# Supplementary material for: Quantitative and multiplexed chemical-genetic phenotyping in mammalian cells with QMAP-Seq
Source: Nat Commun. 2020 Nov 12;11:5722. doi: 10.1038/s41467-020-19553-8 (PMC7661543; doi:10.1038/s41467-020-19553-8)
Supplement: Supplementary file 3 — Supplementary Data 1 [file 41467_2020_19553_MOESM3_ESM.xlsx]

## Sheet: Sheet1
Name	Sequence	Scale	Purification
P5 5001 0nt stagger	AATGATACGGCGACCACCGAGATCTACACCGCCATACACTCTTTCCCTACACGACGCTCTTCCGATCTTTGTGGAAAGGACGAAACACCG	250 nmole	HPLC
P5 5001 1nt stagger	AATGATACGGCGACCACCGAGATCTACACCGCCATACACTCTTTCCCTACACGACGCTCTTCCGATCTCTTGTGGAAAGGACGAAACACCG	250 nmole	HPLC
P5 5001 2nt stagger	AATGATACGGCGACCACCGAGATCTACACCGCCATACACTCTTTCCCTACACGACGCTCTTCCGATCTGCTTGTGGAAAGGACGAAACACCG	250 nmole	HPLC
P5 5001 3nt stagger	AATGATACGGCGACCACCGAGATCTACACCGCCATACACTCTTTCCCTACACGACGCTCTTCCGATCTAGCTTGTGGAAAGGACGAAACACCG	250 nmole	HPLC
P5 5001 4nt stagger	AATGATACGGCGACCACCGAGATCTACACCGCCATACACTCTTTCCCTACACGACGCTCTTCCGATCTCAACTTGTGGAAAGGACGAAACACCG	250 nmole	HPLC
P5 5001 6nt stagger	AATGATACGGCGACCACCGAGATCTACACCGCCATACACTCTTTCCCTACACGACGCTCTTCCGATCTTGCACCTTGTGGAAAGGACGAAACACCG	250 nmole	HPLC
P5 5001 7nt stagger	AATGATACGGCGACCACCGAGATCTACACCGCCATACACTCTTTCCCTACACGACGCTCTTCCGATCTACGCAACTTGTGGAAAGGACGAAACACCG	250 nmole	HPLC
P5 5001 8nt stagger	AATGATACGGCGACCACCGAGATCTACACCGCCATACACTCTTTCCCTACACGACGCTCTTCCGATCTGAAGACCCTTGTGGAAAGGACGAAACACCG	250 nmole	HPLC
P5 5002 0nt stagger	AATGATACGGCGACCACCGAGATCTACACATTTTAACACTCTTTCCCTACACGACGCTCTTCCGATCTTTGTGGAAAGGACGAAACACCG	250 nmole	HPLC
P5 5002 1nt stagger	AATGATACGGCGACCACCGAGATCTACACATTTTAACACTCTTTCCCTACACGACGCTCTTCCGATCTCTTGTGGAAAGGACGAAACACCG	250 nmole	HPLC
P5 5002 2nt stagger	AATGATACGGCGACCACCGAGATCTACACATTTTAACACTCTTTCCCTACACGACGCTCTTCCGATCTGCTTGTGGAAAGGACGAAACACCG	250 nmole	HPLC
P5 5002 3nt stagger	AATGATACGGCGACCACCGAGATCTACACATTTTAACACTCTTTCCCTACACGACGCTCTTCCGATCTAGCTTGTGGAAAGGACGAAACACCG	250 nmole	HPLC
P5 5002 4nt stagger	AATGATACGGCGACCACCGAGATCTACACATTTTAACACTCTTTCCCTACACGACGCTCTTCCGATCTCAACTTGTGGAAAGGACGAAACACCG	250 nmole	HPLC
P5 5002 6nt stagger	AATGATACGGCGACCACCGAGATCTACACATTTTAACACTCTTTCCCTACACGACGCTCTTCCGATCTTGCACCTTGTGGAAAGGACGAAACACCG	250 nmole	HPLC
P5 5002 7nt stagger	AATGATACGGCGACCACCGAGATCTACACATTTTAACACTCTTTCCCTACACGACGCTCTTCCGATCTACGCAACTTGTGGAAAGGACGAAACACCG	250 nmole	HPLC
P5 5002 8nt stagger	AATGATACGGCGACCACCGAGATCTACACATTTTAACACTCTTTCCCTACACGACGCTCTTCCGATCTGAAGACCCTTGTGGAAAGGACGAAACACCG	250 nmole	HPLC
P5 5003 0nt stagger	AATGATACGGCGACCACCGAGATCTACACGCAACGACACTCTTTCCCTACACGACGCTCTTCCGATCTTTGTGGAAAGGACGAAACACCG	250 nmole	HPLC
P5 5003 1nt stagger	AATGATACGGCGACCACCGAGATCTACACGCAACGACACTCTTTCCCTACACGACGCTCTTCCGATCTCTTGTGGAAAGGACGAAACACCG	250 nmole	HPLC
P5 5003 2nt stagger	AATGATACGGCGACCACCGAGATCTACACGCAACGACACTCTTTCCCTACACGACGCTCTTCCGATCTGCTTGTGGAAAGGACGAAACACCG	250 nmole	HPLC
P5 5003 3nt stagger	AATGATACGGCGACCACCGAGATCTACACGCAACGACACTCTTTCCCTACACGACGCTCTTCCGATCTAGCTTGTGGAAAGGACGAAACACCG	250 nmole	HPLC
P5 5003 4nt stagger	AATGATACGGCGACCACCGAGATCTACACGCAACGACACTCTTTCCCTACACGACGCTCTTCCGATCTCAACTTGTGGAAAGGACGAAACACCG	250 nmole	HPLC
P5 5003 6nt stagger	AATGATACGGCGACCACCGAGATCTACACGCAACGACACTCTTTCCCTACACGACGCTCTTCCGATCTTGCACCTTGTGGAAAGGACGAAACACCG	250 nmole	HPLC
P5 5003 7nt stagger	AATGATACGGCGACCACCGAGATCTACACGCAACGACACTCTTTCCCTACACGACGCTCTTCCGATCTACGCAACTTGTGGAAAGGACGAAACACCG	250 nmole	HPLC
P5 5003 8nt stagger	AATGATACGGCGACCACCGAGATCTACACGCAACGACACTCTTTCCCTACACGACGCTCTTCCGATCTGAAGACCCTTGTGGAAAGGACGAAACACCG	250 nmole	HPLC
P5 5004 0nt stagger	AATGATACGGCGACCACCGAGATCTACACTAGGGCACACTCTTTCCCTACACGACGCTCTTCCGATCTTTGTGGAAAGGACGAAACACCG	250 nmole	HPLC
P5 5004 1nt stagger	AATGATACGGCGACCACCGAGATCTACACTAGGGCACACTCTTTCCCTACACGACGCTCTTCCGATCTCTTGTGGAAAGGACGAAACACCG	250 nmole	HPLC
P5 5004 2nt stagger	AATGATACGGCGACCACCGAGATCTACACTAGGGCACACTCTTTCCCTACACGACGCTCTTCCGATCTGCTTGTGGAAAGGACGAAACACCG	250 nmole	HPLC
P5 5004 3nt stagger	AATGATACGGCGACCACCGAGATCTACACTAGGGCACACTCTTTCCCTACACGACGCTCTTCCGATCTAGCTTGTGGAAAGGACGAAACACCG	250 nmole	HPLC
P5 5004 4nt stagger	AATGATACGGCGACCACCGAGATCTACACTAGGGCACACTCTTTCCCTACACGACGCTCTTCCGATCTCAACTTGTGGAAAGGACGAAACACCG	250 nmole	HPLC
P5 5004 6nt stagger	AATGATACGGCGACCACCGAGATCTACACTAGGGCACACTCTTTCCCTACACGACGCTCTTCCGATCTTGCACCTTGTGGAAAGGACGAAACACCG	250 nmole	HPLC
P5 5004 7nt stagger	AATGATACGGCGACCACCGAGATCTACACTAGGGCACACTCTTTCCCTACACGACGCTCTTCCGATCTACGCAACTTGTGGAAAGGACGAAACACCG	250 nmole	HPLC
P5 5004 8nt stagger	AATGATACGGCGACCACCGAGATCTACACTAGGGCACACTCTTTCCCTACACGACGCTCTTCCGATCTGAAGACCCTTGTGGAAAGGACGAAACACCG	250 nmole	HPLC
P5 5005 0nt stagger	AATGATACGGCGACCACCGAGATCTACACGCCCTAACACTCTTTCCCTACACGACGCTCTTCCGATCTTTGTGGAAAGGACGAAACACCG	250 nmole	HPLC
P5 5005 1nt stagger	AATGATACGGCGACCACCGAGATCTACACGCCCTAACACTCTTTCCCTACACGACGCTCTTCCGATCTCTTGTGGAAAGGACGAAACACCG	250 nmole	HPLC
P5 5005 2nt stagger	AATGATACGGCGACCACCGAGATCTACACGCCCTAACACTCTTTCCCTACACGACGCTCTTCCGATCTGCTTGTGGAAAGGACGAAACACCG	250 nmole	HPLC
P5 5005 3nt stagger	AATGATACGGCGACCACCGAGATCTACACGCCCTAACACTCTTTCCCTACACGACGCTCTTCCGATCTAGCTTGTGGAAAGGACGAAACACCG	250 nmole	HPLC
P5 5005 4nt stagger	AATGATACGGCGACCACCGAGATCTACACGCCCTAACACTCTTTCCCTACACGACGCTCTTCCGATCTCAACTTGTGGAAAGGACGAAACACCG	250 nmole	HPLC
P5 5005 6nt stagger	AATGATACGGCGACCACCGAGATCTACACGCCCTAACACTCTTTCCCTACACGACGCTCTTCCGATCTTGCACCTTGTGGAAAGGACGAAACACCG	250 nmole	HPLC
P5 5005 7nt stagger	AATGATACGGCGACCACCGAGATCTACACGCCCTAACACTCTTTCCCTACACGACGCTCTTCCGATCTACGCAACTTGTGGAAAGGACGAAACACCG	250 nmole	HPLC
P5 5005 8nt stagger	AATGATACGGCGACCACCGAGATCTACACGCCCTAACACTCTTTCCCTACACGACGCTCTTCCGATCTGAAGACCCTTGTGGAAAGGACGAAACACCG	250 nmole	HPLC
P5 5006 0nt stagger	AATGATACGGCGACCACCGAGATCTACACCGTTGCACACTCTTTCCCTACACGACGCTCTTCCGATCTTTGTGGAAAGGACGAAACACCG	250 nmole	HPLC
P5 5006 1nt stagger	AATGATACGGCGACCACCGAGATCTACACCGTTGCACACTCTTTCCCTACACGACGCTCTTCCGATCTCTTGTGGAAAGGACGAAACACCG	250 nmole	HPLC
P5 5006 2nt stagger	AATGATACGGCGACCACCGAGATCTACACCGTTGCACACTCTTTCCCTACACGACGCTCTTCCGATCTGCTTGTGGAAAGGACGAAACACCG	250 nmole	HPLC
P5 5006 3nt stagger	AATGATACGGCGACCACCGAGATCTACACCGTTGCACACTCTTTCCCTACACGACGCTCTTCCGATCTAGCTTGTGGAAAGGACGAAACACCG	250 nmole	HPLC
P5 5006 4nt stagger	AATGATACGGCGACCACCGAGATCTACACCGTTGCACACTCTTTCCCTACACGACGCTCTTCCGATCTCAACTTGTGGAAAGGACGAAACACCG	250 nmole	HPLC
P5 5006 6nt stagger	AATGATACGGCGACCACCGAGATCTACACCGTTGCACACTCTTTCCCTACACGACGCTCTTCCGATCTTGCACCTTGTGGAAAGGACGAAACACCG	250 nmole	HPLC
P5 5006 7nt stagger	AATGATACGGCGACCACCGAGATCTACACCGTTGCACACTCTTTCCCTACACGACGCTCTTCCGATCTACGCAACTTGTGGAAAGGACGAAACACCG	250 nmole	HPLC
P5 5006 8nt stagger	AATGATACGGCGACCACCGAGATCTACACCGTTGCACACTCTTTCCCTACACGACGCTCTTCCGATCTGAAGACCCTTGTGGAAAGGACGAAACACCG	250 nmole	HPLC
P5 5007 0nt stagger	AATGATACGGCGACCACCGAGATCTACACTAAAATACACTCTTTCCCTACACGACGCTCTTCCGATCTTTGTGGAAAGGACGAAACACCG	250 nmole	HPLC
P5 5007 1nt stagger	AATGATACGGCGACCACCGAGATCTACACTAAAATACACTCTTTCCCTACACGACGCTCTTCCGATCTCTTGTGGAAAGGACGAAACACCG	250 nmole	HPLC
P5 5007 2nt stagger	AATGATACGGCGACCACCGAGATCTACACTAAAATACACTCTTTCCCTACACGACGCTCTTCCGATCTGCTTGTGGAAAGGACGAAACACCG	250 nmole	HPLC
P5 5007 3nt stagger	AATGATACGGCGACCACCGAGATCTACACTAAAATACACTCTTTCCCTACACGACGCTCTTCCGATCTAGCTTGTGGAAAGGACGAAACACCG	250 nmole	HPLC
P5 5007 4nt stagger	AATGATACGGCGACCACCGAGATCTACACTAAAATACACTCTTTCCCTACACGACGCTCTTCCGATCTCAACTTGTGGAAAGGACGAAACACCG	250 nmole	HPLC
P5 5007 6nt stagger	AATGATACGGCGACCACCGAGATCTACACTAAAATACACTCTTTCCCTACACGACGCTCTTCCGATCTTGCACCTTGTGGAAAGGACGAAACACCG	250 nmole	HPLC
P5 5007 7nt stagger	AATGATACGGCGACCACCGAGATCTACACTAAAATACACTCTTTCCCTACACGACGCTCTTCCGATCTACGCAACTTGTGGAAAGGACGAAACACCG	250 nmole	HPLC
P5 5007 8nt stagger	AATGATACGGCGACCACCGAGATCTACACTAAAATACACTCTTTCCCTACACGACGCTCTTCCGATCTGAAGACCCTTGTGGAAAGGACGAAACACCG	250 nmole	HPLC
P5 5008 0nt stagger	AATGATACGGCGACCACCGAGATCTACACATGGCGACACTCTTTCCCTACACGACGCTCTTCCGATCTTTGTGGAAAGGACGAAACACCG	250 nmole	HPLC
P5 5008 1nt stagger	AATGATACGGCGACCACCGAGATCTACACATGGCGACACTCTTTCCCTACACGACGCTCTTCCGATCTCTTGTGGAAAGGACGAAACACCG	250 nmole	HPLC
P5 5008 2nt stagger	AATGATACGGCGACCACCGAGATCTACACATGGCGACACTCTTTCCCTACACGACGCTCTTCCGATCTGCTTGTGGAAAGGACGAAACACCG	250 nmole	HPLC
P5 5008 3nt stagger	AATGATACGGCGACCACCGAGATCTACACATGGCGACACTCTTTCCCTACACGACGCTCTTCCGATCTAGCTTGTGGAAAGGACGAAACACCG	250 nmole	HPLC
P5 5008 4nt stagger	AATGATACGGCGACCACCGAGATCTACACATGGCGACACTCTTTCCCTACACGACGCTCTTCCGATCTCAACTTGTGGAAAGGACGAAACACCG	250 nmole	HPLC
P5 5008 6nt stagger	AATGATACGGCGACCACCGAGATCTACACATGGCGACACTCTTTCCCTACACGACGCTCTTCCGATCTTGCACCTTGTGGAAAGGACGAAACACCG	250 nmole	HPLC
P5 5008 7nt stagger	AATGATACGGCGACCACCGAGATCTACACATGGCGACACTCTTTCCCTACACGACGCTCTTCCGATCTACGCAACTTGTGGAAAGGACGAAACACCG	250 nmole	HPLC
P5 5008 8nt stagger	AATGATACGGCGACCACCGAGATCTACACATGGCGACACTCTTTCCCTACACGACGCTCTTCCGATCTGAAGACCCTTGTGGAAAGGACGAAACACCG	250 nmole	HPLC
P5 5009 0nt stagger	AATGATACGGCGACCACCGAGATCTACACAGCGCCACACTCTTTCCCTACACGACGCTCTTCCGATCTTTGTGGAAAGGACGAAACACCG	250 nmole	HPLC
P5 5009 1nt stagger	AATGATACGGCGACCACCGAGATCTACACAGCGCCACACTCTTTCCCTACACGACGCTCTTCCGATCTCTTGTGGAAAGGACGAAACACCG	250 nmole	HPLC
P5 5009 2nt stagger	AATGATACGGCGACCACCGAGATCTACACAGCGCCACACTCTTTCCCTACACGACGCTCTTCCGATCTGCTTGTGGAAAGGACGAAACACCG	250 nmole	HPLC
P5 5009 3nt stagger	AATGATACGGCGACCACCGAGATCTACACAGCGCCACACTCTTTCCCTACACGACGCTCTTCCGATCTAGCTTGTGGAAAGGACGAAACACCG	250 nmole	HPLC
P5 5009 4nt stagger	AATGATACGGCGACCACCGAGATCTACACAGCGCCACACTCTTTCCCTACACGACGCTCTTCCGATCTCAACTTGTGGAAAGGACGAAACACCG	250 nmole	HPLC
P5 5009 6nt stagger	AATGATACGGCGACCACCGAGATCTACACAGCGCCACACTCTTTCCCTACACGACGCTCTTCCGATCTTGCACCTTGTGGAAAGGACGAAACACCG	250 nmole	HPLC
P5 5009 7nt stagger	AATGATACGGCGACCACCGAGATCTACACAGCGCCACACTCTTTCCCTACACGACGCTCTTCCGATCTACGCAACTTGTGGAAAGGACGAAACACCG	250 nmole	HPLC
P5 5009 8nt stagger	AATGATACGGCGACCACCGAGATCTACACAGCGCCACACTCTTTCCCTACACGACGCTCTTCCGATCTGAAGACCCTTGTGGAAAGGACGAAACACCG	250 nmole	HPLC
P5 5010 0nt stagger	AATGATACGGCGACCACCGAGATCTACACGCACATACACTCTTTCCCTACACGACGCTCTTCCGATCTTTGTGGAAAGGACGAAACACCG	250 nmole	HPLC
P5 5010 1nt stagger	AATGATACGGCGACCACCGAGATCTACACGCACATACACTCTTTCCCTACACGACGCTCTTCCGATCTCTTGTGGAAAGGACGAAACACCG	250 nmole	HPLC
P5 5010 2nt stagger	AATGATACGGCGACCACCGAGATCTACACGCACATACACTCTTTCCCTACACGACGCTCTTCCGATCTGCTTGTGGAAAGGACGAAACACCG	250 nmole	HPLC
P5 5010 3nt stagger	AATGATACGGCGACCACCGAGATCTACACGCACATACACTCTTTCCCTACACGACGCTCTTCCGATCTAGCTTGTGGAAAGGACGAAACACCG	250 nmole	HPLC
P5 5010 4nt stagger	AATGATACGGCGACCACCGAGATCTACACGCACATACACTCTTTCCCTACACGACGCTCTTCCGATCTCAACTTGTGGAAAGGACGAAACACCG	250 nmole	HPLC
P5 5010 6nt stagger	AATGATACGGCGACCACCGAGATCTACACGCACATACACTCTTTCCCTACACGACGCTCTTCCGATCTTGCACCTTGTGGAAAGGACGAAACACCG	250 nmole	HPLC
P5 5010 7nt stagger	AATGATACGGCGACCACCGAGATCTACACGCACATACACTCTTTCCCTACACGACGCTCTTCCGATCTACGCAACTTGTGGAAAGGACGAAACACCG	250 nmole	HPLC
P5 5010 8nt stagger	AATGATACGGCGACCACCGAGATCTACACGCACATACACTCTTTCCCTACACGACGCTCTTCCGATCTGAAGACCCTTGTGGAAAGGACGAAACACCG	250 nmole	HPLC
P5 5011 0nt stagger	AATGATACGGCGACCACCGAGATCTACACCGCGTAACACTCTTTCCCTACACGACGCTCTTCCGATCTTTGTGGAAAGGACGAAACACCG	250 nmole	HPLC
P5 5011 1nt stagger	AATGATACGGCGACCACCGAGATCTACACCGCGTAACACTCTTTCCCTACACGACGCTCTTCCGATCTCTTGTGGAAAGGACGAAACACCG	250 nmole	HPLC
P5 5011 2nt stagger	AATGATACGGCGACCACCGAGATCTACACCGCGTAACACTCTTTCCCTACACGACGCTCTTCCGATCTGCTTGTGGAAAGGACGAAACACCG	250 nmole	HPLC
P5 5011 3nt stagger	AATGATACGGCGACCACCGAGATCTACACCGCGTAACACTCTTTCCCTACACGACGCTCTTCCGATCTAGCTTGTGGAAAGGACGAAACACCG	250 nmole	HPLC
P5 5011 4nt stagger	AATGATACGGCGACCACCGAGATCTACACCGCGTAACACTCTTTCCCTACACGACGCTCTTCCGATCTCAACTTGTGGAAAGGACGAAACACCG	250 nmole	HPLC
P5 5011 6nt stagger	AATGATACGGCGACCACCGAGATCTACACCGCGTAACACTCTTTCCCTACACGACGCTCTTCCGATCTTGCACCTTGTGGAAAGGACGAAACACCG	250 nmole	HPLC
P5 5011 7nt stagger	AATGATACGGCGACCACCGAGATCTACACCGCGTAACACTCTTTCCCTACACGACGCTCTTCCGATCTACGCAACTTGTGGAAAGGACGAAACACCG	250 nmole	HPLC
P5 5011 8nt stagger	AATGATACGGCGACCACCGAGATCTACACCGCGTAACACTCTTTCCCTACACGACGCTCTTCCGATCTGAAGACCCTTGTGGAAAGGACGAAACACCG	250 nmole	HPLC
P5 5012 0nt stagger	AATGATACGGCGACCACCGAGATCTACACGATTATACACTCTTTCCCTACACGACGCTCTTCCGATCTTTGTGGAAAGGACGAAACACCG	250 nmole	HPLC
P5 5012 1nt stagger	AATGATACGGCGACCACCGAGATCTACACGATTATACACTCTTTCCCTACACGACGCTCTTCCGATCTCTTGTGGAAAGGACGAAACACCG	250 nmole	HPLC
P5 5012 2nt stagger	AATGATACGGCGACCACCGAGATCTACACGATTATACACTCTTTCCCTACACGACGCTCTTCCGATCTGCTTGTGGAAAGGACGAAACACCG	250 nmole	HPLC
P5 5012 3nt stagger	AATGATACGGCGACCACCGAGATCTACACGATTATACACTCTTTCCCTACACGACGCTCTTCCGATCTAGCTTGTGGAAAGGACGAAACACCG	250 nmole	HPLC
P5 5012 4nt stagger	AATGATACGGCGACCACCGAGATCTACACGATTATACACTCTTTCCCTACACGACGCTCTTCCGATCTCAACTTGTGGAAAGGACGAAACACCG	250 nmole	HPLC
P5 5012 6nt stagger	AATGATACGGCGACCACCGAGATCTACACGATTATACACTCTTTCCCTACACGACGCTCTTCCGATCTTGCACCTTGTGGAAAGGACGAAACACCG	250 nmole	HPLC
P5 5012 7nt stagger	AATGATACGGCGACCACCGAGATCTACACGATTATACACTCTTTCCCTACACGACGCTCTTCCGATCTACGCAACTTGTGGAAAGGACGAAACACCG	250 nmole	HPLC
P5 5012 8nt stagger	AATGATACGGCGACCACCGAGATCTACACGATTATACACTCTTTCCCTACACGACGCTCTTCCGATCTGAAGACCCTTGTGGAAAGGACGAAACACCG	250 nmole	HPLC
P5 5013 0nt stagger	AATGATACGGCGACCACCGAGATCTACACATGACCACACTCTTTCCCTACACGACGCTCTTCCGATCTTTGTGGAAAGGACGAAACACCG	250 nmole	HPLC
P5 5013 1nt stagger	AATGATACGGCGACCACCGAGATCTACACATGACCACACTCTTTCCCTACACGACGCTCTTCCGATCTCTTGTGGAAAGGACGAAACACCG	250 nmole	HPLC
P5 5013 2nt stagger	AATGATACGGCGACCACCGAGATCTACACATGACCACACTCTTTCCCTACACGACGCTCTTCCGATCTGCTTGTGGAAAGGACGAAACACCG	250 nmole	HPLC
P5 5013 3nt stagger	AATGATACGGCGACCACCGAGATCTACACATGACCACACTCTTTCCCTACACGACGCTCTTCCGATCTAGCTTGTGGAAAGGACGAAACACCG	250 nmole	HPLC
P5 5013 4nt stagger	AATGATACGGCGACCACCGAGATCTACACATGACCACACTCTTTCCCTACACGACGCTCTTCCGATCTCAACTTGTGGAAAGGACGAAACACCG	250 nmole	HPLC
P5 5013 6nt stagger	AATGATACGGCGACCACCGAGATCTACACATGACCACACTCTTTCCCTACACGACGCTCTTCCGATCTTGCACCTTGTGGAAAGGACGAAACACCG	250 nmole	HPLC
P5 5013 7nt stagger	AATGATACGGCGACCACCGAGATCTACACATGACCACACTCTTTCCCTACACGACGCTCTTCCGATCTACGCAACTTGTGGAAAGGACGAAACACCG	250 nmole	HPLC
P5 5013 8nt stagger	AATGATACGGCGACCACCGAGATCTACACATGACCACACTCTTTCCCTACACGACGCTCTTCCGATCTGAAGACCCTTGTGGAAAGGACGAAACACCG	250 nmole	HPLC
P5 5014 0nt stagger	AATGATACGGCGACCACCGAGATCTACACCTGATAACACTCTTTCCCTACACGACGCTCTTCCGATCTTTGTGGAAAGGACGAAACACCG	250 nmole	HPLC
P5 5014 1nt stagger	AATGATACGGCGACCACCGAGATCTACACCTGATAACACTCTTTCCCTACACGACGCTCTTCCGATCTCTTGTGGAAAGGACGAAACACCG	250 nmole	HPLC
P5 5014 2nt stagger	AATGATACGGCGACCACCGAGATCTACACCTGATAACACTCTTTCCCTACACGACGCTCTTCCGATCTGCTTGTGGAAAGGACGAAACACCG	250 nmole	HPLC
P5 5014 3nt stagger	AATGATACGGCGACCACCGAGATCTACACCTGATAACACTCTTTCCCTACACGACGCTCTTCCGATCTAGCTTGTGGAAAGGACGAAACACCG	250 nmole	HPLC
P5 5014 4nt stagger	AATGATACGGCGACCACCGAGATCTACACCTGATAACACTCTTTCCCTACACGACGCTCTTCCGATCTCAACTTGTGGAAAGGACGAAACACCG	250 nmole	HPLC
P5 5014 6nt stagger	AATGATACGGCGACCACCGAGATCTACACCTGATAACACTCTTTCCCTACACGACGCTCTTCCGATCTTGCACCTTGTGGAAAGGACGAAACACCG	250 nmole	HPLC
P5 5014 7nt stagger	AATGATACGGCGACCACCGAGATCTACACCTGATAACACTCTTTCCCTACACGACGCTCTTCCGATCTACGCAACTTGTGGAAAGGACGAAACACCG	250 nmole	HPLC
P5 5014 8nt stagger	AATGATACGGCGACCACCGAGATCTACACCTGATAACACTCTTTCCCTACACGACGCTCTTCCGATCTGAAGACCCTTGTGGAAAGGACGAAACACCG	250 nmole	HPLC
P5 5015 0nt stagger	AATGATACGGCGACCACCGAGATCTACACTCACGGACACTCTTTCCCTACACGACGCTCTTCCGATCTTTGTGGAAAGGACGAAACACCG	250 nmole	HPLC
P5 5015 1nt stagger	AATGATACGGCGACCACCGAGATCTACACTCACGGACACTCTTTCCCTACACGACGCTCTTCCGATCTCTTGTGGAAAGGACGAAACACCG	250 nmole	HPLC
P5 5015 2nt stagger	AATGATACGGCGACCACCGAGATCTACACTCACGGACACTCTTTCCCTACACGACGCTCTTCCGATCTGCTTGTGGAAAGGACGAAACACCG	250 nmole	HPLC
P5 5015 3nt stagger	AATGATACGGCGACCACCGAGATCTACACTCACGGACACTCTTTCCCTACACGACGCTCTTCCGATCTAGCTTGTGGAAAGGACGAAACACCG	250 nmole	HPLC
P5 5015 4nt stagger	AATGATACGGCGACCACCGAGATCTACACTCACGGACACTCTTTCCCTACACGACGCTCTTCCGATCTCAACTTGTGGAAAGGACGAAACACCG	250 nmole	HPLC
P5 5015 6nt stagger	AATGATACGGCGACCACCGAGATCTACACTCACGGACACTCTTTCCCTACACGACGCTCTTCCGATCTTGCACCTTGTGGAAAGGACGAAACACCG	250 nmole	HPLC
P5 5015 7nt stagger	AATGATACGGCGACCACCGAGATCTACACTCACGGACACTCTTTCCCTACACGACGCTCTTCCGATCTACGCAACTTGTGGAAAGGACGAAACACCG	250 nmole	HPLC
P5 5015 8nt stagger	AATGATACGGCGACCACCGAGATCTACACTCACGGACACTCTTTCCCTACACGACGCTCTTCCGATCTGAAGACCCTTGTGGAAAGGACGAAACACCG	250 nmole	HPLC
P5 5016 0nt stagger	AATGATACGGCGACCACCGAGATCTACACTATTGGACACTCTTTCCCTACACGACGCTCTTCCGATCTTTGTGGAAAGGACGAAACACCG	250 nmole	HPLC
P5 5016 1nt stagger	AATGATACGGCGACCACCGAGATCTACACTATTGGACACTCTTTCCCTACACGACGCTCTTCCGATCTCTTGTGGAAAGGACGAAACACCG	250 nmole	HPLC
P5 5016 2nt stagger	AATGATACGGCGACCACCGAGATCTACACTATTGGACACTCTTTCCCTACACGACGCTCTTCCGATCTGCTTGTGGAAAGGACGAAACACCG	250 nmole	HPLC
P5 5016 3nt stagger	AATGATACGGCGACCACCGAGATCTACACTATTGGACACTCTTTCCCTACACGACGCTCTTCCGATCTAGCTTGTGGAAAGGACGAAACACCG	250 nmole	HPLC
P5 5016 4nt stagger	AATGATACGGCGACCACCGAGATCTACACTATTGGACACTCTTTCCCTACACGACGCTCTTCCGATCTCAACTTGTGGAAAGGACGAAACACCG	250 nmole	HPLC
P5 5016 6nt stagger	AATGATACGGCGACCACCGAGATCTACACTATTGGACACTCTTTCCCTACACGACGCTCTTCCGATCTTGCACCTTGTGGAAAGGACGAAACACCG	250 nmole	HPLC
P5 5016 7nt stagger	AATGATACGGCGACCACCGAGATCTACACTATTGGACACTCTTTCCCTACACGACGCTCTTCCGATCTACGCAACTTGTGGAAAGGACGAAACACCG	250 nmole	HPLC
P5 5016 8nt stagger	AATGATACGGCGACCACCGAGATCTACACTATTGGACACTCTTTCCCTACACGACGCTCTTCCGATCTGAAGACCCTTGTGGAAAGGACGAAACACCG	250 nmole	HPLC
