# Supplementary material for: Quantitative and multiplexed chemical-genetic phenotyping in mammalian cells with QMAP-Seq
Source: Nat Commun. 2020 Nov 12;11:5722. doi: 10.1038/s41467-020-19553-8 (PMC7661543; doi:10.1038/s41467-020-19553-8)
Supplement: Supplementary file 4 — Supplementary Data 2 [file 41467_2020_19553_MOESM4_ESM.xlsx]

## Sheet: Sheet1
Name	Sequence	Scale	Purification
P7_A01_7001	CAAGCAGAAGACGGCATACGAGATACGCTGGTGACTGGAGTTCAGACGTGTGCTCTTCCGATCTTCTACTATTCTTTCCCCTGCACTGT	100 nmole	HPLC
P7_B01_7002	CAAGCAGAAGACGGCATACGAGATGTGATCGTGACTGGAGTTCAGACGTGTGCTCTTCCGATCTTCTACTATTCTTTCCCCTGCACTGT	100 nmole	HPLC
P7_C01_7003	CAAGCAGAAGACGGCATACGAGATACTGGTGTGACTGGAGTTCAGACGTGTGCTCTTCCGATCTTCTACTATTCTTTCCCCTGCACTGT	100 nmole	HPLC
P7_D01_7004	CAAGCAGAAGACGGCATACGAGATCGTGCAGTGACTGGAGTTCAGACGTGTGCTCTTCCGATCTTCTACTATTCTTTCCCCTGCACTGT	100 nmole	HPLC
P7_E01_7005	CAAGCAGAAGACGGCATACGAGATTAATGTGTGACTGGAGTTCAGACGTGTGCTCTTCCGATCTTCTACTATTCTTTCCCCTGCACTGT	100 nmole	HPLC
P7_F01_7006	CAAGCAGAAGACGGCATACGAGATCTACACGTGACTGGAGTTCAGACGTGTGCTCTTCCGATCTTCTACTATTCTTTCCCCTGCACTGT	100 nmole	HPLC
P7_G01_7007	CAAGCAGAAGACGGCATACGAGATGACTAGGTGACTGGAGTTCAGACGTGTGCTCTTCCGATCTTCTACTATTCTTTCCCCTGCACTGT	100 nmole	HPLC
P7_H01_7008	CAAGCAGAAGACGGCATACGAGATTGCACAGTGACTGGAGTTCAGACGTGTGCTCTTCCGATCTTCTACTATTCTTTCCCCTGCACTGT	100 nmole	HPLC
P7_A02_7009	CAAGCAGAAGACGGCATACGAGATTCCTGAGTGACTGGAGTTCAGACGTGTGCTCTTCCGATCTTCTACTATTCTTTCCCCTGCACTGT	100 nmole	HPLC
P7_B02_7010	CAAGCAGAAGACGGCATACGAGATTAACCGGTGACTGGAGTTCAGACGTGTGCTCTTCCGATCTTCTACTATTCTTTCCCCTGCACTGT	100 nmole	HPLC
P7_C02_7011	CAAGCAGAAGACGGCATACGAGATAGTTAAGTGACTGGAGTTCAGACGTGTGCTCTTCCGATCTTCTACTATTCTTTCCCCTGCACTGT	100 nmole	HPLC
P7_D02_7012	CAAGCAGAAGACGGCATACGAGATGTTCATGTGACTGGAGTTCAGACGTGTGCTCTTCCGATCTTCTACTATTCTTTCCCCTGCACTGT	100 nmole	HPLC
P7_E02_7013	CAAGCAGAAGACGGCATACGAGATCTTAGGGTGACTGGAGTTCAGACGTGTGCTCTTCCGATCTTCTACTATTCTTTCCCCTGCACTGT	100 nmole	HPLC
P7_F02_7014	CAAGCAGAAGACGGCATACGAGATCGGATTGTGACTGGAGTTCAGACGTGTGCTCTTCCGATCTTCTACTATTCTTTCCCCTGCACTGT	100 nmole	HPLC
P7_G02_7015	CAAGCAGAAGACGGCATACGAGATGCAGCCGTGACTGGAGTTCAGACGTGTGCTCTTCCGATCTTCTACTATTCTTTCCCCTGCACTGT	100 nmole	HPLC
P7_H02_7016	CAAGCAGAAGACGGCATACGAGATAAGGTAGTGACTGGAGTTCAGACGTGTGCTCTTCCGATCTTCTACTATTCTTTCCCCTGCACTGT	100 nmole	HPLC
P7_A03_7017	CAAGCAGAAGACGGCATACGAGATTTAAGAGTGACTGGAGTTCAGACGTGTGCTCTTCCGATCTTCTACTATTCTTTCCCCTGCACTGT	100 nmole	HPLC
P7_B03_7018	CAAGCAGAAGACGGCATACGAGATCCTGACGTGACTGGAGTTCAGACGTGTGCTCTTCCGATCTTCTACTATTCTTTCCCCTGCACTGT	100 nmole	HPLC
P7_C03_7019	CAAGCAGAAGACGGCATACGAGATCAGTATGTGACTGGAGTTCAGACGTGTGCTCTTCCGATCTTCTACTATTCTTTCCCCTGCACTGT	100 nmole	HPLC
P7_D03_7020	CAAGCAGAAGACGGCATACGAGATGACATAGTGACTGGAGTTCAGACGTGTGCTCTTCCGATCTTCTACTATTCTTTCCCCTGCACTGT	100 nmole	HPLC
P7_E03_7021	CAAGCAGAAGACGGCATACGAGATGGACTCGTGACTGGAGTTCAGACGTGTGCTCTTCCGATCTTCTACTATTCTTTCCCCTGCACTGT	100 nmole	HPLC
P7_F03_7022	CAAGCAGAAGACGGCATACGAGATACCTCCGTGACTGGAGTTCAGACGTGTGCTCTTCCGATCTTCTACTATTCTTTCCCCTGCACTGT	100 nmole	HPLC
P7_G03_7023	CAAGCAGAAGACGGCATACGAGATAGTGTGGTGACTGGAGTTCAGACGTGTGCTCTTCCGATCTTCTACTATTCTTTCCCCTGCACTGT	100 nmole	HPLC
P7_H03_7024	CAAGCAGAAGACGGCATACGAGATTTGCGGGTGACTGGAGTTCAGACGTGTGCTCTTCCGATCTTCTACTATTCTTTCCCCTGCACTGT	100 nmole	HPLC
P7_A04_7025	CAAGCAGAAGACGGCATACGAGATCATAAAGTGACTGGAGTTCAGACGTGTGCTCTTCCGATCTTCTACTATTCTTTCCCCTGCACTGT	100 nmole	HPLC
P7_B04_7026	CAAGCAGAAGACGGCATACGAGATGGCGTTGTGACTGGAGTTCAGACGTGTGCTCTTCCGATCTTCTACTATTCTTTCCCCTGCACTGT	100 nmole	HPLC
P7_C04_7027	CAAGCAGAAGACGGCATACGAGATTGCTTGGTGACTGGAGTTCAGACGTGTGCTCTTCCGATCTTCTACTATTCTTTCCCCTGCACTGT	100 nmole	HPLC
P7_D04_7028	CAAGCAGAAGACGGCATACGAGATTCGAGCGTGACTGGAGTTCAGACGTGTGCTCTTCCGATCTTCTACTATTCTTTCCCCTGCACTGT	100 nmole	HPLC
P7_E04_7029	CAAGCAGAAGACGGCATACGAGATATTCGCGTGACTGGAGTTCAGACGTGTGCTCTTCCGATCTTCTACTATTCTTTCCCCTGCACTGT	100 nmole	HPLC
P7_F04_7030	CAAGCAGAAGACGGCATACGAGATAATCCAGTGACTGGAGTTCAGACGTGTGCTCTTCCGATCTTCTACTATTCTTTCCCCTGCACTGT	100 nmole	HPLC
P7_G04_7031	CAAGCAGAAGACGGCATACGAGATGTAGGTGTGACTGGAGTTCAGACGTGTGCTCTTCCGATCTTCTACTATTCTTTCCCCTGCACTGT	100 nmole	HPLC
P7_H04_7032	CAAGCAGAAGACGGCATACGAGATCCTTCGGTGACTGGAGTTCAGACGTGTGCTCTTCCGATCTTCTACTATTCTTTCCCCTGCACTGT	100 nmole	HPLC
P7_A05_7033	CAAGCAGAAGACGGCATACGAGATCTATCTGTGACTGGAGTTCAGACGTGTGCTCTTCCGATCTTCTACTATTCTTTCCCCTGCACTGT	100 nmole	HPLC
P7_B05_7034	CAAGCAGAAGACGGCATACGAGATTACCAAGTGACTGGAGTTCAGACGTGTGCTCTTCCGATCTTCTACTATTCTTTCCCCTGCACTGT	100 nmole	HPLC
P7_C05_7035	CAAGCAGAAGACGGCATACGAGATGGTAACGTGACTGGAGTTCAGACGTGTGCTCTTCCGATCTTCTACTATTCTTTCCCCTGCACTGT	100 nmole	HPLC
P7_D05_7036	CAAGCAGAAGACGGCATACGAGATGTTGCGGTGACTGGAGTTCAGACGTGTGCTCTTCCGATCTTCTACTATTCTTTCCCCTGCACTGT	100 nmole	HPLC
P7_E05_7037	CAAGCAGAAGACGGCATACGAGATTCGCCAGTGACTGGAGTTCAGACGTGTGCTCTTCCGATCTTCTACTATTCTTTCCCCTGCACTGT	100 nmole	HPLC
P7_F05_7038	CAAGCAGAAGACGGCATACGAGATCACGGTGTGACTGGAGTTCAGACGTGTGCTCTTCCGATCTTCTACTATTCTTTCCCCTGCACTGT	100 nmole	HPLC
P7_G05_7039	CAAGCAGAAGACGGCATACGAGATCTGTTGGTGACTGGAGTTCAGACGTGTGCTCTTCCGATCTTCTACTATTCTTTCCCCTGCACTGT	100 nmole	HPLC
P7_H05_7040	CAAGCAGAAGACGGCATACGAGATACAATCGTGACTGGAGTTCAGACGTGTGCTCTTCCGATCTTCTACTATTCTTTCCCCTGCACTGT	100 nmole	HPLC
P7_A06_7041	CAAGCAGAAGACGGCATACGAGATCGAGAGGTGACTGGAGTTCAGACGTGTGCTCTTCCGATCTTCTACTATTCTTTCCCCTGCACTGT	100 nmole	HPLC
P7_B06_7042	CAAGCAGAAGACGGCATACGAGATGTGTCAGTGACTGGAGTTCAGACGTGTGCTCTTCCGATCTTCTACTATTCTTTCCCCTGCACTGT	100 nmole	HPLC
P7_C06_7043	CAAGCAGAAGACGGCATACGAGATTGTCTTGTGACTGGAGTTCAGACGTGTGCTCTTCCGATCTTCTACTATTCTTTCCCCTGCACTGT	100 nmole	HPLC
P7_D06_7044	CAAGCAGAAGACGGCATACGAGATATCTGTGTGACTGGAGTTCAGACGTGTGCTCTTCCGATCTTCTACTATTCTTTCCCCTGCACTGT	100 nmole	HPLC
P7_E06_7045	CAAGCAGAAGACGGCATACGAGATAGCCTAGTGACTGGAGTTCAGACGTGTGCTCTTCCGATCTTCTACTATTCTTTCCCCTGCACTGT	100 nmole	HPLC
P7_F06_7046	CAAGCAGAAGACGGCATACGAGATATGGAGGTGACTGGAGTTCAGACGTGTGCTCTTCCGATCTTCTACTATTCTTTCCCCTGCACTGT	100 nmole	HPLC
P7_G06_7047	CAAGCAGAAGACGGCATACGAGATCCATGCGTGACTGGAGTTCAGACGTGTGCTCTTCCGATCTTCTACTATTCTTTCCCCTGCACTGT	100 nmole	HPLC
P7_H06_7048	CAAGCAGAAGACGGCATACGAGATGCTATTGTGACTGGAGTTCAGACGTGTGCTCTTCCGATCTTCTACTATTCTTTCCCCTGCACTGT	100 nmole	HPLC
P7_A07_7049	CAAGCAGAAGACGGCATACGAGATTGGCACGTGACTGGAGTTCAGACGTGTGCTCTTCCGATCTTCTACTATTCTTTCCCCTGCACTGT	100 nmole	HPLC
P7_B07_7050	CAAGCAGAAGACGGCATACGAGATCCTCGAGTGACTGGAGTTCAGACGTGTGCTCTTCCGATCTTCTACTATTCTTTCCCCTGCACTGT	100 nmole	HPLC
P7_C07_7051	CAAGCAGAAGACGGCATACGAGATTTAGTGGTGACTGGAGTTCAGACGTGTGCTCTTCCGATCTTCTACTATTCTTTCCCCTGCACTGT	100 nmole	HPLC
P7_D07_7052	CAAGCAGAAGACGGCATACGAGATTATACCGTGACTGGAGTTCAGACGTGTGCTCTTCCGATCTTCTACTATTCTTTCCCCTGCACTGT	100 nmole	HPLC
P7_E07_7053	CAAGCAGAAGACGGCATACGAGATCAGGCGGTGACTGGAGTTCAGACGTGTGCTCTTCCGATCTTCTACTATTCTTTCCCCTGCACTGT	100 nmole	HPLC
P7_F07_7054	CAAGCAGAAGACGGCATACGAGATTTCATTGTGACTGGAGTTCAGACGTGTGCTCTTCCGATCTTCTACTATTCTTTCCCCTGCACTGT	100 nmole	HPLC
P7_G07_7055	CAAGCAGAAGACGGCATACGAGATCGTTGTGTGACTGGAGTTCAGACGTGTGCTCTTCCGATCTTCTACTATTCTTTCCCCTGCACTGT	100 nmole	HPLC
P7_H07_7056	CAAGCAGAAGACGGCATACGAGATGGATATGTGACTGGAGTTCAGACGTGTGCTCTTCCGATCTTCTACTATTCTTTCCCCTGCACTGT	100 nmole	HPLC
P7_A08_7057	CAAGCAGAAGACGGCATACGAGATAGTACTGTGACTGGAGTTCAGACGTGTGCTCTTCCGATCTTCTACTATTCTTTCCCCTGCACTGT	100 nmole	HPLC
P7_B08_7058	CAAGCAGAAGACGGCATACGAGATTCTTATGTGACTGGAGTTCAGACGTGTGCTCTTCCGATCTTCTACTATTCTTTCCCCTGCACTGT	100 nmole	HPLC
P7_C08_7059	CAAGCAGAAGACGGCATACGAGATCTCACCGTGACTGGAGTTCAGACGTGTGCTCTTCCGATCTTCTACTATTCTTTCCCCTGCACTGT	100 nmole	HPLC
P7_D08_7060	CAAGCAGAAGACGGCATACGAGATGCGGAAGTGACTGGAGTTCAGACGTGTGCTCTTCCGATCTTCTACTATTCTTTCCCCTGCACTGT	100 nmole	HPLC
P7_E08_7061	CAAGCAGAAGACGGCATACGAGATCACTTCGTGACTGGAGTTCAGACGTGTGCTCTTCCGATCTTCTACTATTCTTTCCCCTGCACTGT	100 nmole	HPLC
P7_F08_7062	CAAGCAGAAGACGGCATACGAGATGCATTGGTGACTGGAGTTCAGACGTGTGCTCTTCCGATCTTCTACTATTCTTTCCCCTGCACTGT	100 nmole	HPLC
P7_G08_7063	CAAGCAGAAGACGGCATACGAGATAGACGTGTGACTGGAGTTCAGACGTGTGCTCTTCCGATCTTCTACTATTCTTTCCCCTGCACTGT	100 nmole	HPLC
P7_H08_7064	CAAGCAGAAGACGGCATACGAGATGTCCTGGTGACTGGAGTTCAGACGTGTGCTCTTCCGATCTTCTACTATTCTTTCCCCTGCACTGT	100 nmole	HPLC
P7_A09_7065	CAAGCAGAAGACGGCATACGAGATGAGCTTGTGACTGGAGTTCAGACGTGTGCTCTTCCGATCTTCTACTATTCTTTCCCCTGCACTGT	100 nmole	HPLC
P7_B09_7066	CAAGCAGAAGACGGCATACGAGATATCGTCGTGACTGGAGTTCAGACGTGTGCTCTTCCGATCTTCTACTATTCTTTCCCCTGCACTGT	100 nmole	HPLC
P7_C09_7067	CAAGCAGAAGACGGCATACGAGATGAACGAGTGACTGGAGTTCAGACGTGTGCTCTTCCGATCTTCTACTATTCTTTCCCCTGCACTGT	100 nmole	HPLC
P7_D09_7068	CAAGCAGAAGACGGCATACGAGATAATTGGGTGACTGGAGTTCAGACGTGTGCTCTTCCGATCTTCTACTATTCTTTCCCCTGCACTGT	100 nmole	HPLC
P7_E09_7069	CAAGCAGAAGACGGCATACGAGATTCAACTGTGACTGGAGTTCAGACGTGTGCTCTTCCGATCTTCTACTATTCTTTCCCCTGCACTGT	100 nmole	HPLC
P7_F09_7070	CAAGCAGAAGACGGCATACGAGATTCGGTTGTGACTGGAGTTCAGACGTGTGCTCTTCCGATCTTCTACTATTCTTTCCCCTGCACTGT	100 nmole	HPLC
P7_G09_7071	CAAGCAGAAGACGGCATACGAGATCATCTGGTGACTGGAGTTCAGACGTGTGCTCTTCCGATCTTCTACTATTCTTTCCCCTGCACTGT	100 nmole	HPLC
P7_H09_7072	CAAGCAGAAGACGGCATACGAGATTTCTACGTGACTGGAGTTCAGACGTGTGCTCTTCCGATCTTCTACTATTCTTTCCCCTGCACTGT	100 nmole	HPLC
P7_A10_7073	CAAGCAGAAGACGGCATACGAGATGATGTCGTGACTGGAGTTCAGACGTGTGCTCTTCCGATCTTCTACTATTCTTTCCCCTGCACTGT	100 nmole	HPLC
P7_B10_7074	CAAGCAGAAGACGGCATACGAGATAGATCGGTGACTGGAGTTCAGACGTGTGCTCTTCCGATCTTCTACTATTCTTTCCCCTGCACTGT	100 nmole	HPLC
P7_C10_7075	CAAGCAGAAGACGGCATACGAGATGCGACGGTGACTGGAGTTCAGACGTGTGCTCTTCCGATCTTCTACTATTCTTTCCCCTGCACTGT	100 nmole	HPLC
P7_D10_7076	CAAGCAGAAGACGGCATACGAGATCGCCATGTGACTGGAGTTCAGACGTGTGCTCTTCCGATCTTCTACTATTCTTTCCCCTGCACTGT	100 nmole	HPLC
P7_E10_7077	CAAGCAGAAGACGGCATACGAGATACCAATGTGACTGGAGTTCAGACGTGTGCTCTTCCGATCTTCTACTATTCTTTCCCCTGCACTGT	100 nmole	HPLC
P7_F10_7078	CAAGCAGAAGACGGCATACGAGATTGTGGCGTGACTGGAGTTCAGACGTGTGCTCTTCCGATCTTCTACTATTCTTTCCCCTGCACTGT	100 nmole	HPLC
P7_G10_7079	CAAGCAGAAGACGGCATACGAGATTAGATGGTGACTGGAGTTCAGACGTGTGCTCTTCCGATCTTCTACTATTCTTTCCCCTGCACTGT	100 nmole	HPLC
P7_H10_7080	CAAGCAGAAGACGGCATACGAGATCTTGTTGTGACTGGAGTTCAGACGTGTGCTCTTCCGATCTTCTACTATTCTTTCCCCTGCACTGT	100 nmole	HPLC
P7_A11_7081	CAAGCAGAAGACGGCATACGAGATGGCTGCGTGACTGGAGTTCAGACGTGTGCTCTTCCGATCTTCTACTATTCTTTCCCCTGCACTGT	100 nmole	HPLC
P7_B11_7082	CAAGCAGAAGACGGCATACGAGATAAGAGTGTGACTGGAGTTCAGACGTGTGCTCTTCCGATCTTCTACTATTCTTTCCCCTGCACTGT	100 nmole	HPLC
P7_C11_7083	CAAGCAGAAGACGGCATACGAGATATAGCAGTGACTGGAGTTCAGACGTGTGCTCTTCCGATCTTCTACTATTCTTTCCCCTGCACTGT	100 nmole	HPLC
P7_D11_7084	CAAGCAGAAGACGGCATACGAGATCCACTTGTGACTGGAGTTCAGACGTGTGCTCTTCCGATCTTCTACTATTCTTTCCCCTGCACTGT	100 nmole	HPLC
P7_E11_7085	CAAGCAGAAGACGGCATACGAGATTATGAGGTGACTGGAGTTCAGACGTGTGCTCTTCCGATCTTCTACTATTCTTTCCCCTGCACTGT	100 nmole	HPLC
P7_F11_7086	CAAGCAGAAGACGGCATACGAGATGGTCGGGTGACTGGAGTTCAGACGTGTGCTCTTCCGATCTTCTACTATTCTTTCCCCTGCACTGT	100 nmole	HPLC
P7_G11_7087	CAAGCAGAAGACGGCATACGAGATTTGGCCGTGACTGGAGTTCAGACGTGTGCTCTTCCGATCTTCTACTATTCTTTCCCCTGCACTGT	100 nmole	HPLC
P7_H11_7088	CAAGCAGAAGACGGCATACGAGATTGGTCTGTGACTGGAGTTCAGACGTGTGCTCTTCCGATCTTCTACTATTCTTTCCCCTGCACTGT	100 nmole	HPLC
P7_A12_7089	CAAGCAGAAGACGGCATACGAGATTCCGCGGTGACTGGAGTTCAGACGTGTGCTCTTCCGATCTTCTACTATTCTTTCCCCTGCACTGT	100 nmole	HPLC
P7_B12_7090	CAAGCAGAAGACGGCATACGAGATAGCAGGGTGACTGGAGTTCAGACGTGTGCTCTTCCGATCTTCTACTATTCTTTCCCCTGCACTGT	100 nmole	HPLC
P7_C12_7091	CAAGCAGAAGACGGCATACGAGATCAGCGCGTGACTGGAGTTCAGACGTGTGCTCTTCCGATCTTCTACTATTCTTTCCCCTGCACTGT	100 nmole	HPLC
P7_D12_7092	CAAGCAGAAGACGGCATACGAGATAGGTTCGTGACTGGAGTTCAGACGTGTGCTCTTCCGATCTTCTACTATTCTTTCCCCTGCACTGT	100 nmole	HPLC
P7_E12_7093	CAAGCAGAAGACGGCATACGAGATCTCGAAGTGACTGGAGTTCAGACGTGTGCTCTTCCGATCTTCTACTATTCTTTCCCCTGCACTGT	100 nmole	HPLC
P7_F12_7094	CAAGCAGAAGACGGCATACGAGATGATTCTGTGACTGGAGTTCAGACGTGTGCTCTTCCGATCTTCTACTATTCTTTCCCCTGCACTGT	100 nmole	HPLC
P7_G12_7095	CAAGCAGAAGACGGCATACGAGATATGCCTGTGACTGGAGTTCAGACGTGTGCTCTTCCGATCTTCTACTATTCTTTCCCCTGCACTGT	100 nmole	HPLC
P7_H12_7096	CAAGCAGAAGACGGCATACGAGATGCGTGTGTGACTGGAGTTCAGACGTGTGCTCTTCCGATCTTCTACTATTCTTTCCCCTGCACTGT	100 nmole	HPLC
