# Supplementary material for: Quantitative and multiplexed chemical-genetic phenotyping in mammalian cells with QMAP-Seq
Source: Nat Commun. 2020 Nov 12;11:5722. doi: 10.1038/s41467-020-19553-8 (PMC7661543; doi:10.1038/s41467-020-19553-8)
Supplement: Supplementary file 5 — Supplementary Data 3 [file 41467_2020_19553_MOESM5_ESM.xlsx]

## Sheet: Sheet1
i5	i5 Index Sequence (Forward Orientation: MiSeq, HiSeq 2500/2000, HiSeq 3000/4000 (SR Flow Cell), NovaSeq 6000)	i5 Index Sequence (Reverse Complement Orientation: MiniSeq, NextSeq 500/550, HiSeq 3000/4000 (PE Flow Cell))
5001	CGCCAT	ATGGCG
5002	ATTTTA	TAAAAT
5003	GCAACG	CGTTGC
5004	TAGGGC	GCCCTA
5005	GCCCTA	TAGGGC
5006	CGTTGC	GCAACG
5007	TAAAAT	ATTTTA
5008	ATGGCG	CGCCAT
5009	AGCGCC	GGCGCT
5010	GCACAT	ATGTGC
5011	CGCGTA	TACGCG
5012	GATTAT	ATAATC
5013	ATGACC	GGTCAT
5014	CTGATA	TATCAG
5015	TCACGG	CCGTGA
5016	TATTGG	CCAATA
