# Supplementary material for: Quantitative and multiplexed chemical-genetic phenotyping in mammalian cells with QMAP-Seq
Source: Nat Commun. 2020 Nov 12;11:5722. doi: 10.1038/s41467-020-19553-8 (PMC7661543; doi:10.1038/s41467-020-19553-8)
Supplement: Supplementary file 6 — Supplementary Data 4 [file 41467_2020_19553_MOESM6_ESM.xlsx]

## Sheet: Sheet1
i7	i7 Index Sequence
7001	CAGCGT
7002	GATCAC
7003	GTGATC
7004	TGCACG
7005	ACATTA
7006	GTGTAG
7007	CTAGTC
7008	TGTGCA
7009	TCAGGA
7010	CGGTTA
7011	TTAACT
7012	ATGAAC
7013	CCTAAG
7014	AATCCG
7015	GGCTGC
7016	TACCTT
7017	TCTTAA
7018	GTCAGG
7019	ATACTG
7020	TATGTC
7021	GAGTCC
7022	GGAGGT
7023	CACACT
7024	CCGCAA
7025	TTTATG
7026	AACGCC
7027	CAAGCA
7028	GCTCGA
7029	GCGAAT
7030	TGGATT
7031	ACCTAC
7032	CGAAGG
7033	AGATAG
7034	TTGGTA
7035	TACCAA
7036	CGCAAC
7037	TGGCGA
7038	ACCGTG
7039	CAACAG
7040	GATTGT
7041	CTCTCG
7042	TGACAC
7043	AAGACA
7044	ACAGAT
7045	TAGGCT
7046	CTCCAT
7047	GCATGG
7048	AATAGC
7049	GTGCCA
7050	TCGAGG
7051	CACTAA
7052	GGTATA
7053	CGCCTG
7054	AATGAA
7055	ACAACG
7056	ATATCC
7057	AGTACT
7058	ATAAGA
7059	GGTGAG
7060	TTCCGC
7061	GAAGTG
7062	CAATGC
7063	ACGTCT
7064	CAGGAC
7065	AAGCTC
7066	GACGAT
7067	TCGTTC
7068	CCAATT
7069	AATTGG
7070	AACCGA
7071	CAGATG
7072	GTAGAA
7073	GACATC
7074	CGATCT
7075	CGTCGC
7076	ATGGCG
7077	ATTGGT
7078	GCCACA
7079	CATCTA
7080	AACAAG
7081	GCAGCC
7082	ACTCTT
7083	TGCTAT
7084	AAGTGG
7085	CTCATA
7086	CCGACC
7087	GGCCAA
7088	AGACCA
7089	CGCGGA
7090	CCTGCT
7091	GCGCTG
7092	GAACCT
7093	TTCGAG
7094	AGAATC
7095	AGGCAT
7096	ACACGC
