# Supplementary material for: Quantitative and multiplexed chemical-genetic phenotyping in mammalian cells with QMAP-Seq
Source: Nat Commun. 2020 Nov 12;11:5722. doi: 10.1038/s41467-020-19553-8 (PMC7661543; doi:10.1038/s41467-020-19553-8)
Supplement: Supplementary file 7 — Supplementary Data 5 [file 41467_2020_19553_MOESM7_ESM.xlsx]

## Sheet: Sheet1
Cell Line	Barcode Number	Read Sequence
ZR-75-1	B11	ATCACTGG
SKBR3	A09	CGGTGACC
HCC-38	A10	TACAGAGG
MDA-MB-231	A04	TAACAGTT
BT-20	A11	ATTGTCAA
293T	A02	GCTGGATT
