# Supplementary material for: Quantitative and multiplexed chemical-genetic phenotyping in mammalian cells with QMAP-Seq
Source: Nat Commun. 2020 Nov 12;11:5722. doi: 10.1038/s41467-020-19553-8 (PMC7661543; doi:10.1038/s41467-020-19553-8)
Supplement: Supplementary file 8 — Supplementary Data 6 [file 41467_2020_19553_MOESM8_ESM.xlsx]

## Sheet: Sheet1
sgRNA	Read Sequence
sgNT_0	ATCGTTTCCGCTTAACGGCG
sgNT_1	GTTCGACTCGCGTGACCGTA
sgNT_2	GTCGTCATACAACGGCAACG
sgNT_3	GCCGACCAACGTCAGCGGTA
sgNT_4	GCGTTAGTCACTTAGCTCGA
sgNT_5	GCGCACGTATAATCCTGCGT
sgNT_6	GAGGTGATCGATTAAGTACA
sgNT_7	GGTCCTGGCGAGGAGCCTTG
sgNT_8	GCGGAGAGCATTGACCTCAT
sgNT_9	GAATCGGAATAGTTGATTCG
sgHSF1_3	AGCTTCCACGTGTTCGACCA
sgHSF2_3	ACACTAACGAGTTCATCACC
sgERN1_2	TCTCCCTCAATGGTACACGA
sgXBP1_2	CCTCCCAGGGGAATGAAGTG
sgATF3_4	CCAGCGCAGAGGACATCCGG
sgATF4_2	AGATGACCTTCTGACCACGT
sgATF6_4	TGAGCCCTGCAAATCAAAGG
sgNFE2L2_2	CACATCCAGTCAGAAACCAG
sgKEAP1_1	CAGCACCGTTCATGACGTGG
sgATG7_3	CTTGAAAGACTCGAGTGTGT
sgSLC35F2_3	CATGACAGAGCCATCAACAC
