# Supplementary material for: Quantitative and multiplexed chemical-genetic phenotyping in mammalian cells with QMAP-Seq
Source: Nat Commun. 2020 Nov 12;11:5722. doi: 10.1038/s41467-020-19553-8 (PMC7661543; doi:10.1038/s41467-020-19553-8)
Supplement: Supplementary file 9 — Supplementary Data 7 [file 41467_2020_19553_MOESM9_ESM.xlsx]

## Sheet: Sheet1
Compound	Compound Target	Compound Pathway	Dose Range (10nM-10μM or 1nM-1μM)
Abiraterone	Cytochrome P450	Proteasome/Metabolic Enzyme	1
ABT199	Bcl-2 Family; Autophagy	Apoptosis; Autophagy	10
ABT737	Bcl-2 Family; Autophagy; Mitophagy	Apoptosis; Autophagy	10
Afatinib	EGFR; Autophagy	JAK/STAT Signaling; Protein Tyrosine Kinase/RTK; Autophagy	10
Alisertib	Aurora Kinase; Autophagy; Apoptosis	Cell Cycle/DNA Damage; Epigenetics; Autophagy; Apoptosis	10
Anastrozole	Aromatase	Others	1
APY29	IRE1	Cell Cycle/DNA Damage	10
AT7867	Akt; PKA; Ribosomal S6 Kinase (RSK)	PI3K/Akt/mTOR; Protein Tyrosine Kinase/RTK; Stem Cell/Wnt; MAPK/ERK Pathway	10
AZD4547	FGFR	Protein Tyrosine Kinase/RTK	10
AZD5363	Akt; Autophagy	PI3K/Akt/mTOR; Autophagy	10
AZD7545	PDHK	Proteasome/Metabolic Enzyme	10
AZD8186	PI3K	PI3K/Akt/mTOR	10
BardoxoloneMethyl	Keap1-Nrf2; Autophagy; Apoptosis	NF-κB; Autophagy; Apoptosis	10
Belinostat	HDAC; Autophagy	Cell Cycle/DNA Damage; Epigenetics; Autophagy	10
Bendamustine	DNA Alkylator/Crosslinker; Apoptosis	Cell Cycle/DNA Damage; Apoptosis	10
BetulinicAcid	Apoptosis; Topoisomerase; HIV; Autophagy; Mitophagy	Apoptosis; Cell Cycle/DNA Damage; Anti-infection; Autophagy	10
Bexarotene	RAR/RXR; Autophagy	Proteasome/Metabolic Enzyme; Autophagy	10
BGJ398	FGFR	Protein Tyrosine Kinase/RTK	10
BIX01294	Histone Methyltransferase; Autophagy	Epigenetics; Autophagy	10
Blebbistatin	Myosin	Cytoskeleton	10
BMS345541	IKK	NF-κB	10
BMS536924	IGF-1R; Insulin Receptor	Protein Tyrosine Kinase/RTK	10
BMS754807	IGF-1R; Insulin Receptor	Protein Tyrosine Kinase/RTK	10
Bortezomib	Proteasome; Apoptosis; Autophagy	Proteasome/Metabolic Enzyme; Apoptosis; Autophagy	1
BrefeldinA	Autophagy; CRISPR/Cas9; Mitophagy; HSV	Autophagy; Cell Cycle/DNA Damage; Anti-infection	10
Brivanib	VEGFR; Autophagy	Protein Tyrosine Kinase/RTK; Autophagy	10
Cabozantinib	VEGFR; c-Met/HGFR; c-Kit; TAM Receptor; FLT3; Apoptosis	Protein Tyrosine Kinase/RTK; Apoptosis	10
CAL101	PI3K; Autophagy	PI3K/Akt/mTOR; Autophagy	10
Canertinib	EGFR	JAK/STAT Signaling; Protein Tyrosine Kinase/RTK	10
Carfilzomib	Proteasome; Autophagy; Apoptosis	Proteasome/Metabolic Enzyme; Autophagy; Apoptosis	1
Cediranib	VEGFR; Autophagy; PDGFR	Protein Tyrosine Kinase/RTK; Autophagy	10
CHIR99021	GSK-3; Autophagy	PI3K/Akt/mTOR; Stem Cell/Wnt; Autophagy	10
Chlorambucil	DNA Alkylator/Crosslinker	Cell Cycle/DNA Damage	10
Ciclopirox	Fungal; Autophagy	Anti-infection; Autophagy	10
Cimetidine	Histamine Receptor	GPCR/G Protein; Immunology/Inflammation; Neuronal Signaling	10
Cisplatin	DNA Alkylator/Crosslinker	Cell Cycle/DNA Damage	10
Clofarabine	Nucleoside Antimetabolite/Analog; Autophagy; Apoptosis	Cell Cycle/DNA Damage; Autophagy; Apoptosis	10
Crizotinib	ALK; c-Met/HGFR; ROS; Autophagy	Protein Tyrosine Kinase/RTK; Autophagy	10
Curcumin	Keap1-Nrf2; Autophagy; Histone Acetyltransferase; Epigenetic Reader Domain; Mitophagy; Influenza Virus	NF-κB; Autophagy; Epigenetics; Anti-infection	10
Cyclophosphamide	DNA Alkylator/Crosslinker	Cell Cycle/DNA Damage	10
Dabrafenib	Raf	MAPK/ERK Pathway	10
Dacarbazine	Nucleoside Antimetabolite/Analog; Apoptosis	Cell Cycle/DNA Damage; Apoptosis	10
Dasatinib	Bcr-Abl; Src; Autophagy; Apoptosis	Protein Tyrosine Kinase/RTK; Autophagy; Apoptosis	10
DBeQ	p97; Autophagy; Apoptosis	Cell Cycle/DNA Damage; Autophagy; Apoptosis	10
Decitabine	DNA Methyltransferase; Apoptosis	Epigenetics; Apoptosis	10
Dexamethasone	Glucocorticoid Receptor; Autophagy; Mitophagy	GPCR/G Protein; Autophagy	10
DimethylFumarate	Keap1-Nrf2	NF-κB	10
Doxorubicin	Topoisomerase; ADC Cytotoxin; Autophagy; Mitophagy; AMPK	Cell Cycle/DNA Damage; Antibody-drug Conjugate/ADC Related; Autophagy; Epigenetics; PI3K/Akt/mTOR	10
Entinostat	HDAC; Autophagy; Apoptosis	Cell Cycle/DNA Damage; Epigenetics; Autophagy; Apoptosis	10
Entrectinib	ROS; Trk Receptor; ALK; Autophagy	Protein Tyrosine Kinase/RTK; Neuronal Signaling; Autophagy	1
Erastin	Ferroptosis	Apoptosis	10
Erlotinib	EGFR; Autophagy	JAK/STAT Signaling; Protein Tyrosine Kinase/RTK; Autophagy	10
Etomoxir	Others	Others	10
Etoposide	Topoisomerase; Autophagy; Mitophagy; Apoptosis	Cell Cycle/DNA Damage; Autophagy; Apoptosis	10
ETP46464	mTOR; ATM/ATR	PI3K/Akt/mTOR; Cell Cycle/DNA Damage	10
Everolimus	mTOR; FKBP; Autophagy	PI3K/Akt/mTOR; Apoptosis; Autophagy; Immunology/Inflammation	1
EX527	Sirtuin	Cell Cycle/DNA Damage; Epigenetics	10
Exemestane	Aromatase	Others	10
Fingolimod	LPL Receptor; PAK	GPCR/G Protein; Cell Cycle/DNA Damage; Cytoskeleton	10
FiveFluorouracil	Nucleoside Antimetabolite/Analog; HIV	Cell Cycle/DNA Damage; Anti-infection	10
Fluvastatin	HMG-CoA Reductase (HMGCR); Autophagy	Proteasome/Metabolic Enzyme; Autophagy	10
FourHydroxytamoxifen	Estrogen Receptor/ERR	Others	10
Fulvestrant	Estrogen Receptor/ERR; Autophagy	Others; Autophagy	10
Ganetespib	HSP; Apoptosis	Cell Cycle/DNA Damage; Proteasome/Metabolic Enzyme; Apoptosis	1
GDC0879	Raf	MAPK/ERK Pathway	10
GDC0941	PI3K; Autophagy; Apoptosis	PI3K/Akt/mTOR; Autophagy; Apoptosis	10
Gefitinib	EGFR; Autophagy	JAK/STAT Signaling; Protein Tyrosine Kinase/RTK; Autophagy	10
Gemcitabine	DNA/RNA Synthesis; Nucleoside Antimetabolite/Analog; Autophagy	Cell Cycle/DNA Damage; Autophagy	10
Gossypol	Bcl-2 Family	Apoptosis	10
GSK1059615	PI3K; mTOR; Apoptosis	PI3K/Akt/mTOR; Apoptosis	10
GSK2636771	PI3K	PI3K/Akt/mTOR	10
GSK4112	Autophagy	Autophagy	10
GSK461364	Polo-like Kinase (PLK)	Cell Cycle/DNA Damage	10
GSKJ4	Histone Demethylase	Epigenetics	10
IBET151	Epigenetic Reader Domain	Epigenetics	10
IC87114	PI3K	PI3K/Akt/mTOR	10
Ifosfamide	DNA Alkylator/Crosslinker	Cell Cycle/DNA Damage	10
Isoliquiritigenin	Aldose Reductase; Autophagy; Apoptosis	Proteasome/Metabolic Enzyme; Autophagy; Apoptosis	10
Istradefylline	Adenosine Receptor	GPCR/G Protein	10
JQ1	Epigenetic Reader Domain; Autophagy; Ligand for Target Protein for PROTAC	Epigenetics; Autophagy; PROTAC	10
Ki8751	VEGFR	Protein Tyrosine Kinase/RTK	10
KU0063794	mTOR	PI3K/Akt/mTOR	10
KU55933	ATM/ATR; Autophagy	Cell Cycle/DNA Damage; PI3K/Akt/mTOR; Autophagy	10
KU60019	ATM/ATR	Cell Cycle/DNA Damage; PI3K/Akt/mTOR	10
KW2449	FLT3; FGFR; Bcr-Abl; Aurora Kinase; Apoptosis	Protein Tyrosine Kinase/RTK; Cell Cycle/DNA Damage; Epigenetics; Apoptosis	10
KX2391	Src; Microtubule/Tubulin	Protein Tyrosine Kinase/RTK; Cell Cycle/DNA Damage; Cytoskeleton	10
Lapatinib	EGFR; Autophagy	JAK/STAT Signaling; Protein Tyrosine Kinase/RTK; Autophagy	10
Lenvatinib	VEGFR; FGFR; PDGFR; c-Kit; RET	Protein Tyrosine Kinase/RTK	10
Letrozole	Aromatase; Autophagy	Others; Autophagy	1
Linifanib	PDGFR; VEGFR; FLT3; c-Fms; c-Kit; Apoptosis; Autophagy	Protein Tyrosine Kinase/RTK; Apoptosis; Autophagy	10
Linsitinib	Insulin Receptor; IGF-1R	Protein Tyrosine Kinase/RTK	10
Lomeguatrib	DNA Methyltransferase	Epigenetics	10
Lovastatin	HMG-CoA Reductase (HMGCR); Autophagy	Proteasome/Metabolic Enzyme; Autophagy	10
LRRK2IN1	LRRK2; Apoptosis	Autophagy; Apoptosis	10
Masitinib	c-Kit; PDGFR; Src; FGFR; FAK; Apoptosis	Protein Tyrosine Kinase/RTK; Apoptosis	10
Mdivi1	Dynamin; Mitophagy; Autophagy; Apoptosis	Cytoskeleton; Autophagy; Apoptosis	10
Mebendazole	Parasite; Apoptosis	Anti-infection; Apoptosis	10
Methotrexate	Antifolate; ADC Cytotoxin; Apoptosis	Cell Cycle/DNA Damage; Antibody-drug Conjugate/ADC Related; Apoptosis	10
MG132	Proteasome; Autophagy	Proteasome/Metabolic Enzyme; Autophagy	10
Mitoxantrone	Topoisomerase; PKC	Cell Cycle/DNA Damage; Epigenetics; TGF-beta/Smad	10
MK0752	γ-secretase	Neuronal Signaling; Stem Cell/Wnt	10
MK1775	Wee1	Cell Cycle/DNA Damage	10
MLN2238	Proteasome; Autophagy	Proteasome/Metabolic Enzyme; Autophagy	10
Navitoclax	Bcl-2 Family	Apoptosis	10
Necrostatin1	RIP kinase; Autophagy; Indoleamine 2,3-Dioxygenase (IDO	Apoptosis; Autophagy; Proteasome/Metabolic Enzyme	10
Nelarabine	Nucleoside Antimetabolite/Analog; Apoptosis	Cell Cycle/DNA Damage; Apoptosis	10
Neratinib	EGFR	JAK/STAT Signaling; Protein Tyrosine Kinase/RTK	10
Niclosamide	STAT; Parasite	JAK/STAT Signaling; Stem Cell/Wnt; Anti-infection	10
Nilotinib	Bcr-Abl; Autophagy	Protein Tyrosine Kinase/RTK; Autophagy	10
Nitroxoline	Bacterial; Autophagy	Anti-infection; Autophagy	10
NSC74859	STAT	JAK/STAT Signaling; Stem Cell/Wnt	10
NVPAUY922	HSP; Autophagy; Apoptosis	Cell Cycle/DNA Damage; Proteasome/Metabolic Enzyme; Autophagy; Apoptosis	1
Olaparib	PARP; Autophagy; Mitophagy	Cell Cycle/DNA Damage; Epigenetics; Autophagy	10
Ornidazole	Bacterial; Parasite	Anti-infection	10
OSI027	mTOR; Autophagy	PI3K/Akt/mTOR; Autophagy	10
PAC1	Caspase; Autophagy; Apoptosis	Apoptosis; Autophagy	10
Paclitaxel	Microtubule/Tubulin; ADC Cytotoxin; Autophagy	Cell Cycle/DNA Damage; Cytoskeleton; Antibody-drug Conjugate/ADC Related; Autophagy	10
Palbociclib	CDK	Cell Cycle/DNA Damage	10
Parthenolide	NF-κB; Autophagy; Mitophagy; Apoptosis	NF-κB; Autophagy; Apoptosis	10
Pazopanib	VEGFR; c-Kit; PDGFR; Autophagy; FGFR	Protein Tyrosine Kinase/RTK; Autophagy	10
PD318088	MEK	MAPK/ERK Pathway	10
PF3758309	PAK; Apoptosis	Cell Cycle/DNA Damage; Cytoskeleton; Apoptosis	10
PF573228	FAK; Apoptosis	Protein Tyrosine Kinase/RTK; Apoptosis	10
PHA793887	CDK; Apoptosis	Cell Cycle/DNA Damage; Apoptosis	10
Phloretin	SGLT	Membrane Transporter/Ion Channel	10
PI103	PI3K; mTOR; DNA-PK; Autophagy; Apoptosis	PI3K/Akt/mTOR; Cell Cycle/DNA Damage; Autophagy; Apoptosis	10
PifithrinAlpha	MDM-2/p53; Aryl Hydrocarbon Receptor	Apoptosis; Immunology/Inflammation	10
PIK93	PI4K; PI3K; Virus Protease	PI3K/Akt/mTOR	10
PLX4720	Raf	MAPK/ERK Pathway	10
Purmorphamine	Smo; Autophagy	Stem Cell/Wnt; Autophagy	10
PX12	Others	Others	10
PYR41	E1/E2/E3 Enzyme; Apoptosis	Proteasome/Metabolic Enzyme; Apoptosis	10
RacRotigotine	Dopamine Receptor	GPCR/G Protein; Neuronal Signaling	10
Regorafenib	VEGFR; Autophagy; PDGFR; Raf; RET	Protein Tyrosine Kinase/RTK; Autophagy; MAPK/ERK Pathway	10
RG108	DNA Methyltransferase	Epigenetics	10
Rigosertib	Polo-like Kinase (PLK); PI3K; Apoptosis	Cell Cycle/DNA Damage; PI3K/Akt/mTOR; Apoptosis	10
RITA	MDM-2/p53; Autophagy; DNA Alkylator/Crosslinker	Apoptosis; Autophagy; Cell Cycle/DNA Damage	10
RO4929097	γ-secretase; Notch	Neuronal Signaling; Stem Cell/Wnt	10
Ruxolitinib	JAK; Autophagy; Mitophagy	Epigenetics; JAK/STAT Signaling; Stem Cell/Wnt; Autophagy	10
Saracatinib	Src; Autophagy	Protein Tyrosine Kinase/RTK; Autophagy	10
SB743921	Kinesin	Cell Cycle/DNA Damage; Cytoskeleton	10
Selumetinib	MEK; Apoptosis	MAPK/ERK Pathway; Apoptosis	10
Semagacestat	γ-secretase; Amyloid-β; Notch	Neuronal Signaling; Stem Cell/Wnt	10
Sildenafil	Phosphodiesterase (PDE); Autophagy	Proteasome/Metabolic Enzyme; Autophagy	10
Simvastatin	HMG-CoA Reductase (HMGCR); Autophagy; Apoptosis; Mitophagy	Proteasome/Metabolic Enzyme; Autophagy; Apoptosis	10
Sitagliptin	Dipeptidyl Peptidase; Autophagy	Proteasome/Metabolic Enzyme; Autophagy	10
SixMercaptopurine	Nucleoside Antimetabolite/Analog; Autophagy	Cell Cycle/DNA Damage; Autophagy	10
SJ172550	MDM-2/p53	Apoptosis	10
SN38	Topoisomerase; ADC Cytotoxin; Autophagy	Cell Cycle/DNA Damage; Antibody-drug Conjugate/ADC Related; Autophagy	1
SNS032	CDK; Apoptosis	Cell Cycle/DNA Damage; Apoptosis	10
Sorafenib	Raf; VEGFR; FLT3; Autophagy; Apoptosis	MAPK/ERK Pathway; Protein Tyrosine Kinase/RTK; Autophagy; Apoptosis	10
Spautin1	Autophagy; Apoptosis	Autophagy; Apoptosis	10
SR1001	ROR	Proteasome/Metabolic Enzyme	10
StemRegenin1	Aryl Hydrocarbon Receptor	Immunology/Inflammation	10
STF083010	IRE1	Cell Cycle/DNA Damage	10
STF31	Autophagy	Autophagy	10
SU11274	c-Met/HGFR; Autophagy; Apoptosis	Protein Tyrosine Kinase/RTK; Autophagy; Apoptosis	10
Tacrolimus	Phosphatase; FKBP; Autophagy	Proteasome/Metabolic Enzyme; Apoptosis; Autophagy; Immunology/Inflammation	10
Temozolomide	Autophagy; DNA Alkylator/Crosslinker; Apoptosis	Autophagy; Cell Cycle/DNA Damage; Apoptosis	10
Teniposide	Topoisomerase	Cell Cycle/DNA Damage	10
TG101348	JAK; Apoptosis	Epigenetics; JAK/STAT Signaling; Stem Cell/Wnt; Apoptosis	10
Thalidomide	Ligand for E3 Ligase; Autophagy; Apoptosis	PROTAC; Autophagy; Apoptosis	10
Tigecycline	Bacterial; Autophagy	Anti-infection; Autophagy	10
Tivantinib	c-Met/HGFR; Apoptosis	Protein Tyrosine Kinase/RTK; Apoptosis	10
Tivozanib	VEGFR	Protein Tyrosine Kinase/RTK	10
Topotecan	Topoisomerase; Autophagy	Cell Cycle/DNA Damage; Autophagy	10
TPCA1	IKK; STAT; Apoptosis	NF-κB; JAK/STAT Signaling; Stem Cell/Wnt; Apoptosis	10
Trametinib	MEK; Autophagy; Apoptosis	MAPK/ERK Pathway; Autophagy; Apoptosis	10
Trifluoperazine	Dopamine Receptor; Autophagy; Influenza Virus	GPCR/G Protein; Neuronal Signaling; Autophagy; Anti-infection	10
Triptolide	NF-κB; Apoptosis	NF-κB; Apoptosis	1
TubastatinA	HDAC; Autophagy; Apoptosis	Cell Cycle/DNA Damage; Epigenetics; Autophagy; Apoptosis	10
Valdecoxib	COX	Immunology/Inflammation	10
Veliparib	PARP; Autophagy	Cell Cycle/DNA Damage; Epigenetics; Autophagy	10
VER155008	HSP; Autophagy	Cell Cycle/DNA Damage; Proteasome/Metabolic Enzyme; Autophagy	10
Vincristine	Microtubule/Tubulin	Cell Cycle/DNA Damage; Cytoskeleton	10
WAY362450	FXR; Autophagy	Proteasome/Metabolic Enzyme; Autophagy	10
WP1130	Deubiquitinase; Bcr-Abl; Autophagy; Apoptosis	Cell Cycle/DNA Damage; Protein Tyrosine Kinase/RTK; Autophagy; Apoptosis	10
YM155	Survivin; Autophagy	Apoptosis; Autophagy	1
Zebularine	DNA Methyltransferase; Autophagy	Epigenetics; Autophagy	10
ZSTK474	PI3K; Autophagy; Autophagy	PI3K/Akt/mTOR; Autophagy	10
