# Supplementary material for: Quantitative and multiplexed chemical-genetic phenotyping in mammalian cells with QMAP-Seq
Source: Nat Commun. 2020 Nov 12;11:5722. doi: 10.1038/s41467-020-19553-8 (PMC7661543; doi:10.1038/s41467-020-19553-8)
Supplement: Supplementary file 10 — Supplementary Data 8 [file 41467_2020_19553_MOESM10_ESM.xlsx]

## Sheet: Sheet1
CellLine	Compound	sgRNA	Dose	Rep	RelativeCellNumber
BT-20	Abiraterone	sgNT	1	1	102.037
BT-20	Abiraterone	sgNT	1	2	116.5
BT-20	Abiraterone	sgNT	2	1	119.796
BT-20	Abiraterone	sgNT	2	2	110.601
BT-20	Abiraterone	sgNT	3	1	103.769
BT-20	Abiraterone	sgNT	3	2	132.064
BT-20	Abiraterone	sgNT	4	1	113.832
BT-20	Abiraterone	sgNT	4	2	118.651
BT-20	Abiraterone	sgHSF1	1	1	101.411
BT-20	Abiraterone	sgHSF1	1	2	116.921
BT-20	Abiraterone	sgHSF1	2	1	115.568
BT-20	Abiraterone	sgHSF1	2	2	95.1229
BT-20	Abiraterone	sgHSF1	3	1	95.9765
BT-20	Abiraterone	sgHSF1	3	2	112.919
BT-20	Abiraterone	sgHSF1	4	1	115.162
BT-20	Abiraterone	sgHSF1	4	2	120.687
BT-20	Abiraterone	sgHSF2	1	1	107.348
BT-20	Abiraterone	sgHSF2	1	2	101.015
BT-20	Abiraterone	sgHSF2	2	1	107.668
BT-20	Abiraterone	sgHSF2	2	2	106.489
BT-20	Abiraterone	sgHSF2	3	1	110.333
BT-20	Abiraterone	sgHSF2	3	2	119.33
BT-20	Abiraterone	sgHSF2	4	1	96.9113
BT-20	Abiraterone	sgHSF2	4	2	111.739
BT-20	Abiraterone	sgERN1	1	1	108.393
BT-20	Abiraterone	sgERN1	1	2	98.5446
BT-20	Abiraterone	sgERN1	2	1	110.533
BT-20	Abiraterone	sgERN1	2	2	113.636
BT-20	Abiraterone	sgERN1	3	1	108.357
BT-20	Abiraterone	sgERN1	3	2	105.553
BT-20	Abiraterone	sgERN1	4	1	98.0668
BT-20	Abiraterone	sgERN1	4	2	128.688
BT-20	Abiraterone	sgXBP1	1	1	115.771
BT-20	Abiraterone	sgXBP1	1	2	100.931
BT-20	Abiraterone	sgXBP1	2	1	99.8878
BT-20	Abiraterone	sgXBP1	2	2	115.317
BT-20	Abiraterone	sgXBP1	3	1	112.377
BT-20	Abiraterone	sgXBP1	3	2	109.492
BT-20	Abiraterone	sgXBP1	4	1	107.759
BT-20	Abiraterone	sgXBP1	4	2	105.662
BT-20	Abiraterone	sgATF3	1	1	104.395
BT-20	Abiraterone	sgATF3	1	2	103.843
BT-20	Abiraterone	sgATF3	2	1	113.554
BT-20	Abiraterone	sgATF3	2	2	115.313
BT-20	Abiraterone	sgATF3	3	1	102.639
BT-20	Abiraterone	sgATF3	3	2	109.097
BT-20	Abiraterone	sgATF3	4	1	102.599
BT-20	Abiraterone	sgATF3	4	2	88.6198
BT-20	Abiraterone	sgATF4	1	1	117.963
BT-20	Abiraterone	sgATF4	1	2	122.257
BT-20	Abiraterone	sgATF4	2	1	111.03
BT-20	Abiraterone	sgATF4	2	2	120.745
BT-20	Abiraterone	sgATF4	3	1	113.619
BT-20	Abiraterone	sgATF4	3	2	117.846
BT-20	Abiraterone	sgATF4	4	1	102.15
BT-20	Abiraterone	sgATF4	4	2	107.054
BT-20	Abiraterone	sgATF6	1	1	110.547
BT-20	Abiraterone	sgATF6	1	2	107.759
BT-20	Abiraterone	sgATF6	2	1	109.681
BT-20	Abiraterone	sgATF6	2	2	112.339
BT-20	Abiraterone	sgATF6	3	1	89.076
BT-20	Abiraterone	sgATF6	3	2	100.113
BT-20	Abiraterone	sgATF6	4	1	95.8235
BT-20	Abiraterone	sgATF6	4	2	114.158
BT-20	Abiraterone	sgNFE2L2	1	1	99.4749
BT-20	Abiraterone	sgNFE2L2	1	2	120.699
BT-20	Abiraterone	sgNFE2L2	2	1	112.829
BT-20	Abiraterone	sgNFE2L2	2	2	114.699
BT-20	Abiraterone	sgNFE2L2	3	1	139.856
BT-20	Abiraterone	sgNFE2L2	3	2	133.131
BT-20	Abiraterone	sgNFE2L2	4	1	117.617
BT-20	Abiraterone	sgNFE2L2	4	2	100.704
BT-20	Abiraterone	sgKEAP1	1	1	109.518
BT-20	Abiraterone	sgKEAP1	1	2	110.292
BT-20	Abiraterone	sgKEAP1	2	1	112.313
BT-20	Abiraterone	sgKEAP1	2	2	125.325
BT-20	Abiraterone	sgKEAP1	3	1	93.2483
BT-20	Abiraterone	sgKEAP1	3	2	99.3808
BT-20	Abiraterone	sgKEAP1	4	1	93.4934
BT-20	Abiraterone	sgKEAP1	4	2	109.074
BT-20	Abiraterone	sgATG7	1	1	126.623
BT-20	Abiraterone	sgATG7	1	2	101.215
BT-20	Abiraterone	sgATG7	2	1	117.712
BT-20	Abiraterone	sgATG7	2	2	136.631
BT-20	Abiraterone	sgATG7	3	1	106.437
BT-20	Abiraterone	sgATG7	3	2	95.0072
BT-20	Abiraterone	sgATG7	4	1	107.025
BT-20	Abiraterone	sgATG7	4	2	103.289
BT-20	Abiraterone	sgSLC35F2	1	1	104.787
BT-20	Abiraterone	sgSLC35F2	1	2	97.5862
BT-20	Abiraterone	sgSLC35F2	2	1	113.717
BT-20	Abiraterone	sgSLC35F2	2	2	123.079
BT-20	Abiraterone	sgSLC35F2	3	1	97.7243
BT-20	Abiraterone	sgSLC35F2	3	2	115.585
BT-20	Abiraterone	sgSLC35F2	4	1	112.441
BT-20	Abiraterone	sgSLC35F2	4	2	96.4894
BT-20	ABT737	sgNT	1	1	75.1408
BT-20	ABT737	sgNT	1	2	111.233
BT-20	ABT737	sgNT	2	1	90.2649
BT-20	ABT737	sgNT	2	2	104.831
BT-20	ABT737	sgNT	3	1	103.931
BT-20	ABT737	sgNT	3	2	85.5954
BT-20	ABT737	sgNT	4	1	72.7719
BT-20	ABT737	sgNT	4	2	65.5774
BT-20	ABT737	sgHSF1	1	1	84.6678
BT-20	ABT737	sgHSF1	1	2	86.5612
BT-20	ABT737	sgHSF1	2	1	83.4302
BT-20	ABT737	sgHSF1	2	2	79.5153
BT-20	ABT737	sgHSF1	3	1	96.1681
BT-20	ABT737	sgHSF1	3	2	95.8432
BT-20	ABT737	sgHSF1	4	1	75.5351
BT-20	ABT737	sgHSF1	4	2	99.8673
BT-20	ABT737	sgHSF2	1	1	88.4305
BT-20	ABT737	sgHSF2	1	2	104.192
BT-20	ABT737	sgHSF2	2	1	103.071
BT-20	ABT737	sgHSF2	2	2	102.583
BT-20	ABT737	sgHSF2	3	1	88.2744
BT-20	ABT737	sgHSF2	3	2	98.1262
BT-20	ABT737	sgHSF2	4	1	71.6211
BT-20	ABT737	sgHSF2	4	2	99.1063
BT-20	ABT737	sgERN1	1	1	86.5071
BT-20	ABT737	sgERN1	1	2	97.161
BT-20	ABT737	sgERN1	2	1	102.221
BT-20	ABT737	sgERN1	2	2	92.4312
BT-20	ABT737	sgERN1	3	1	87.2303
BT-20	ABT737	sgERN1	3	2	87.877
BT-20	ABT737	sgERN1	4	1	77.1442
BT-20	ABT737	sgERN1	4	2	80.0122
BT-20	ABT737	sgXBP1	1	1	84.4252
BT-20	ABT737	sgXBP1	1	2	90.1381
BT-20	ABT737	sgXBP1	2	1	97.9187
BT-20	ABT737	sgXBP1	2	2	94.2144
BT-20	ABT737	sgXBP1	3	1	99.483
BT-20	ABT737	sgXBP1	3	2	103.201
BT-20	ABT737	sgXBP1	4	1	75.3749
BT-20	ABT737	sgXBP1	4	2	62.3283
BT-20	ABT737	sgATF3	1	1	99.7375
BT-20	ABT737	sgATF3	1	2	124.716
BT-20	ABT737	sgATF3	2	1	96.9696
BT-20	ABT737	sgATF3	2	2	94.6607
BT-20	ABT737	sgATF3	3	1	84.4085
BT-20	ABT737	sgATF3	3	2	88.8654
BT-20	ABT737	sgATF3	4	1	80.1115
BT-20	ABT737	sgATF3	4	2	90.2411
BT-20	ABT737	sgATF4	1	1	93.0693
BT-20	ABT737	sgATF4	1	2	89.7469
BT-20	ABT737	sgATF4	2	1	96.1163
BT-20	ABT737	sgATF4	2	2	97.5598
BT-20	ABT737	sgATF4	3	1	102.065
BT-20	ABT737	sgATF4	3	2	96.5843
BT-20	ABT737	sgATF4	4	1	75.3249
BT-20	ABT737	sgATF4	4	2	86.4241
BT-20	ABT737	sgATF6	1	1	93.4332
BT-20	ABT737	sgATF6	1	2	104.573
BT-20	ABT737	sgATF6	2	1	76.1744
BT-20	ABT737	sgATF6	2	2	103.264
BT-20	ABT737	sgATF6	3	1	82.7233
BT-20	ABT737	sgATF6	3	2	100.934
BT-20	ABT737	sgATF6	4	1	73.2308
BT-20	ABT737	sgATF6	4	2	82.0136
BT-20	ABT737	sgNFE2L2	1	1	97.9556
BT-20	ABT737	sgNFE2L2	1	2	108.635
BT-20	ABT737	sgNFE2L2	2	1	103.08
BT-20	ABT737	sgNFE2L2	2	2	108.029
BT-20	ABT737	sgNFE2L2	3	1	86.0097
BT-20	ABT737	sgNFE2L2	3	2	103.289
BT-20	ABT737	sgNFE2L2	4	1	80.2332
BT-20	ABT737	sgNFE2L2	4	2	73.6298
BT-20	ABT737	sgKEAP1	1	1	93.4083
BT-20	ABT737	sgKEAP1	1	2	86.923
BT-20	ABT737	sgKEAP1	2	1	79.9188
BT-20	ABT737	sgKEAP1	2	2	93.9204
BT-20	ABT737	sgKEAP1	3	1	108.828
BT-20	ABT737	sgKEAP1	3	2	81.4578
BT-20	ABT737	sgKEAP1	4	1	79.5195
BT-20	ABT737	sgKEAP1	4	2	60.7367
BT-20	ABT737	sgATG7	1	1	95.6753
BT-20	ABT737	sgATG7	1	2	122.119
BT-20	ABT737	sgATG7	2	1	82.2287
BT-20	ABT737	sgATG7	2	2	98.2417
BT-20	ABT737	sgATG7	3	1	99.7643
BT-20	ABT737	sgATG7	3	2	98.8024
BT-20	ABT737	sgATG7	4	1	79.8175
BT-20	ABT737	sgATG7	4	2	63.9994
BT-20	ABT737	sgSLC35F2	1	1	96.4314
BT-20	ABT737	sgSLC35F2	1	2	83.8046
BT-20	ABT737	sgSLC35F2	2	1	79.8846
BT-20	ABT737	sgSLC35F2	2	2	103.879
BT-20	ABT737	sgSLC35F2	3	1	90.0698
BT-20	ABT737	sgSLC35F2	3	2	84.816
BT-20	ABT737	sgSLC35F2	4	1	71.9305
BT-20	ABT737	sgSLC35F2	4	2	96.9622
BT-20	Afatinib	sgNT	1	1	107.44
BT-20	Afatinib	sgNT	1	2	125.95
BT-20	Afatinib	sgNT	2	1	59.8598
BT-20	Afatinib	sgNT	2	2	73.9847
BT-20	Afatinib	sgNT	3	1	76.628
BT-20	Afatinib	sgNT	3	2	89.0026
BT-20	Afatinib	sgNT	4	1	23.4233
BT-20	Afatinib	sgNT	4	2	17.0176
BT-20	Afatinib	sgHSF1	1	1	85.919
BT-20	Afatinib	sgHSF1	1	2	118.5
BT-20	Afatinib	sgHSF1	2	1	73.6074
BT-20	Afatinib	sgHSF1	2	2	76.7762
BT-20	Afatinib	sgHSF1	3	1	79.4196
BT-20	Afatinib	sgHSF1	3	2	83.4492
BT-20	Afatinib	sgHSF1	4	1	25.6891
BT-20	Afatinib	sgHSF1	4	2	26.1733
BT-20	Afatinib	sgHSF2	1	1	83.971
BT-20	Afatinib	sgHSF2	1	2	96.6412
BT-20	Afatinib	sgHSF2	2	1	74.2633
BT-20	Afatinib	sgHSF2	2	2	69.3107
BT-20	Afatinib	sgHSF2	3	1	73.5136
BT-20	Afatinib	sgHSF2	3	2	75.6137
BT-20	Afatinib	sgHSF2	4	1	22.2529
BT-20	Afatinib	sgHSF2	4	2	22.0572
BT-20	Afatinib	sgERN1	1	1	89.2186
BT-20	Afatinib	sgERN1	1	2	112.262
BT-20	Afatinib	sgERN1	2	1	72.5339
BT-20	Afatinib	sgERN1	2	2	59.9303
BT-20	Afatinib	sgERN1	3	1	75.773
BT-20	Afatinib	sgERN1	3	2	71.6972
BT-20	Afatinib	sgERN1	4	1	26.7874
BT-20	Afatinib	sgERN1	4	2	25.3293
BT-20	Afatinib	sgXBP1	1	1	77.1285
BT-20	Afatinib	sgXBP1	1	2	105.731
BT-20	Afatinib	sgXBP1	2	1	99.736
BT-20	Afatinib	sgXBP1	2	2	81.4363
BT-20	Afatinib	sgXBP1	3	1	89.6176
BT-20	Afatinib	sgXBP1	3	2	78.5642
BT-20	Afatinib	sgXBP1	4	1	18.9095
BT-20	Afatinib	sgXBP1	4	2	26.3178
BT-20	Afatinib	sgATF3	1	1	78.1498
BT-20	Afatinib	sgATF3	1	2	132.463
BT-20	Afatinib	sgATF3	2	1	85.6805
BT-20	Afatinib	sgATF3	2	2	91.6687
BT-20	Afatinib	sgATF3	3	1	73.8692
BT-20	Afatinib	sgATF3	3	2	81.2847
BT-20	Afatinib	sgATF3	4	1	23.2249
BT-20	Afatinib	sgATF3	4	2	24.7813
BT-20	Afatinib	sgATF4	1	1	104.027
BT-20	Afatinib	sgATF4	1	2	112.534
BT-20	Afatinib	sgATF4	2	1	96.4864
BT-20	Afatinib	sgATF4	2	2	75.5412
BT-20	Afatinib	sgATF4	3	1	105.308
BT-20	Afatinib	sgATF4	3	2	74.1895
BT-20	Afatinib	sgATF4	4	1	21.1728
BT-20	Afatinib	sgATF4	4	2	20.2139
BT-20	Afatinib	sgATF6	1	1	89.3455
BT-20	Afatinib	sgATF6	1	2	122.428
BT-20	Afatinib	sgATF6	2	1	77.6483
BT-20	Afatinib	sgATF6	2	2	74.5684
BT-20	Afatinib	sgATF6	3	1	67.692
BT-20	Afatinib	sgATF6	3	2	68.9306
BT-20	Afatinib	sgATF6	4	1	24.4897
BT-20	Afatinib	sgATF6	4	2	23.1066
BT-20	Afatinib	sgNFE2L2	1	1	83.2032
BT-20	Afatinib	sgNFE2L2	1	2	143.275
BT-20	Afatinib	sgNFE2L2	2	1	93.6999
BT-20	Afatinib	sgNFE2L2	2	2	76.341
BT-20	Afatinib	sgNFE2L2	3	1	90.4263
BT-20	Afatinib	sgNFE2L2	3	2	66.543
BT-20	Afatinib	sgNFE2L2	4	1	16.8017
BT-20	Afatinib	sgNFE2L2	4	2	15.8743
BT-20	Afatinib	sgKEAP1	1	1	95.0894
BT-20	Afatinib	sgKEAP1	1	2	110.588
BT-20	Afatinib	sgKEAP1	2	1	74.9263
BT-20	Afatinib	sgKEAP1	2	2	76.9873
BT-20	Afatinib	sgKEAP1	3	1	89.2048
BT-20	Afatinib	sgKEAP1	3	2	69.9105
BT-20	Afatinib	sgKEAP1	4	1	24.0403
BT-20	Afatinib	sgKEAP1	4	2	22.6963
BT-20	Afatinib	sgATG7	1	1	94.1359
BT-20	Afatinib	sgATG7	1	2	142.025
BT-20	Afatinib	sgATG7	2	1	92.5554
BT-20	Afatinib	sgATG7	2	2	79.195
BT-20	Afatinib	sgATG7	3	1	80.073
BT-20	Afatinib	sgATG7	3	2	62.3579
BT-20	Afatinib	sgATG7	4	1	29.4818
BT-20	Afatinib	sgATG7	4	2	25.1133
BT-20	Afatinib	sgSLC35F2	1	1	96.3828
BT-20	Afatinib	sgSLC35F2	1	2	118.866
BT-20	Afatinib	sgSLC35F2	2	1	70.6762
BT-20	Afatinib	sgSLC35F2	2	2	82.1534
BT-20	Afatinib	sgSLC35F2	3	1	73.2503
BT-20	Afatinib	sgSLC35F2	3	2	86.5417
BT-20	Afatinib	sgSLC35F2	4	1	29.6858
BT-20	Afatinib	sgSLC35F2	4	2	15.0553
BT-20	Alisertib	sgNT	1	1	76.406
BT-20	Alisertib	sgNT	1	2	108.652
BT-20	Alisertib	sgNT	2	1	72.1344
BT-20	Alisertib	sgNT	2	2	60.7647
BT-20	Alisertib	sgNT	3	1	61.0896
BT-20	Alisertib	sgNT	3	2	94.5298
BT-20	Alisertib	sgNT	4	1	72.347
BT-20	Alisertib	sgNT	4	2	64.2576
BT-20	Alisertib	sgHSF1	1	1	96.393
BT-20	Alisertib	sgHSF1	1	2	84.6027
BT-20	Alisertib	sgHSF1	2	1	74.8953
BT-20	Alisertib	sgHSF1	2	2	76.6038
BT-20	Alisertib	sgHSF1	3	1	76.6305
BT-20	Alisertib	sgHSF1	3	2	84.7021
BT-20	Alisertib	sgHSF1	4	1	64.6798
BT-20	Alisertib	sgHSF1	4	2	56.9728
BT-20	Alisertib	sgHSF2	1	1	109.393
BT-20	Alisertib	sgHSF2	1	2	105.47
BT-20	Alisertib	sgHSF2	2	1	62.8648
BT-20	Alisertib	sgHSF2	2	2	77.7149
BT-20	Alisertib	sgHSF2	3	1	68.4418
BT-20	Alisertib	sgHSF2	3	2	84.9788
BT-20	Alisertib	sgHSF2	4	1	88.1798
BT-20	Alisertib	sgHSF2	4	2	47.3652
BT-20	Alisertib	sgERN1	1	1	115.103
BT-20	Alisertib	sgERN1	1	2	94.6214
BT-20	Alisertib	sgERN1	2	1	67.0492
BT-20	Alisertib	sgERN1	2	2	89.9462
BT-20	Alisertib	sgERN1	3	1	62.9443
BT-20	Alisertib	sgERN1	3	2	59.6641
BT-20	Alisertib	sgERN1	4	1	87.7449
BT-20	Alisertib	sgERN1	4	2	56.0283
BT-20	Alisertib	sgXBP1	1	1	115.47
BT-20	Alisertib	sgXBP1	1	2	106.493
BT-20	Alisertib	sgXBP1	2	1	74.5077
BT-20	Alisertib	sgXBP1	2	2	84.7257
BT-20	Alisertib	sgXBP1	3	1	64.286
BT-20	Alisertib	sgXBP1	3	2	91.4352
BT-20	Alisertib	sgXBP1	4	1	70.3869
BT-20	Alisertib	sgXBP1	4	2	56.2775
BT-20	Alisertib	sgATF3	1	1	110.649
BT-20	Alisertib	sgATF3	1	2	113.812
BT-20	Alisertib	sgATF3	2	1	60.8047
BT-20	Alisertib	sgATF3	2	2	88.5652
BT-20	Alisertib	sgATF3	3	1	55.0137
BT-20	Alisertib	sgATF3	3	2	80.6989
BT-20	Alisertib	sgATF3	4	1	77.383
BT-20	Alisertib	sgATF3	4	2	53.85
BT-20	Alisertib	sgATF4	1	1	109.698
BT-20	Alisertib	sgATF4	1	2	113.925
BT-20	Alisertib	sgATF4	2	1	91.3975
BT-20	Alisertib	sgATF4	2	2	88.6052
BT-20	Alisertib	sgATF4	3	1	49.1015
BT-20	Alisertib	sgATF4	3	2	83.319
BT-20	Alisertib	sgATF4	4	1	62.8257
BT-20	Alisertib	sgATF4	4	2	57.5417
BT-20	Alisertib	sgATF6	1	1	103.082
BT-20	Alisertib	sgATF6	1	2	112.121
BT-20	Alisertib	sgATF6	2	1	78.1138
BT-20	Alisertib	sgATF6	2	2	62.7537
BT-20	Alisertib	sgATF6	3	1	96.8298
BT-20	Alisertib	sgATF6	3	2	78.0659
BT-20	Alisertib	sgATF6	4	1	71.3933
BT-20	Alisertib	sgATF6	4	2	63.5859
BT-20	Alisertib	sgNFE2L2	1	1	100.751
BT-20	Alisertib	sgNFE2L2	1	2	96.2175
BT-20	Alisertib	sgNFE2L2	2	1	70.5211
BT-20	Alisertib	sgNFE2L2	2	2	53.2998
BT-20	Alisertib	sgNFE2L2	3	1	82.9137
BT-20	Alisertib	sgNFE2L2	3	2	83.9045
BT-20	Alisertib	sgNFE2L2	4	1	69.6527
BT-20	Alisertib	sgNFE2L2	4	2	61.0185
BT-20	Alisertib	sgKEAP1	1	1	92.472
BT-20	Alisertib	sgKEAP1	1	2	97.5661
BT-20	Alisertib	sgKEAP1	2	1	71.8371
BT-20	Alisertib	sgKEAP1	2	2	88.2241
BT-20	Alisertib	sgKEAP1	3	1	59.9621
BT-20	Alisertib	sgKEAP1	3	2	89.2614
BT-20	Alisertib	sgKEAP1	4	1	72.3296
BT-20	Alisertib	sgKEAP1	4	2	54.244
BT-20	Alisertib	sgATG7	1	1	106.441
BT-20	Alisertib	sgATG7	1	2	100.983
BT-20	Alisertib	sgATG7	2	1	86.7948
BT-20	Alisertib	sgATG7	2	2	92.8398
BT-20	Alisertib	sgATG7	3	1	89.4343
BT-20	Alisertib	sgATG7	3	2	54.1011
BT-20	Alisertib	sgATG7	4	1	73.8623
BT-20	Alisertib	sgATG7	4	2	61.9219
BT-20	Alisertib	sgSLC35F2	1	1	89.6094
BT-20	Alisertib	sgSLC35F2	1	2	107.549
BT-20	Alisertib	sgSLC35F2	2	1	78.004
BT-20	Alisertib	sgSLC35F2	2	2	78.5311
BT-20	Alisertib	sgSLC35F2	3	1	61.5229
BT-20	Alisertib	sgSLC35F2	3	2	88.3166
BT-20	Alisertib	sgSLC35F2	4	1	67.5875
BT-20	Alisertib	sgSLC35F2	4	2	60.0396
BT-20	Anastrozole	sgNT	1	1	110.498
BT-20	Anastrozole	sgNT	1	2	113.083
BT-20	Anastrozole	sgNT	2	1	138.142
BT-20	Anastrozole	sgNT	2	2	67.9219
BT-20	Anastrozole	sgNT	3	1	124.267
BT-20	Anastrozole	sgNT	3	2	107.523
BT-20	Anastrozole	sgNT	4	1	103.928
BT-20	Anastrozole	sgNT	4	2	124.592
BT-20	Anastrozole	sgHSF1	1	1	116.82
BT-20	Anastrozole	sgHSF1	1	2	128.57
BT-20	Anastrozole	sgHSF1	2	1	114.446
BT-20	Anastrozole	sgHSF1	2	2	94.136
BT-20	Anastrozole	sgHSF1	3	1	108.771
BT-20	Anastrozole	sgHSF1	3	2	128.117
BT-20	Anastrozole	sgHSF1	4	1	107.37
BT-20	Anastrozole	sgHSF1	4	2	102.802
BT-20	Anastrozole	sgHSF2	1	1	125.454
BT-20	Anastrozole	sgHSF2	1	2	114.415
BT-20	Anastrozole	sgHSF2	2	1	133.239
BT-20	Anastrozole	sgHSF2	2	2	98.8556
BT-20	Anastrozole	sgHSF2	3	1	99.2807
BT-20	Anastrozole	sgHSF2	3	2	117.822
BT-20	Anastrozole	sgHSF2	4	1	102.98
BT-20	Anastrozole	sgHSF2	4	2	121.212
BT-20	Anastrozole	sgERN1	1	1	103.456
BT-20	Anastrozole	sgERN1	1	2	138.482
BT-20	Anastrozole	sgERN1	2	1	115.82
BT-20	Anastrozole	sgERN1	2	2	96.7414
BT-20	Anastrozole	sgERN1	3	1	102.06
BT-20	Anastrozole	sgERN1	3	2	89.9702
BT-20	Anastrozole	sgERN1	4	1	115.996
BT-20	Anastrozole	sgERN1	4	2	86.9685
BT-20	Anastrozole	sgXBP1	1	1	121.123
BT-20	Anastrozole	sgXBP1	1	2	128.961
BT-20	Anastrozole	sgXBP1	2	1	131.727
BT-20	Anastrozole	sgXBP1	2	2	125.208
BT-20	Anastrozole	sgXBP1	3	1	120.003
BT-20	Anastrozole	sgXBP1	3	2	92.4682
BT-20	Anastrozole	sgXBP1	4	1	126.707
BT-20	Anastrozole	sgXBP1	4	2	93.5185
BT-20	Anastrozole	sgATF3	1	1	117.398
BT-20	Anastrozole	sgATF3	1	2	125.994
BT-20	Anastrozole	sgATF3	2	1	118.305
BT-20	Anastrozole	sgATF3	2	2	97.1807
BT-20	Anastrozole	sgATF3	3	1	100.084
BT-20	Anastrozole	sgATF3	3	2	101.278
BT-20	Anastrozole	sgATF3	4	1	132.483
BT-20	Anastrozole	sgATF3	4	2	84.4737
BT-20	Anastrozole	sgATF4	1	1	102.083
BT-20	Anastrozole	sgATF4	1	2	134.887
BT-20	Anastrozole	sgATF4	2	1	127.21
BT-20	Anastrozole	sgATF4	2	2	90.9319
BT-20	Anastrozole	sgATF4	3	1	106.917
BT-20	Anastrozole	sgATF4	3	2	126.259
BT-20	Anastrozole	sgATF4	4	1	105.541
BT-20	Anastrozole	sgATF4	4	2	98.9926
BT-20	Anastrozole	sgATF6	1	1	114.857
BT-20	Anastrozole	sgATF6	1	2	132.086
BT-20	Anastrozole	sgATF6	2	1	125.29
BT-20	Anastrozole	sgATF6	2	2	104.309
BT-20	Anastrozole	sgATF6	3	1	112.19
BT-20	Anastrozole	sgATF6	3	2	115.383
BT-20	Anastrozole	sgATF6	4	1	128.292
BT-20	Anastrozole	sgATF6	4	2	78.2764
BT-20	Anastrozole	sgNFE2L2	1	1	106.655
BT-20	Anastrozole	sgNFE2L2	1	2	125.934
BT-20	Anastrozole	sgNFE2L2	2	1	147.238
BT-20	Anastrozole	sgNFE2L2	2	2	92.4539
BT-20	Anastrozole	sgNFE2L2	3	1	113.694
BT-20	Anastrozole	sgNFE2L2	3	2	113.993
BT-20	Anastrozole	sgNFE2L2	4	1	91.9019
BT-20	Anastrozole	sgNFE2L2	4	2	109.005
BT-20	Anastrozole	sgKEAP1	1	1	114.367
BT-20	Anastrozole	sgKEAP1	1	2	121.018
BT-20	Anastrozole	sgKEAP1	2	1	97.5784
BT-20	Anastrozole	sgKEAP1	2	2	90.2265
BT-20	Anastrozole	sgKEAP1	3	1	107.89
BT-20	Anastrozole	sgKEAP1	3	2	102.934
BT-20	Anastrozole	sgKEAP1	4	1	114.074
BT-20	Anastrozole	sgKEAP1	4	2	115.465
BT-20	Anastrozole	sgATG7	1	1	123.627
BT-20	Anastrozole	sgATG7	1	2	119.898
BT-20	Anastrozole	sgATG7	2	1	117.126
BT-20	Anastrozole	sgATG7	2	2	80.0558
BT-20	Anastrozole	sgATG7	3	1	98.0101
BT-20	Anastrozole	sgATG7	3	2	104.214
BT-20	Anastrozole	sgATG7	4	1	93.9299
BT-20	Anastrozole	sgATG7	4	2	104.396
BT-20	Anastrozole	sgSLC35F2	1	1	91.9782
BT-20	Anastrozole	sgSLC35F2	1	2	101.197
BT-20	Anastrozole	sgSLC35F2	2	1	119.361
BT-20	Anastrozole	sgSLC35F2	2	2	126.555
BT-20	Anastrozole	sgSLC35F2	3	1	113.879
BT-20	Anastrozole	sgSLC35F2	3	2	111.543
BT-20	Anastrozole	sgSLC35F2	4	1	102.589
BT-20	Anastrozole	sgSLC35F2	4	2	87.613
BT-20	APY29	sgNT	1	1	117.335
BT-20	APY29	sgNT	1	2	123.46
BT-20	APY29	sgNT	2	1	68.9736
BT-20	APY29	sgNT	2	2	90.9204
BT-20	APY29	sgNT	3	1	80.9873
BT-20	APY29	sgNT	3	2	95.6871
BT-20	APY29	sgNT	4	1	44.8328
BT-20	APY29	sgNT	4	2	36.4758
BT-20	APY29	sgHSF1	1	1	96.5753
BT-20	APY29	sgHSF1	1	2	109.891
BT-20	APY29	sgHSF1	2	1	84.6232
BT-20	APY29	sgHSF1	2	2	74.6154
BT-20	APY29	sgHSF1	3	1	59.5293
BT-20	APY29	sgHSF1	3	2	69.3525
BT-20	APY29	sgHSF1	4	1	41.9866
BT-20	APY29	sgHSF1	4	2	31.5412
BT-20	APY29	sgHSF2	1	1	92.7879
BT-20	APY29	sgHSF2	1	2	163.941
BT-20	APY29	sgHSF2	2	1	61.4784
BT-20	APY29	sgHSF2	2	2	91.6993
BT-20	APY29	sgHSF2	3	1	72.6143
BT-20	APY29	sgHSF2	3	2	74.9543
BT-20	APY29	sgHSF2	4	1	42.343
BT-20	APY29	sgHSF2	4	2	42.8568
BT-20	APY29	sgERN1	1	1	108.777
BT-20	APY29	sgERN1	1	2	113.683
BT-20	APY29	sgERN1	2	1	104.01
BT-20	APY29	sgERN1	2	2	83.7101
BT-20	APY29	sgERN1	3	1	65.4593
BT-20	APY29	sgERN1	3	2	75.3363
BT-20	APY29	sgERN1	4	1	38.5015
BT-20	APY29	sgERN1	4	2	34.1763
BT-20	APY29	sgXBP1	1	1	98.1232
BT-20	APY29	sgXBP1	1	2	108.948
BT-20	APY29	sgXBP1	2	1	97.348
BT-20	APY29	sgXBP1	2	2	85.1545
BT-20	APY29	sgXBP1	3	1	75.5093
BT-20	APY29	sgXBP1	3	2	84.7432
BT-20	APY29	sgXBP1	4	1	43.7592
BT-20	APY29	sgXBP1	4	2	39.7043
BT-20	APY29	sgATF3	1	1	95.4705
BT-20	APY29	sgATF3	1	2	134.183
BT-20	APY29	sgATF3	2	1	103.892
BT-20	APY29	sgATF3	2	2	87.9909
BT-20	APY29	sgATF3	3	1	71.9337
BT-20	APY29	sgATF3	3	2	74.4314
BT-20	APY29	sgATF3	4	1	48.0838
BT-20	APY29	sgATF3	4	2	27.5625
BT-20	APY29	sgATF4	1	1	91.7497
BT-20	APY29	sgATF4	1	2	144.717
BT-20	APY29	sgATF4	2	1	98.4394
BT-20	APY29	sgATF4	2	2	114.318
BT-20	APY29	sgATF4	3	1	71.0588
BT-20	APY29	sgATF4	3	2	80.4493
BT-20	APY29	sgATF4	4	1	46.4986
BT-20	APY29	sgATF4	4	2	35.2658
BT-20	APY29	sgATF6	1	1	90.3943
BT-20	APY29	sgATF6	1	2	119.64
BT-20	APY29	sgATF6	2	1	104.765
BT-20	APY29	sgATF6	2	2	80.8685
BT-20	APY29	sgATF6	3	1	95.3242
BT-20	APY29	sgATF6	3	2	90.1649
BT-20	APY29	sgATF6	4	1	36.8198
BT-20	APY29	sgATF6	4	2	32.922
BT-20	APY29	sgNFE2L2	1	1	96.2197
BT-20	APY29	sgNFE2L2	1	2	114.451
BT-20	APY29	sgNFE2L2	2	1	74.3336
BT-20	APY29	sgNFE2L2	2	2	96.8661
BT-20	APY29	sgNFE2L2	3	1	68.2081
BT-20	APY29	sgNFE2L2	3	2	84.2152
BT-20	APY29	sgNFE2L2	4	1	31.2883
BT-20	APY29	sgNFE2L2	4	2	35.9087
BT-20	APY29	sgKEAP1	1	1	94.1617
BT-20	APY29	sgKEAP1	1	2	129.521
BT-20	APY29	sgKEAP1	2	1	74.1727
BT-20	APY29	sgKEAP1	2	2	86.3655
BT-20	APY29	sgKEAP1	3	1	71.5651
BT-20	APY29	sgKEAP1	3	2	82.1342
BT-20	APY29	sgKEAP1	4	1	43.649
BT-20	APY29	sgKEAP1	4	2	39.9932
BT-20	APY29	sgATG7	1	1	100.249
BT-20	APY29	sgATG7	1	2	118.912
BT-20	APY29	sgATG7	2	1	67.6169
BT-20	APY29	sgATG7	2	2	97.8982
BT-20	APY29	sgATG7	3	1	89.7474
BT-20	APY29	sgATG7	3	2	89.3881
BT-20	APY29	sgATG7	4	1	39.7685
BT-20	APY29	sgATG7	4	2	33.555
BT-20	APY29	sgSLC35F2	1	1	105.475
BT-20	APY29	sgSLC35F2	1	2	112.281
BT-20	APY29	sgSLC35F2	2	1	86.0578
BT-20	APY29	sgSLC35F2	2	2	91.2494
BT-20	APY29	sgSLC35F2	3	1	75.0944
BT-20	APY29	sgSLC35F2	3	2	93.7395
BT-20	APY29	sgSLC35F2	4	1	46.9822
BT-20	APY29	sgSLC35F2	4	2	44.304
BT-20	AT7867	sgNT	1	1	65.3489
BT-20	AT7867	sgNT	1	2	93.5656
BT-20	AT7867	sgNT	2	1	85.1978
BT-20	AT7867	sgNT	2	2	130.584
BT-20	AT7867	sgNT	3	1	69.4368
BT-20	AT7867	sgNT	3	2	86.2435
BT-20	AT7867	sgNT	4	1	21.0928
BT-20	AT7867	sgNT	4	2	28.4942
BT-20	AT7867	sgHSF1	1	1	102.462
BT-20	AT7867	sgHSF1	1	2	82.7748
BT-20	AT7867	sgHSF1	2	1	111.292
BT-20	AT7867	sgHSF1	2	2	98.3855
BT-20	AT7867	sgHSF1	3	1	72.5809
BT-20	AT7867	sgHSF1	3	2	95.9337
BT-20	AT7867	sgHSF1	4	1	24.7349
BT-20	AT7867	sgHSF1	4	2	20.2625
BT-20	AT7867	sgHSF2	1	1	89.8247
BT-20	AT7867	sgHSF2	1	2	89.4245
BT-20	AT7867	sgHSF2	2	1	87.8272
BT-20	AT7867	sgHSF2	2	2	107.774
BT-20	AT7867	sgHSF2	3	1	72.9119
BT-20	AT7867	sgHSF2	3	2	96.0897
BT-20	AT7867	sgHSF2	4	1	27.2938
BT-20	AT7867	sgHSF2	4	2	26.7543
BT-20	AT7867	sgERN1	1	1	95.339
BT-20	AT7867	sgERN1	1	2	102.627
BT-20	AT7867	sgERN1	2	1	97.3147
BT-20	AT7867	sgERN1	2	2	129.22
BT-20	AT7867	sgERN1	3	1	79.528
BT-20	AT7867	sgERN1	3	2	91.3839
BT-20	AT7867	sgERN1	4	1	20.2132
BT-20	AT7867	sgERN1	4	2	26.6627
BT-20	AT7867	sgXBP1	1	1	91.8494
BT-20	AT7867	sgXBP1	1	2	105.346
BT-20	AT7867	sgXBP1	2	1	115.157
BT-20	AT7867	sgXBP1	2	2	134.494
BT-20	AT7867	sgXBP1	3	1	80.5415
BT-20	AT7867	sgXBP1	3	2	100.267
BT-20	AT7867	sgXBP1	4	1	25.5362
BT-20	AT7867	sgXBP1	4	2	27.0396
BT-20	AT7867	sgATF3	1	1	105.452
BT-20	AT7867	sgATF3	1	2	77.6376
BT-20	AT7867	sgATF3	2	1	113.181
BT-20	AT7867	sgATF3	2	2	108.589
BT-20	AT7867	sgATF3	3	1	71.3429
BT-20	AT7867	sgATF3	3	2	83.8418
BT-20	AT7867	sgATF3	4	1	17.1162
BT-20	AT7867	sgATF3	4	2	17.1051
BT-20	AT7867	sgATF4	1	1	79.8351
BT-20	AT7867	sgATF4	1	2	65.4954
BT-20	AT7867	sgATF4	2	1	116.243
BT-20	AT7867	sgATF4	2	2	141.107
BT-20	AT7867	sgATF4	3	1	78.6739
BT-20	AT7867	sgATF4	3	2	76.0264
BT-20	AT7867	sgATF4	4	1	32.9666
BT-20	AT7867	sgATF4	4	2	19.2627
BT-20	AT7867	sgATF6	1	1	91.1648
BT-20	AT7867	sgATF6	1	2	94.0005
BT-20	AT7867	sgATF6	2	1	102.848
BT-20	AT7867	sgATF6	2	2	87.1239
BT-20	AT7867	sgATF6	3	1	71.7365
BT-20	AT7867	sgATF6	3	2	73.4994
BT-20	AT7867	sgATF6	4	1	21.6143
BT-20	AT7867	sgATF6	4	2	20.5668
BT-20	AT7867	sgNFE2L2	1	1	96.3375
BT-20	AT7867	sgNFE2L2	1	2	97.7856
BT-20	AT7867	sgNFE2L2	2	1	118.249
BT-20	AT7867	sgNFE2L2	2	2	127.173
BT-20	AT7867	sgNFE2L2	3	1	56.3187
BT-20	AT7867	sgNFE2L2	3	2	88.8039
BT-20	AT7867	sgNFE2L2	4	1	25.0129
BT-20	AT7867	sgNFE2L2	4	2	25.2458
BT-20	AT7867	sgKEAP1	1	1	72.1882
BT-20	AT7867	sgKEAP1	1	2	93.0228
BT-20	AT7867	sgKEAP1	2	1	92.0263
BT-20	AT7867	sgKEAP1	2	2	107.365
BT-20	AT7867	sgKEAP1	3	1	85.9645
BT-20	AT7867	sgKEAP1	3	2	101.744
BT-20	AT7867	sgKEAP1	4	1	24.8716
BT-20	AT7867	sgKEAP1	4	2	24.081
BT-20	AT7867	sgATG7	1	1	101.244
BT-20	AT7867	sgATG7	1	2	96.5279
BT-20	AT7867	sgATG7	2	1	113.533
BT-20	AT7867	sgATG7	2	2	104.713
BT-20	AT7867	sgATG7	3	1	57.4971
BT-20	AT7867	sgATG7	3	2	67.4644
BT-20	AT7867	sgATG7	4	1	26.694
BT-20	AT7867	sgATG7	4	2	25.9354
BT-20	AT7867	sgSLC35F2	1	1	93.0699
BT-20	AT7867	sgSLC35F2	1	2	122.892
BT-20	AT7867	sgSLC35F2	2	1	78.8756
BT-20	AT7867	sgSLC35F2	2	2	119.078
BT-20	AT7867	sgSLC35F2	3	1	80.8933
BT-20	AT7867	sgSLC35F2	3	2	84.6095
BT-20	AT7867	sgSLC35F2	4	1	30.6322
BT-20	AT7867	sgSLC35F2	4	2	25.1841
BT-20	AZD4547	sgNT	1	1	67.1341
BT-20	AZD4547	sgNT	1	2	66.0508
BT-20	AZD4547	sgNT	2	1	97.8715
BT-20	AZD4547	sgNT	2	2	91.4523
BT-20	AZD4547	sgNT	3	1	71.1866
BT-20	AZD4547	sgNT	3	2	92.559
BT-20	AZD4547	sgNT	4	1	54.8122
BT-20	AZD4547	sgNT	4	2	58.1797
BT-20	AZD4547	sgHSF1	1	1	76.7862
BT-20	AZD4547	sgHSF1	1	2	84.0319
BT-20	AZD4547	sgHSF1	2	1	84.9311
BT-20	AZD4547	sgHSF1	2	2	81.0917
BT-20	AZD4547	sgHSF1	3	1	96.1697
BT-20	AZD4547	sgHSF1	3	2	83.1823
BT-20	AZD4547	sgHSF1	4	1	50.7411
BT-20	AZD4547	sgHSF1	4	2	60.7789
BT-20	AZD4547	sgHSF2	1	1	86.7023
BT-20	AZD4547	sgHSF2	1	2	94.1496
BT-20	AZD4547	sgHSF2	2	1	90.2738
BT-20	AZD4547	sgHSF2	2	2	71.298
BT-20	AZD4547	sgHSF2	3	1	89.9454
BT-20	AZD4547	sgHSF2	3	2	95.5264
BT-20	AZD4547	sgHSF2	4	1	89.5982
BT-20	AZD4547	sgHSF2	4	2	59.5924
BT-20	AZD4547	sgERN1	1	1	77.9694
BT-20	AZD4547	sgERN1	1	2	81.6688
BT-20	AZD4547	sgERN1	2	1	76.0414
BT-20	AZD4547	sgERN1	2	2	83.5385
BT-20	AZD4547	sgERN1	3	1	88.6948
BT-20	AZD4547	sgERN1	3	2	95.826
BT-20	AZD4547	sgERN1	4	1	48.6965
BT-20	AZD4547	sgERN1	4	2	56.8256
BT-20	AZD4547	sgXBP1	1	1	71.9857
BT-20	AZD4547	sgXBP1	1	2	97.3957
BT-20	AZD4547	sgXBP1	2	1	81.3548
BT-20	AZD4547	sgXBP1	2	2	71.5809
BT-20	AZD4547	sgXBP1	3	1	109.242
BT-20	AZD4547	sgXBP1	3	2	96.8924
BT-20	AZD4547	sgXBP1	4	1	66.2294
BT-20	AZD4547	sgXBP1	4	2	76.9243
BT-20	AZD4547	sgATF3	1	1	80.4478
BT-20	AZD4547	sgATF3	1	2	83.0428
BT-20	AZD4547	sgATF3	2	1	87.7733
BT-20	AZD4547	sgATF3	2	2	83.8806
BT-20	AZD4547	sgATF3	3	1	85.206
BT-20	AZD4547	sgATF3	3	2	108.073
BT-20	AZD4547	sgATF3	4	1	63.5627
BT-20	AZD4547	sgATF3	4	2	57.4041
BT-20	AZD4547	sgATF4	1	1	84.4842
BT-20	AZD4547	sgATF4	1	2	84.5917
BT-20	AZD4547	sgATF4	2	1	111.555
BT-20	AZD4547	sgATF4	2	2	78.7145
BT-20	AZD4547	sgATF4	3	1	96.2138
BT-20	AZD4547	sgATF4	3	2	115.37
BT-20	AZD4547	sgATF4	4	1	53.8868
BT-20	AZD4547	sgATF4	4	2	38.456
BT-20	AZD4547	sgATF6	1	1	75.4848
BT-20	AZD4547	sgATF6	1	2	75.8153
BT-20	AZD4547	sgATF6	2	1	107.036
BT-20	AZD4547	sgATF6	2	2	91.1558
BT-20	AZD4547	sgATF6	3	1	86.2694
BT-20	AZD4547	sgATF6	3	2	111.423
BT-20	AZD4547	sgATF6	4	1	48.1028
BT-20	AZD4547	sgATF6	4	2	73.6409
BT-20	AZD4547	sgNFE2L2	1	1	80.9586
BT-20	AZD4547	sgNFE2L2	1	2	74.3018
BT-20	AZD4547	sgNFE2L2	2	1	80.5103
BT-20	AZD4547	sgNFE2L2	2	2	91.0898
BT-20	AZD4547	sgNFE2L2	3	1	90.8273
BT-20	AZD4547	sgNFE2L2	3	2	110.307
BT-20	AZD4547	sgNFE2L2	4	1	42.2001
BT-20	AZD4547	sgNFE2L2	4	2	51.9998
BT-20	AZD4547	sgKEAP1	1	1	71.4321
BT-20	AZD4547	sgKEAP1	1	2	86.4264
BT-20	AZD4547	sgKEAP1	2	1	103.402
BT-20	AZD4547	sgKEAP1	2	2	68.384
BT-20	AZD4547	sgKEAP1	3	1	87.7962
BT-20	AZD4547	sgKEAP1	3	2	92.436
BT-20	AZD4547	sgKEAP1	4	1	49.1772
BT-20	AZD4547	sgKEAP1	4	2	71.6664
BT-20	AZD4547	sgATG7	1	1	71.8472
BT-20	AZD4547	sgATG7	1	2	85.5975
BT-20	AZD4547	sgATG7	2	1	80.2373
BT-20	AZD4547	sgATG7	2	2	103.352
BT-20	AZD4547	sgATG7	3	1	93.5048
BT-20	AZD4547	sgATG7	3	2	100.709
BT-20	AZD4547	sgATG7	4	1	54.995
BT-20	AZD4547	sgATG7	4	2	52.8622
BT-20	AZD4547	sgSLC35F2	1	1	83.5924
BT-20	AZD4547	sgSLC35F2	1	2	93.2608
BT-20	AZD4547	sgSLC35F2	2	1	90.8542
BT-20	AZD4547	sgSLC35F2	2	2	94.0157
BT-20	AZD4547	sgSLC35F2	3	1	93.9524
BT-20	AZD4547	sgSLC35F2	3	2	108.32
BT-20	AZD4547	sgSLC35F2	4	1	42.812
BT-20	AZD4547	sgSLC35F2	4	2	67.2492
BT-20	AZD5363	sgNT	1	1	109.015
BT-20	AZD5363	sgNT	1	2	90.3685
BT-20	AZD5363	sgNT	2	1	108.975
BT-20	AZD5363	sgNT	2	2	81.7144
BT-20	AZD5363	sgNT	3	1	90.5142
BT-20	AZD5363	sgNT	3	2	86.8984
BT-20	AZD5363	sgNT	4	1	47.2606
BT-20	AZD5363	sgNT	4	2	54.8027
BT-20	AZD5363	sgHSF1	1	1	98.7721
BT-20	AZD5363	sgHSF1	1	2	96.752
BT-20	AZD5363	sgHSF1	2	1	98.661
BT-20	AZD5363	sgHSF1	2	2	83.0917
BT-20	AZD5363	sgHSF1	3	1	66.3161
BT-20	AZD5363	sgHSF1	3	2	73.467
BT-20	AZD5363	sgHSF1	4	1	59.3373
BT-20	AZD5363	sgHSF1	4	2	62.2902
BT-20	AZD5363	sgHSF2	1	1	84.2173
BT-20	AZD5363	sgHSF2	1	2	128.346
BT-20	AZD5363	sgHSF2	2	1	114.982
BT-20	AZD5363	sgHSF2	2	2	86.5811
BT-20	AZD5363	sgHSF2	3	1	60.0911
BT-20	AZD5363	sgHSF2	3	2	73.3135
BT-20	AZD5363	sgHSF2	4	1	54.3419
BT-20	AZD5363	sgHSF2	4	2	47.3828
BT-20	AZD5363	sgERN1	1	1	86.789
BT-20	AZD5363	sgERN1	1	2	106.089
BT-20	AZD5363	sgERN1	2	1	111.083
BT-20	AZD5363	sgERN1	2	2	93.8606
BT-20	AZD5363	sgERN1	3	1	68.2427
BT-20	AZD5363	sgERN1	3	2	70.3287
BT-20	AZD5363	sgERN1	4	1	54.044
BT-20	AZD5363	sgERN1	4	2	47.9821
BT-20	AZD5363	sgXBP1	1	1	84.3132
BT-20	AZD5363	sgXBP1	1	2	111.671
BT-20	AZD5363	sgXBP1	2	1	99.6916
BT-20	AZD5363	sgXBP1	2	2	95.4682
BT-20	AZD5363	sgXBP1	3	1	61.4078
BT-20	AZD5363	sgXBP1	3	2	79.8082
BT-20	AZD5363	sgXBP1	4	1	41.6494
BT-20	AZD5363	sgXBP1	4	2	51.2601
BT-20	AZD5363	sgATF3	1	1	109.088
BT-20	AZD5363	sgATF3	1	2	84.8504
BT-20	AZD5363	sgATF3	2	1	98.4398
BT-20	AZD5363	sgATF3	2	2	101.952
BT-20	AZD5363	sgATF3	3	1	71.6261
BT-20	AZD5363	sgATF3	3	2	70.7287
BT-20	AZD5363	sgATF3	4	1	48.8056
BT-20	AZD5363	sgATF3	4	2	50.7511
BT-20	AZD5363	sgATF4	1	1	81.6949
BT-20	AZD5363	sgATF4	1	2	103.551
BT-20	AZD5363	sgATF4	2	1	108.473
BT-20	AZD5363	sgATF4	2	2	96.6759
BT-20	AZD5363	sgATF4	3	1	79.5647
BT-20	AZD5363	sgATF4	3	2	74.9571
BT-20	AZD5363	sgATF4	4	1	45.0601
BT-20	AZD5363	sgATF4	4	2	55.5935
BT-20	AZD5363	sgATF6	1	1	76.9821
BT-20	AZD5363	sgATF6	1	2	73.5522
BT-20	AZD5363	sgATF6	2	1	116.902
BT-20	AZD5363	sgATF6	2	2	74.0618
BT-20	AZD5363	sgATF6	3	1	66.1396
BT-20	AZD5363	sgATF6	3	2	59.1056
BT-20	AZD5363	sgATF6	4	1	49.7206
BT-20	AZD5363	sgATF6	4	2	47.1691
BT-20	AZD5363	sgNFE2L2	1	1	99.8922
BT-20	AZD5363	sgNFE2L2	1	2	93.3853
BT-20	AZD5363	sgNFE2L2	2	1	105.29
BT-20	AZD5363	sgNFE2L2	2	2	78.7388
BT-20	AZD5363	sgNFE2L2	3	1	65.1343
BT-20	AZD5363	sgNFE2L2	3	2	61.1747
BT-20	AZD5363	sgNFE2L2	4	1	56.5278
BT-20	AZD5363	sgNFE2L2	4	2	57.7455
BT-20	AZD5363	sgKEAP1	1	1	92.3463
BT-20	AZD5363	sgKEAP1	1	2	96.8053
BT-20	AZD5363	sgKEAP1	2	1	110.026
BT-20	AZD5363	sgKEAP1	2	2	87.1757
BT-20	AZD5363	sgKEAP1	3	1	69.5655
BT-20	AZD5363	sgKEAP1	3	2	80.7173
BT-20	AZD5363	sgKEAP1	4	1	74.1283
BT-20	AZD5363	sgKEAP1	4	2	63.0219
BT-20	AZD5363	sgATG7	1	1	94.5482
BT-20	AZD5363	sgATG7	1	2	117.831
BT-20	AZD5363	sgATG7	2	1	118.908
BT-20	AZD5363	sgATG7	2	2	88.8026
BT-20	AZD5363	sgATG7	3	1	72.1412
BT-20	AZD5363	sgATG7	3	2	66.3707
BT-20	AZD5363	sgATG7	4	1	57.0682
BT-20	AZD5363	sgATG7	4	2	45.4826
BT-20	AZD5363	sgSLC35F2	1	1	90.4895
BT-20	AZD5363	sgSLC35F2	1	2	90.0318
BT-20	AZD5363	sgSLC35F2	2	1	96.9602
BT-20	AZD5363	sgSLC35F2	2	2	105.69
BT-20	AZD5363	sgSLC35F2	3	1	70.6322
BT-20	AZD5363	sgSLC35F2	3	2	79.764
BT-20	AZD5363	sgSLC35F2	4	1	48.4487
BT-20	AZD5363	sgSLC35F2	4	2	67.2137
BT-20	AZD7545	sgNT	1	1	74.1412
BT-20	AZD7545	sgNT	1	2	108.351
BT-20	AZD7545	sgNT	2	1	85.1789
BT-20	AZD7545	sgNT	2	2	120.549
BT-20	AZD7545	sgNT	3	1	117.763
BT-20	AZD7545	sgNT	3	2	86.2121
BT-20	AZD7545	sgNT	4	1	89.617
BT-20	AZD7545	sgNT	4	2	101.868
BT-20	AZD7545	sgHSF1	1	1	114.328
BT-20	AZD7545	sgHSF1	1	2	98.2941
BT-20	AZD7545	sgHSF1	2	1	82.6626
BT-20	AZD7545	sgHSF1	2	2	88.1716
BT-20	AZD7545	sgHSF1	3	1	124.458
BT-20	AZD7545	sgHSF1	3	2	83.1932
BT-20	AZD7545	sgHSF1	4	1	79.7185
BT-20	AZD7545	sgHSF1	4	2	76.863
BT-20	AZD7545	sgHSF2	1	1	115.219
BT-20	AZD7545	sgHSF2	1	2	113.947
BT-20	AZD7545	sgHSF2	2	1	81.7004
BT-20	AZD7545	sgHSF2	2	2	111.496
BT-20	AZD7545	sgHSF2	3	1	103.012
BT-20	AZD7545	sgHSF2	3	2	96.0283
BT-20	AZD7545	sgHSF2	4	1	95.1378
BT-20	AZD7545	sgHSF2	4	2	83.6091
BT-20	AZD7545	sgERN1	1	1	100.479
BT-20	AZD7545	sgERN1	1	2	113.32
BT-20	AZD7545	sgERN1	2	1	89.8575
BT-20	AZD7545	sgERN1	2	2	87.1365
BT-20	AZD7545	sgERN1	3	1	105.13
BT-20	AZD7545	sgERN1	3	2	91.3725
BT-20	AZD7545	sgERN1	4	1	68.076
BT-20	AZD7545	sgERN1	4	2	84.1716
BT-20	AZD7545	sgXBP1	1	1	143.295
BT-20	AZD7545	sgXBP1	1	2	103.26
BT-20	AZD7545	sgXBP1	2	1	92.4861
BT-20	AZD7545	sgXBP1	2	2	87.3122
BT-20	AZD7545	sgXBP1	3	1	103.795
BT-20	AZD7545	sgXBP1	3	2	113.724
BT-20	AZD7545	sgXBP1	4	1	81.916
BT-20	AZD7545	sgXBP1	4	2	84.9155
BT-20	AZD7545	sgATF3	1	1	113.295
BT-20	AZD7545	sgATF3	1	2	101.392
BT-20	AZD7545	sgATF3	2	1	90.1149
BT-20	AZD7545	sgATF3	2	2	90.4932
BT-20	AZD7545	sgATF3	3	1	106.072
BT-20	AZD7545	sgATF3	3	2	96.0004
BT-20	AZD7545	sgATF3	4	1	82.9564
BT-20	AZD7545	sgATF3	4	2	94.7424
BT-20	AZD7545	sgATF4	1	1	85.2335
BT-20	AZD7545	sgATF4	1	2	85.9352
BT-20	AZD7545	sgATF4	2	1	121.086
BT-20	AZD7545	sgATF4	2	2	106.227
BT-20	AZD7545	sgATF4	3	1	120.62
BT-20	AZD7545	sgATF4	3	2	93.798
BT-20	AZD7545	sgATF4	4	1	86.9538
BT-20	AZD7545	sgATF4	4	2	93.6747
BT-20	AZD7545	sgATF6	1	1	112.605
BT-20	AZD7545	sgATF6	1	2	97.1506
BT-20	AZD7545	sgATF6	2	1	97.4164
BT-20	AZD7545	sgATF6	2	2	114.579
BT-20	AZD7545	sgATF6	3	1	84.8772
BT-20	AZD7545	sgATF6	3	2	85.5318
BT-20	AZD7545	sgATF6	4	1	83.7356
BT-20	AZD7545	sgATF6	4	2	108.146
BT-20	AZD7545	sgNFE2L2	1	1	102.132
BT-20	AZD7545	sgNFE2L2	1	2	93.8162
BT-20	AZD7545	sgNFE2L2	2	1	85.0384
BT-20	AZD7545	sgNFE2L2	2	2	75.8604
BT-20	AZD7545	sgNFE2L2	3	1	91.2379
BT-20	AZD7545	sgNFE2L2	3	2	85.3329
BT-20	AZD7545	sgNFE2L2	4	1	54.3619
BT-20	AZD7545	sgNFE2L2	4	2	59.7091
BT-20	AZD7545	sgKEAP1	1	1	101.43
BT-20	AZD7545	sgKEAP1	1	2	109.079
BT-20	AZD7545	sgKEAP1	2	1	95.5504
BT-20	AZD7545	sgKEAP1	2	2	81.2901
BT-20	AZD7545	sgKEAP1	3	1	96.9113
BT-20	AZD7545	sgKEAP1	3	2	93.7521
BT-20	AZD7545	sgKEAP1	4	1	92.5653
BT-20	AZD7545	sgKEAP1	4	2	85.1134
BT-20	AZD7545	sgATG7	1	1	89.0071
BT-20	AZD7545	sgATG7	1	2	93.9572
BT-20	AZD7545	sgATG7	2	1	111.522
BT-20	AZD7545	sgATG7	2	2	101.645
BT-20	AZD7545	sgATG7	3	1	122.209
BT-20	AZD7545	sgATG7	3	2	82.9737
BT-20	AZD7545	sgATG7	4	1	87.1404
BT-20	AZD7545	sgATG7	4	2	73.3451
BT-20	AZD7545	sgSLC35F2	1	1	105.078
BT-20	AZD7545	sgSLC35F2	1	2	124.49
BT-20	AZD7545	sgSLC35F2	2	1	94.1135
BT-20	AZD7545	sgSLC35F2	2	2	86.2963
BT-20	AZD7545	sgSLC35F2	3	1	91.0547
BT-20	AZD7545	sgSLC35F2	3	2	110.86
BT-20	AZD7545	sgSLC35F2	4	1	81.3631
BT-20	AZD7545	sgSLC35F2	4	2	73.4705
BT-20	AZD8186	sgNT	1	1	95.58
BT-20	AZD8186	sgNT	1	2	109.652
BT-20	AZD8186	sgNT	2	1	119.42
BT-20	AZD8186	sgNT	2	2	114.519
BT-20	AZD8186	sgNT	3	1	90.6968
BT-20	AZD8186	sgNT	3	2	123.621
BT-20	AZD8186	sgNT	4	1	99.082
BT-20	AZD8186	sgNT	4	2	97.4316
BT-20	AZD8186	sgHSF1	1	1	86.5186
BT-20	AZD8186	sgHSF1	1	2	102.398
BT-20	AZD8186	sgHSF1	2	1	110.014
BT-20	AZD8186	sgHSF1	2	2	110.913
BT-20	AZD8186	sgHSF1	3	1	72.6317
BT-20	AZD8186	sgHSF1	3	2	92.8223
BT-20	AZD8186	sgHSF1	4	1	112.333
BT-20	AZD8186	sgHSF1	4	2	84.6035
BT-20	AZD8186	sgHSF2	1	1	97.5528
BT-20	AZD8186	sgHSF2	1	2	115.143
BT-20	AZD8186	sgHSF2	2	1	108.834
BT-20	AZD8186	sgHSF2	2	2	94.8932
BT-20	AZD8186	sgHSF2	3	1	98.997
BT-20	AZD8186	sgHSF2	3	2	101.502
BT-20	AZD8186	sgHSF2	4	1	72.323
BT-20	AZD8186	sgHSF2	4	2	81.3238
BT-20	AZD8186	sgERN1	1	1	88.5399
BT-20	AZD8186	sgERN1	1	2	107.336
BT-20	AZD8186	sgERN1	2	1	135.119
BT-20	AZD8186	sgERN1	2	2	114.99
BT-20	AZD8186	sgERN1	3	1	86.1943
BT-20	AZD8186	sgERN1	3	2	86.1804
BT-20	AZD8186	sgERN1	4	1	90.7048
BT-20	AZD8186	sgERN1	4	2	77.279
BT-20	AZD8186	sgXBP1	1	1	94.0927
BT-20	AZD8186	sgXBP1	1	2	113.168
BT-20	AZD8186	sgXBP1	2	1	124.16
BT-20	AZD8186	sgXBP1	2	2	109.211
BT-20	AZD8186	sgXBP1	3	1	103.153
BT-20	AZD8186	sgXBP1	3	2	97.3795
BT-20	AZD8186	sgXBP1	4	1	105.402
BT-20	AZD8186	sgXBP1	4	2	80.1476
BT-20	AZD8186	sgATF3	1	1	104.928
BT-20	AZD8186	sgATF3	1	2	116.612
BT-20	AZD8186	sgATF3	2	1	121.017
BT-20	AZD8186	sgATF3	2	2	103.438
BT-20	AZD8186	sgATF3	3	1	99.3352
BT-20	AZD8186	sgATF3	3	2	80.0436
BT-20	AZD8186	sgATF3	4	1	85.1948
BT-20	AZD8186	sgATF3	4	2	90.435
BT-20	AZD8186	sgATF4	1	1	104.494
BT-20	AZD8186	sgATF4	1	2	111.231
BT-20	AZD8186	sgATF4	2	1	121.517
BT-20	AZD8186	sgATF4	2	2	133.682
BT-20	AZD8186	sgATF4	3	1	115.097
BT-20	AZD8186	sgATF4	3	2	109.511
BT-20	AZD8186	sgATF4	4	1	91.1878
BT-20	AZD8186	sgATF4	4	2	91.9784
BT-20	AZD8186	sgATF6	1	1	95.5669
BT-20	AZD8186	sgATF6	1	2	91.9066
BT-20	AZD8186	sgATF6	2	1	111.474
BT-20	AZD8186	sgATF6	2	2	104.487
BT-20	AZD8186	sgATF6	3	1	99.1224
BT-20	AZD8186	sgATF6	3	2	78.7154
BT-20	AZD8186	sgATF6	4	1	101.729
BT-20	AZD8186	sgATF6	4	2	73.4439
BT-20	AZD8186	sgNFE2L2	1	1	112.258
BT-20	AZD8186	sgNFE2L2	1	2	125.594
BT-20	AZD8186	sgNFE2L2	2	1	138.817
BT-20	AZD8186	sgNFE2L2	2	2	118.43
BT-20	AZD8186	sgNFE2L2	3	1	95.6627
BT-20	AZD8186	sgNFE2L2	3	2	104.554
BT-20	AZD8186	sgNFE2L2	4	1	90.0579
BT-20	AZD8186	sgNFE2L2	4	2	72.2528
BT-20	AZD8186	sgKEAP1	1	1	97.4569
BT-20	AZD8186	sgKEAP1	1	2	87.8182
BT-20	AZD8186	sgKEAP1	2	1	111.19
BT-20	AZD8186	sgKEAP1	2	2	104.606
BT-20	AZD8186	sgKEAP1	3	1	90.6941
BT-20	AZD8186	sgKEAP1	3	2	85.4278
BT-20	AZD8186	sgKEAP1	4	1	95.6215
BT-20	AZD8186	sgKEAP1	4	2	87.8939
BT-20	AZD8186	sgATG7	1	1	82.0548
BT-20	AZD8186	sgATG7	1	2	105.335
BT-20	AZD8186	sgATG7	2	1	129.322
BT-20	AZD8186	sgATG7	2	2	139.699
BT-20	AZD8186	sgATG7	3	1	89.8346
BT-20	AZD8186	sgATG7	3	2	97.3395
BT-20	AZD8186	sgATG7	4	1	87.3589
BT-20	AZD8186	sgATG7	4	2	96.5763
BT-20	AZD8186	sgSLC35F2	1	1	79.401
BT-20	AZD8186	sgSLC35F2	1	2	123.293
BT-20	AZD8186	sgSLC35F2	2	1	132.609
BT-20	AZD8186	sgSLC35F2	2	2	117.592
BT-20	AZD8186	sgSLC35F2	3	1	82.3368
BT-20	AZD8186	sgSLC35F2	3	2	116.202
BT-20	AZD8186	sgSLC35F2	4	1	89.6911
BT-20	AZD8186	sgSLC35F2	4	2	100.745
BT-20	BardoxoloneMethyl	sgNT	1	1	59.8704
BT-20	BardoxoloneMethyl	sgNT	1	2	87.0502
BT-20	BardoxoloneMethyl	sgNT	2	1	70.6503
BT-20	BardoxoloneMethyl	sgNT	2	2	61.6639
BT-20	BardoxoloneMethyl	sgNT	3	1	13.4094
BT-20	BardoxoloneMethyl	sgNT	3	2	19.0036
BT-20	BardoxoloneMethyl	sgNT	4	1	7.03683
BT-20	BardoxoloneMethyl	sgNT	4	2	2.90315
BT-20	BardoxoloneMethyl	sgHSF1	1	1	96.4932
BT-20	BardoxoloneMethyl	sgHSF1	1	2	92.3641
BT-20	BardoxoloneMethyl	sgHSF1	2	1	92.2153
BT-20	BardoxoloneMethyl	sgHSF1	2	2	71.4248
BT-20	BardoxoloneMethyl	sgHSF1	3	1	23.2632
BT-20	BardoxoloneMethyl	sgHSF1	3	2	17.4629
BT-20	BardoxoloneMethyl	sgHSF1	4	1	6.07425
BT-20	BardoxoloneMethyl	sgHSF1	4	2	2.37409
BT-20	BardoxoloneMethyl	sgHSF2	1	1	89.4744
BT-20	BardoxoloneMethyl	sgHSF2	1	2	93.7155
BT-20	BardoxoloneMethyl	sgHSF2	2	1	84.9956
BT-20	BardoxoloneMethyl	sgHSF2	2	2	70.4395
BT-20	BardoxoloneMethyl	sgHSF2	3	1	15.6103
BT-20	BardoxoloneMethyl	sgHSF2	3	2	23.5687
BT-20	BardoxoloneMethyl	sgHSF2	4	1	4.97313
BT-20	BardoxoloneMethyl	sgHSF2	4	2	3.4651
BT-20	BardoxoloneMethyl	sgERN1	1	1	90.3254
BT-20	BardoxoloneMethyl	sgERN1	1	2	85.198
BT-20	BardoxoloneMethyl	sgERN1	2	1	100.01
BT-20	BardoxoloneMethyl	sgERN1	2	2	76.5385
BT-20	BardoxoloneMethyl	sgERN1	3	1	14.9905
BT-20	BardoxoloneMethyl	sgERN1	3	2	21.2851
BT-20	BardoxoloneMethyl	sgERN1	4	1	3.4408
BT-20	BardoxoloneMethyl	sgERN1	4	2	2.27925
BT-20	BardoxoloneMethyl	sgXBP1	1	1	83.1738
BT-20	BardoxoloneMethyl	sgXBP1	1	2	77.1452
BT-20	BardoxoloneMethyl	sgXBP1	2	1	78.4752
BT-20	BardoxoloneMethyl	sgXBP1	2	2	73.4484
BT-20	BardoxoloneMethyl	sgXBP1	3	1	23.1818
BT-20	BardoxoloneMethyl	sgXBP1	3	2	22.1476
BT-20	BardoxoloneMethyl	sgXBP1	4	1	4.74017
BT-20	BardoxoloneMethyl	sgXBP1	4	2	4.99976
BT-20	BardoxoloneMethyl	sgATF3	1	1	84.2385
BT-20	BardoxoloneMethyl	sgATF3	1	2	90.9052
BT-20	BardoxoloneMethyl	sgATF3	2	1	81.7889
BT-20	BardoxoloneMethyl	sgATF3	2	2	81.9717
BT-20	BardoxoloneMethyl	sgATF3	3	1	23.9312
BT-20	BardoxoloneMethyl	sgATF3	3	2	17.8237
BT-20	BardoxoloneMethyl	sgATF3	4	1	1.78918
BT-20	BardoxoloneMethyl	sgATF3	4	2	4.61322
BT-20	BardoxoloneMethyl	sgATF4	1	1	112.347
BT-20	BardoxoloneMethyl	sgATF4	1	2	91.8615
BT-20	BardoxoloneMethyl	sgATF4	2	1	96.5484
BT-20	BardoxoloneMethyl	sgATF4	2	2	71.0992
BT-20	BardoxoloneMethyl	sgATF4	3	1	23.9138
BT-20	BardoxoloneMethyl	sgATF4	3	2	19.4204
BT-20	BardoxoloneMethyl	sgATF4	4	1	2.51461
BT-20	BardoxoloneMethyl	sgATF4	4	2	6.7232
BT-20	BardoxoloneMethyl	sgATF6	1	1	79.7806
BT-20	BardoxoloneMethyl	sgATF6	1	2	91.4548
BT-20	BardoxoloneMethyl	sgATF6	2	1	117.586
BT-20	BardoxoloneMethyl	sgATF6	2	2	73.3383
BT-20	BardoxoloneMethyl	sgATF6	3	1	28.092
BT-20	BardoxoloneMethyl	sgATF6	3	2	13.3966
BT-20	BardoxoloneMethyl	sgATF6	4	1	2.6746
BT-20	BardoxoloneMethyl	sgATF6	4	2	3.65683
BT-20	BardoxoloneMethyl	sgNFE2L2	1	1	96.1996
BT-20	BardoxoloneMethyl	sgNFE2L2	1	2	89.492
BT-20	BardoxoloneMethyl	sgNFE2L2	2	1	54.8931
BT-20	BardoxoloneMethyl	sgNFE2L2	2	2	59.8721
BT-20	BardoxoloneMethyl	sgNFE2L2	3	1	17.0054
BT-20	BardoxoloneMethyl	sgNFE2L2	3	2	17.4765
BT-20	BardoxoloneMethyl	sgNFE2L2	4	1	2.24858
BT-20	BardoxoloneMethyl	sgNFE2L2	4	2	5.19789
BT-20	BardoxoloneMethyl	sgKEAP1	1	1	95.0506
BT-20	BardoxoloneMethyl	sgKEAP1	1	2	88.8554
BT-20	BardoxoloneMethyl	sgKEAP1	2	1	90.2556
BT-20	BardoxoloneMethyl	sgKEAP1	2	2	73.7395
BT-20	BardoxoloneMethyl	sgKEAP1	3	1	20.6378
BT-20	BardoxoloneMethyl	sgKEAP1	3	2	28.2002
BT-20	BardoxoloneMethyl	sgKEAP1	4	1	4.61321
BT-20	BardoxoloneMethyl	sgKEAP1	4	2	4.05505
BT-20	BardoxoloneMethyl	sgATG7	1	1	101.681
BT-20	BardoxoloneMethyl	sgATG7	1	2	112.177
BT-20	BardoxoloneMethyl	sgATG7	2	1	70.7827
BT-20	BardoxoloneMethyl	sgATG7	2	2	76.8352
BT-20	BardoxoloneMethyl	sgATG7	3	1	16.7362
BT-20	BardoxoloneMethyl	sgATG7	3	2	18.4442
BT-20	BardoxoloneMethyl	sgATG7	4	1	3.41921
BT-20	BardoxoloneMethyl	sgATG7	4	2	4.56949
BT-20	BardoxoloneMethyl	sgSLC35F2	1	1	97.8527
BT-20	BardoxoloneMethyl	sgSLC35F2	1	2	96.3257
BT-20	BardoxoloneMethyl	sgSLC35F2	2	1	86.347
BT-20	BardoxoloneMethyl	sgSLC35F2	2	2	83.1425
BT-20	BardoxoloneMethyl	sgSLC35F2	3	1	23.7073
BT-20	BardoxoloneMethyl	sgSLC35F2	3	2	21.8944
BT-20	BardoxoloneMethyl	sgSLC35F2	4	1	4.58012
BT-20	BardoxoloneMethyl	sgSLC35F2	4	2	7.8676
BT-20	Bendamustine	sgNT	1	1	80.613
BT-20	Bendamustine	sgNT	1	2	100.488
BT-20	Bendamustine	sgNT	2	1	131.933
BT-20	Bendamustine	sgNT	2	2	96.3777
BT-20	Bendamustine	sgNT	3	1	89.2421
BT-20	Bendamustine	sgNT	3	2	135.549
BT-20	Bendamustine	sgNT	4	1	133.848
BT-20	Bendamustine	sgNT	4	2	113.383
BT-20	Bendamustine	sgHSF1	1	1	87.9803
BT-20	Bendamustine	sgHSF1	1	2	84.1882
BT-20	Bendamustine	sgHSF1	2	1	94.3528
BT-20	Bendamustine	sgHSF1	2	2	85.2736
BT-20	Bendamustine	sgHSF1	3	1	96.1326
BT-20	Bendamustine	sgHSF1	3	2	89.4505
BT-20	Bendamustine	sgHSF1	4	1	106.573
BT-20	Bendamustine	sgHSF1	4	2	85.9299
BT-20	Bendamustine	sgHSF2	1	1	116.058
BT-20	Bendamustine	sgHSF2	1	2	95.2352
BT-20	Bendamustine	sgHSF2	2	1	121.606
BT-20	Bendamustine	sgHSF2	2	2	91.2441
BT-20	Bendamustine	sgHSF2	3	1	106.401
BT-20	Bendamustine	sgHSF2	3	2	105.75
BT-20	Bendamustine	sgHSF2	4	1	126.888
BT-20	Bendamustine	sgHSF2	4	2	100.1
BT-20	Bendamustine	sgERN1	1	1	105.651
BT-20	Bendamustine	sgERN1	1	2	77.9249
BT-20	Bendamustine	sgERN1	2	1	118.52
BT-20	Bendamustine	sgERN1	2	2	93.5671
BT-20	Bendamustine	sgERN1	3	1	85.9849
BT-20	Bendamustine	sgERN1	3	2	98.4687
BT-20	Bendamustine	sgERN1	4	1	111.967
BT-20	Bendamustine	sgERN1	4	2	114.993
BT-20	Bendamustine	sgXBP1	1	1	105.352
BT-20	Bendamustine	sgXBP1	1	2	109.241
BT-20	Bendamustine	sgXBP1	2	1	124.637
BT-20	Bendamustine	sgXBP1	2	2	116.404
BT-20	Bendamustine	sgXBP1	3	1	119.441
BT-20	Bendamustine	sgXBP1	3	2	120.6
BT-20	Bendamustine	sgXBP1	4	1	133.649
BT-20	Bendamustine	sgXBP1	4	2	99.1762
BT-20	Bendamustine	sgATF3	1	1	126.294
BT-20	Bendamustine	sgATF3	1	2	76.3193
BT-20	Bendamustine	sgATF3	2	1	107.999
BT-20	Bendamustine	sgATF3	2	2	91.595
BT-20	Bendamustine	sgATF3	3	1	90.1178
BT-20	Bendamustine	sgATF3	3	2	107.851
BT-20	Bendamustine	sgATF3	4	1	117.609
BT-20	Bendamustine	sgATF3	4	2	98.8138
BT-20	Bendamustine	sgATF4	1	1	104.536
BT-20	Bendamustine	sgATF4	1	2	105.003
BT-20	Bendamustine	sgATF4	2	1	132.593
BT-20	Bendamustine	sgATF4	2	2	84.6708
BT-20	Bendamustine	sgATF4	3	1	102.381
BT-20	Bendamustine	sgATF4	3	2	112.025
BT-20	Bendamustine	sgATF4	4	1	141.488
BT-20	Bendamustine	sgATF4	4	2	113.377
BT-20	Bendamustine	sgATF6	1	1	87.3112
BT-20	Bendamustine	sgATF6	1	2	94.0614
BT-20	Bendamustine	sgATF6	2	1	128.148
BT-20	Bendamustine	sgATF6	2	2	69.2173
BT-20	Bendamustine	sgATF6	3	1	77.3072
BT-20	Bendamustine	sgATF6	3	2	111.058
BT-20	Bendamustine	sgATF6	4	1	108.564
BT-20	Bendamustine	sgATF6	4	2	97.3545
BT-20	Bendamustine	sgNFE2L2	1	1	110.178
BT-20	Bendamustine	sgNFE2L2	1	2	103.351
BT-20	Bendamustine	sgNFE2L2	2	1	154.225
BT-20	Bendamustine	sgNFE2L2	2	2	107.901
BT-20	Bendamustine	sgNFE2L2	3	1	120.402
BT-20	Bendamustine	sgNFE2L2	3	2	122.643
BT-20	Bendamustine	sgNFE2L2	4	1	166.34
BT-20	Bendamustine	sgNFE2L2	4	2	141.298
BT-20	Bendamustine	sgKEAP1	1	1	105.574
BT-20	Bendamustine	sgKEAP1	1	2	83.5182
BT-20	Bendamustine	sgKEAP1	2	1	105.949
BT-20	Bendamustine	sgKEAP1	2	2	74.6964
BT-20	Bendamustine	sgKEAP1	3	1	95.884
BT-20	Bendamustine	sgKEAP1	3	2	106.451
BT-20	Bendamustine	sgKEAP1	4	1	97.2629
BT-20	Bendamustine	sgKEAP1	4	2	97.5903
BT-20	Bendamustine	sgATG7	1	1	99.0422
BT-20	Bendamustine	sgATG7	1	2	108.443
BT-20	Bendamustine	sgATG7	2	1	137.65
BT-20	Bendamustine	sgATG7	2	2	86.9397
BT-20	Bendamustine	sgATG7	3	1	125.175
BT-20	Bendamustine	sgATG7	3	2	118.115
BT-20	Bendamustine	sgATG7	4	1	120.913
BT-20	Bendamustine	sgATG7	4	2	125.097
BT-20	Bendamustine	sgSLC35F2	1	1	95.1613
BT-20	Bendamustine	sgSLC35F2	1	2	86.5844
BT-20	Bendamustine	sgSLC35F2	2	1	129.293
BT-20	Bendamustine	sgSLC35F2	2	2	100.32
BT-20	Bendamustine	sgSLC35F2	3	1	104.468
BT-20	Bendamustine	sgSLC35F2	3	2	110.151
BT-20	Bendamustine	sgSLC35F2	4	1	120.701
BT-20	Bendamustine	sgSLC35F2	4	2	100.947
BT-20	BetulinicAcid	sgNT	1	1	77.8748
BT-20	BetulinicAcid	sgNT	1	2	95.493
BT-20	BetulinicAcid	sgNT	2	1	81.1787
BT-20	BetulinicAcid	sgNT	2	2	76.1024
BT-20	BetulinicAcid	sgNT	3	1	95.743
BT-20	BetulinicAcid	sgNT	3	2	76.9953
BT-20	BetulinicAcid	sgNT	4	1	106.94
BT-20	BetulinicAcid	sgNT	4	2	109.326
BT-20	BetulinicAcid	sgHSF1	1	1	85.118
BT-20	BetulinicAcid	sgHSF1	1	2	114.523
BT-20	BetulinicAcid	sgHSF1	2	1	67.2064
BT-20	BetulinicAcid	sgHSF1	2	2	91.5572
BT-20	BetulinicAcid	sgHSF1	3	1	91.3703
BT-20	BetulinicAcid	sgHSF1	3	2	77.3901
BT-20	BetulinicAcid	sgHSF1	4	1	88.7222
BT-20	BetulinicAcid	sgHSF1	4	2	102.633
BT-20	BetulinicAcid	sgHSF2	1	1	73.1044
BT-20	BetulinicAcid	sgHSF2	1	2	98.8181
BT-20	BetulinicAcid	sgHSF2	2	1	90.2476
BT-20	BetulinicAcid	sgHSF2	2	2	89.089
BT-20	BetulinicAcid	sgHSF2	3	1	92.7692
BT-20	BetulinicAcid	sgHSF2	3	2	73.529
BT-20	BetulinicAcid	sgHSF2	4	1	93.1332
BT-20	BetulinicAcid	sgHSF2	4	2	96.0003
BT-20	BetulinicAcid	sgERN1	1	1	79.5229
BT-20	BetulinicAcid	sgERN1	1	2	86.8673
BT-20	BetulinicAcid	sgERN1	2	1	108.744
BT-20	BetulinicAcid	sgERN1	2	2	76.3432
BT-20	BetulinicAcid	sgERN1	3	1	97.9066
BT-20	BetulinicAcid	sgERN1	3	2	93.0185
BT-20	BetulinicAcid	sgERN1	4	1	106.228
BT-20	BetulinicAcid	sgERN1	4	2	86.2565
BT-20	BetulinicAcid	sgXBP1	1	1	89.6974
BT-20	BetulinicAcid	sgXBP1	1	2	98.6224
BT-20	BetulinicAcid	sgXBP1	2	1	87.8634
BT-20	BetulinicAcid	sgXBP1	2	2	96.5343
BT-20	BetulinicAcid	sgXBP1	3	1	84.219
BT-20	BetulinicAcid	sgXBP1	3	2	89.6498
BT-20	BetulinicAcid	sgXBP1	4	1	100.098
BT-20	BetulinicAcid	sgXBP1	4	2	100.968
BT-20	BetulinicAcid	sgATF3	1	1	97.5156
BT-20	BetulinicAcid	sgATF3	1	2	105.301
BT-20	BetulinicAcid	sgATF3	2	1	85.8775
BT-20	BetulinicAcid	sgATF3	2	2	88.4847
BT-20	BetulinicAcid	sgATF3	3	1	104.903
BT-20	BetulinicAcid	sgATF3	3	2	67.1655
BT-20	BetulinicAcid	sgATF3	4	1	98.5484
BT-20	BetulinicAcid	sgATF3	4	2	97.3809
BT-20	BetulinicAcid	sgATF4	1	1	81.0993
BT-20	BetulinicAcid	sgATF4	1	2	101.681
BT-20	BetulinicAcid	sgATF4	2	1	86.3834
BT-20	BetulinicAcid	sgATF4	2	2	79.9863
BT-20	BetulinicAcid	sgATF4	3	1	94.5203
BT-20	BetulinicAcid	sgATF4	3	2	80.0341
BT-20	BetulinicAcid	sgATF4	4	1	116.932
BT-20	BetulinicAcid	sgATF4	4	2	93.3064
BT-20	BetulinicAcid	sgATF6	1	1	95.0104
BT-20	BetulinicAcid	sgATF6	1	2	104.585
BT-20	BetulinicAcid	sgATF6	2	1	101.567
BT-20	BetulinicAcid	sgATF6	2	2	81.9641
BT-20	BetulinicAcid	sgATF6	3	1	102.116
BT-20	BetulinicAcid	sgATF6	3	2	79.1694
BT-20	BetulinicAcid	sgATF6	4	1	101.453
BT-20	BetulinicAcid	sgATF6	4	2	86.5697
BT-20	BetulinicAcid	sgNFE2L2	1	1	82.7173
BT-20	BetulinicAcid	sgNFE2L2	1	2	113.659
BT-20	BetulinicAcid	sgNFE2L2	2	1	102.482
BT-20	BetulinicAcid	sgNFE2L2	2	2	109.834
BT-20	BetulinicAcid	sgNFE2L2	3	1	89.2241
BT-20	BetulinicAcid	sgNFE2L2	3	2	83.5631
BT-20	BetulinicAcid	sgNFE2L2	4	1	95.9754
BT-20	BetulinicAcid	sgNFE2L2	4	2	94.943
BT-20	BetulinicAcid	sgKEAP1	1	1	84.5585
BT-20	BetulinicAcid	sgKEAP1	1	2	103.417
BT-20	BetulinicAcid	sgKEAP1	2	1	82.5092
BT-20	BetulinicAcid	sgKEAP1	2	2	91.3513
BT-20	BetulinicAcid	sgKEAP1	3	1	109.933
BT-20	BetulinicAcid	sgKEAP1	3	2	86.3541
BT-20	BetulinicAcid	sgKEAP1	4	1	89.6366
BT-20	BetulinicAcid	sgKEAP1	4	2	105.857
BT-20	BetulinicAcid	sgATG7	1	1	72.7787
BT-20	BetulinicAcid	sgATG7	1	2	125.69
BT-20	BetulinicAcid	sgATG7	2	1	77.9313
BT-20	BetulinicAcid	sgATG7	2	2	89.8362
BT-20	BetulinicAcid	sgATG7	3	1	118.494
BT-20	BetulinicAcid	sgATG7	3	2	68.3781
BT-20	BetulinicAcid	sgATG7	4	1	119.157
BT-20	BetulinicAcid	sgATG7	4	2	93.8573
BT-20	BetulinicAcid	sgSLC35F2	1	1	71.8727
BT-20	BetulinicAcid	sgSLC35F2	1	2	116.396
BT-20	BetulinicAcid	sgSLC35F2	2	1	94.1157
BT-20	BetulinicAcid	sgSLC35F2	2	2	87.5542
BT-20	BetulinicAcid	sgSLC35F2	3	1	105.494
BT-20	BetulinicAcid	sgSLC35F2	3	2	89.8897
BT-20	BetulinicAcid	sgSLC35F2	4	1	106.239
BT-20	BetulinicAcid	sgSLC35F2	4	2	80.5743
BT-20	Bexarotene	sgNT	1	1	114.117
BT-20	Bexarotene	sgNT	1	2	129.499
BT-20	Bexarotene	sgNT	2	1	101.123
BT-20	Bexarotene	sgNT	2	2	135.9
BT-20	Bexarotene	sgNT	3	1	135.138
BT-20	Bexarotene	sgNT	3	2	88.5033
BT-20	Bexarotene	sgNT	4	1	115.649
BT-20	Bexarotene	sgNT	4	2	158.723
BT-20	Bexarotene	sgHSF1	1	1	99.9058
BT-20	Bexarotene	sgHSF1	1	2	84.8981
BT-20	Bexarotene	sgHSF1	2	1	96.0092
BT-20	Bexarotene	sgHSF1	2	2	100.436
BT-20	Bexarotene	sgHSF1	3	1	136.363
BT-20	Bexarotene	sgHSF1	3	2	103.15
BT-20	Bexarotene	sgHSF1	4	1	123.226
BT-20	Bexarotene	sgHSF1	4	2	125.794
BT-20	Bexarotene	sgHSF2	1	1	99.2629
BT-20	Bexarotene	sgHSF2	1	2	97.2242
BT-20	Bexarotene	sgHSF2	2	1	115.261
BT-20	Bexarotene	sgHSF2	2	2	87.1079
BT-20	Bexarotene	sgHSF2	3	1	114.098
BT-20	Bexarotene	sgHSF2	3	2	106.59
BT-20	Bexarotene	sgHSF2	4	1	107.402
BT-20	Bexarotene	sgHSF2	4	2	145.586
BT-20	Bexarotene	sgERN1	1	1	110.353
BT-20	Bexarotene	sgERN1	1	2	93.0934
BT-20	Bexarotene	sgERN1	2	1	102.174
BT-20	Bexarotene	sgERN1	2	2	112.154
BT-20	Bexarotene	sgERN1	3	1	118.187
BT-20	Bexarotene	sgERN1	3	2	122.719
BT-20	Bexarotene	sgERN1	4	1	134.23
BT-20	Bexarotene	sgERN1	4	2	138.988
BT-20	Bexarotene	sgXBP1	1	1	95.6328
BT-20	Bexarotene	sgXBP1	1	2	106.882
BT-20	Bexarotene	sgXBP1	2	1	100.191
BT-20	Bexarotene	sgXBP1	2	2	94.721
BT-20	Bexarotene	sgXBP1	3	1	110.661
BT-20	Bexarotene	sgXBP1	3	2	95.3154
BT-20	Bexarotene	sgXBP1	4	1	123.773
BT-20	Bexarotene	sgXBP1	4	2	118.078
BT-20	Bexarotene	sgATF3	1	1	95.7123
BT-20	Bexarotene	sgATF3	1	2	86.7504
BT-20	Bexarotene	sgATF3	2	1	105.477
BT-20	Bexarotene	sgATF3	2	2	98.7598
BT-20	Bexarotene	sgATF3	3	1	107.21
BT-20	Bexarotene	sgATF3	3	2	106.374
BT-20	Bexarotene	sgATF3	4	1	102.003
BT-20	Bexarotene	sgATF3	4	2	101.408
BT-20	Bexarotene	sgATF4	1	1	113.816
BT-20	Bexarotene	sgATF4	1	2	125.12
BT-20	Bexarotene	sgATF4	2	1	111.12
BT-20	Bexarotene	sgATF4	2	2	101.051
BT-20	Bexarotene	sgATF4	3	1	127.697
BT-20	Bexarotene	sgATF4	3	2	100.293
BT-20	Bexarotene	sgATF4	4	1	122.538
BT-20	Bexarotene	sgATF4	4	2	113.05
BT-20	Bexarotene	sgATF6	1	1	95.5382
BT-20	Bexarotene	sgATF6	1	2	75.7697
BT-20	Bexarotene	sgATF6	2	1	126.858
BT-20	Bexarotene	sgATF6	2	2	127.342
BT-20	Bexarotene	sgATF6	3	1	108.682
BT-20	Bexarotene	sgATF6	3	2	120.274
BT-20	Bexarotene	sgATF6	4	1	125.762
BT-20	Bexarotene	sgATF6	4	2	122.022
BT-20	Bexarotene	sgNFE2L2	1	1	116.505
BT-20	Bexarotene	sgNFE2L2	1	2	98.9086
BT-20	Bexarotene	sgNFE2L2	2	1	117.397
BT-20	Bexarotene	sgNFE2L2	2	2	91.7463
BT-20	Bexarotene	sgNFE2L2	3	1	81.32
BT-20	Bexarotene	sgNFE2L2	3	2	106.28
BT-20	Bexarotene	sgNFE2L2	4	1	98.4582
BT-20	Bexarotene	sgNFE2L2	4	2	98.5081
BT-20	Bexarotene	sgKEAP1	1	1	108.904
BT-20	Bexarotene	sgKEAP1	1	2	96.2981
BT-20	Bexarotene	sgKEAP1	2	1	100.257
BT-20	Bexarotene	sgKEAP1	2	2	100.923
BT-20	Bexarotene	sgKEAP1	3	1	108.568
BT-20	Bexarotene	sgKEAP1	3	2	100.541
BT-20	Bexarotene	sgKEAP1	4	1	131.011
BT-20	Bexarotene	sgKEAP1	4	2	113.776
BT-20	Bexarotene	sgATG7	1	1	104.338
BT-20	Bexarotene	sgATG7	1	2	85.8473
BT-20	Bexarotene	sgATG7	2	1	108.427
BT-20	Bexarotene	sgATG7	2	2	128.163
BT-20	Bexarotene	sgATG7	3	1	121.375
BT-20	Bexarotene	sgATG7	3	2	113.873
BT-20	Bexarotene	sgATG7	4	1	99.4262
BT-20	Bexarotene	sgATG7	4	2	120.749
BT-20	Bexarotene	sgSLC35F2	1	1	100.266
BT-20	Bexarotene	sgSLC35F2	1	2	117.086
BT-20	Bexarotene	sgSLC35F2	2	1	121.914
BT-20	Bexarotene	sgSLC35F2	2	2	117.612
BT-20	Bexarotene	sgSLC35F2	3	1	96.0562
BT-20	Bexarotene	sgSLC35F2	3	2	115.279
BT-20	Bexarotene	sgSLC35F2	4	1	127.318
BT-20	Bexarotene	sgSLC35F2	4	2	131.766
BT-20	BGJ398	sgNT	1	1	88.0905
BT-20	BGJ398	sgNT	1	2	73.1817
BT-20	BGJ398	sgNT	2	1	105.56
BT-20	BGJ398	sgNT	2	2	103.446
BT-20	BGJ398	sgNT	3	1	77.6172
BT-20	BGJ398	sgNT	3	2	99.3403
BT-20	BGJ398	sgNT	4	1	69.7724
BT-20	BGJ398	sgNT	4	2	95.8276
BT-20	BGJ398	sgHSF1	1	1	86.0044
BT-20	BGJ398	sgHSF1	1	2	92.3857
BT-20	BGJ398	sgHSF1	2	1	78.5784
BT-20	BGJ398	sgHSF1	2	2	93.5974
BT-20	BGJ398	sgHSF1	3	1	97.6993
BT-20	BGJ398	sgHSF1	3	2	79.4603
BT-20	BGJ398	sgHSF1	4	1	88.7462
BT-20	BGJ398	sgHSF1	4	2	72.8268
BT-20	BGJ398	sgHSF2	1	1	101.153
BT-20	BGJ398	sgHSF2	1	2	100.317
BT-20	BGJ398	sgHSF2	2	1	93.832
BT-20	BGJ398	sgHSF2	2	2	101.078
BT-20	BGJ398	sgHSF2	3	1	77.6553
BT-20	BGJ398	sgHSF2	3	2	95.766
BT-20	BGJ398	sgHSF2	4	1	90.8345
BT-20	BGJ398	sgHSF2	4	2	96.5657
BT-20	BGJ398	sgERN1	1	1	92.364
BT-20	BGJ398	sgERN1	1	2	95.4598
BT-20	BGJ398	sgERN1	2	1	87.0727
BT-20	BGJ398	sgERN1	2	2	89.9619
BT-20	BGJ398	sgERN1	3	1	97.9284
BT-20	BGJ398	sgERN1	3	2	76.0584
BT-20	BGJ398	sgERN1	4	1	92.2065
BT-20	BGJ398	sgERN1	4	2	81.9083
BT-20	BGJ398	sgXBP1	1	1	110.558
BT-20	BGJ398	sgXBP1	1	2	109.445
BT-20	BGJ398	sgXBP1	2	1	92.8224
BT-20	BGJ398	sgXBP1	2	2	88.0599
BT-20	BGJ398	sgXBP1	3	1	94.907
BT-20	BGJ398	sgXBP1	3	2	81.5705
BT-20	BGJ398	sgXBP1	4	1	94.96
BT-20	BGJ398	sgXBP1	4	2	97.9683
BT-20	BGJ398	sgATF3	1	1	114.995
BT-20	BGJ398	sgATF3	1	2	92.8098
BT-20	BGJ398	sgATF3	2	1	100.935
BT-20	BGJ398	sgATF3	2	2	97.4514
BT-20	BGJ398	sgATF3	3	1	89.1667
BT-20	BGJ398	sgATF3	3	2	91.9336
BT-20	BGJ398	sgATF3	4	1	68.5444
BT-20	BGJ398	sgATF3	4	2	104.527
BT-20	BGJ398	sgATF4	1	1	95.0746
BT-20	BGJ398	sgATF4	1	2	91.8392
BT-20	BGJ398	sgATF4	2	1	92.1239
BT-20	BGJ398	sgATF4	2	2	105.265
BT-20	BGJ398	sgATF4	3	1	93.8224
BT-20	BGJ398	sgATF4	3	2	85.3436
BT-20	BGJ398	sgATF4	4	1	101.818
BT-20	BGJ398	sgATF4	4	2	79.3353
BT-20	BGJ398	sgATF6	1	1	124.709
BT-20	BGJ398	sgATF6	1	2	89.1787
BT-20	BGJ398	sgATF6	2	1	100.932
BT-20	BGJ398	sgATF6	2	2	84.1823
BT-20	BGJ398	sgATF6	3	1	68.8372
BT-20	BGJ398	sgATF6	3	2	84.768
BT-20	BGJ398	sgATF6	4	1	71.7349
BT-20	BGJ398	sgATF6	4	2	104.34
BT-20	BGJ398	sgNFE2L2	1	1	89.5306
BT-20	BGJ398	sgNFE2L2	1	2	97.7986
BT-20	BGJ398	sgNFE2L2	2	1	95.8523
BT-20	BGJ398	sgNFE2L2	2	2	83.9621
BT-20	BGJ398	sgNFE2L2	3	1	81.3337
BT-20	BGJ398	sgNFE2L2	3	2	116.23
BT-20	BGJ398	sgNFE2L2	4	1	94.404
BT-20	BGJ398	sgNFE2L2	4	2	99.4141
BT-20	BGJ398	sgKEAP1	1	1	117.635
BT-20	BGJ398	sgKEAP1	1	2	95.5498
BT-20	BGJ398	sgKEAP1	2	1	84.3166
BT-20	BGJ398	sgKEAP1	2	2	78.6644
BT-20	BGJ398	sgKEAP1	3	1	84.1644
BT-20	BGJ398	sgKEAP1	3	2	99.4696
BT-20	BGJ398	sgKEAP1	4	1	72.6824
BT-20	BGJ398	sgKEAP1	4	2	75.5842
BT-20	BGJ398	sgATG7	1	1	104.212
BT-20	BGJ398	sgATG7	1	2	88.1075
BT-20	BGJ398	sgATG7	2	1	102.919
BT-20	BGJ398	sgATG7	2	2	94.507
BT-20	BGJ398	sgATG7	3	1	87.7457
BT-20	BGJ398	sgATG7	3	2	85.7031
BT-20	BGJ398	sgATG7	4	1	77.655
BT-20	BGJ398	sgATG7	4	2	82.855
BT-20	BGJ398	sgSLC35F2	1	1	100.159
BT-20	BGJ398	sgSLC35F2	1	2	87.9237
BT-20	BGJ398	sgSLC35F2	2	1	107.795
BT-20	BGJ398	sgSLC35F2	2	2	114.566
BT-20	BGJ398	sgSLC35F2	3	1	85.1959
BT-20	BGJ398	sgSLC35F2	3	2	101.606
BT-20	BGJ398	sgSLC35F2	4	1	90.0826
BT-20	BGJ398	sgSLC35F2	4	2	109.321
BT-20	BIX01294	sgNT	1	1	67.6829
BT-20	BIX01294	sgNT	1	2	96.2405
BT-20	BIX01294	sgNT	2	1	97.4238
BT-20	BIX01294	sgNT	2	2	85.8227
BT-20	BIX01294	sgNT	3	1	80.6897
BT-20	BIX01294	sgNT	3	2	88.1274
BT-20	BIX01294	sgNT	4	1	3.5349
BT-20	BIX01294	sgNT	4	2	7.61149
BT-20	BIX01294	sgHSF1	1	1	88.7096
BT-20	BIX01294	sgHSF1	1	2	115.858
BT-20	BIX01294	sgHSF1	2	1	100.748
BT-20	BIX01294	sgHSF1	2	2	101.101
BT-20	BIX01294	sgHSF1	3	1	77.2689
BT-20	BIX01294	sgHSF1	3	2	106.8
BT-20	BIX01294	sgHSF1	4	1	5.7739
BT-20	BIX01294	sgHSF1	4	2	13.0313
BT-20	BIX01294	sgHSF2	1	1	66.3999
BT-20	BIX01294	sgHSF2	1	2	96.6004
BT-20	BIX01294	sgHSF2	2	1	73.4
BT-20	BIX01294	sgHSF2	2	2	82.6444
BT-20	BIX01294	sgHSF2	3	1	74.6538
BT-20	BIX01294	sgHSF2	3	2	103.448
BT-20	BIX01294	sgHSF2	4	1	3.56523
BT-20	BIX01294	sgHSF2	4	2	8.33901
BT-20	BIX01294	sgERN1	1	1	91.9483
BT-20	BIX01294	sgERN1	1	2	97.5275
BT-20	BIX01294	sgERN1	2	1	81.3191
BT-20	BIX01294	sgERN1	2	2	84.6107
BT-20	BIX01294	sgERN1	3	1	70.7694
BT-20	BIX01294	sgERN1	3	2	95.0326
BT-20	BIX01294	sgERN1	4	1	4.56315
BT-20	BIX01294	sgERN1	4	2	6.98639
BT-20	BIX01294	sgXBP1	1	1	89.4782
BT-20	BIX01294	sgXBP1	1	2	108.433
BT-20	BIX01294	sgXBP1	2	1	100.568
BT-20	BIX01294	sgXBP1	2	2	101.004
BT-20	BIX01294	sgXBP1	3	1	73.4522
BT-20	BIX01294	sgXBP1	3	2	107.544
BT-20	BIX01294	sgXBP1	4	1	6.40136
BT-20	BIX01294	sgXBP1	4	2	14.7596
BT-20	BIX01294	sgATF3	1	1	93.5207
BT-20	BIX01294	sgATF3	1	2	121.691
BT-20	BIX01294	sgATF3	2	1	92.5923
BT-20	BIX01294	sgATF3	2	2	87.6052
BT-20	BIX01294	sgATF3	3	1	68.82
BT-20	BIX01294	sgATF3	3	2	75.5905
BT-20	BIX01294	sgATF3	4	1	4.57114
BT-20	BIX01294	sgATF3	4	2	9.79287
BT-20	BIX01294	sgATF4	1	1	81.1852
BT-20	BIX01294	sgATF4	1	2	118.481
BT-20	BIX01294	sgATF4	2	1	97.29
BT-20	BIX01294	sgATF4	2	2	100.883
BT-20	BIX01294	sgATF4	3	1	103.285
BT-20	BIX01294	sgATF4	3	2	104.752
BT-20	BIX01294	sgATF4	4	1	4.45924
BT-20	BIX01294	sgATF4	4	2	13.2999
BT-20	BIX01294	sgATF6	1	1	91.4741
BT-20	BIX01294	sgATF6	1	2	110.995
BT-20	BIX01294	sgATF6	2	1	91.999
BT-20	BIX01294	sgATF6	2	2	82.1914
BT-20	BIX01294	sgATF6	3	1	76.956
BT-20	BIX01294	sgATF6	3	2	87.6524
BT-20	BIX01294	sgATF6	4	1	3.21407
BT-20	BIX01294	sgATF6	4	2	6.00161
BT-20	BIX01294	sgNFE2L2	1	1	77.9932
BT-20	BIX01294	sgNFE2L2	1	2	99.2759
BT-20	BIX01294	sgNFE2L2	2	1	99.5362
BT-20	BIX01294	sgNFE2L2	2	2	123.956
BT-20	BIX01294	sgNFE2L2	3	1	81.9808
BT-20	BIX01294	sgNFE2L2	3	2	122.869
BT-20	BIX01294	sgNFE2L2	4	1	6.23657
BT-20	BIX01294	sgNFE2L2	4	2	11.0116
BT-20	BIX01294	sgKEAP1	1	1	109.623
BT-20	BIX01294	sgKEAP1	1	2	107.77
BT-20	BIX01294	sgKEAP1	2	1	83.3686
BT-20	BIX01294	sgKEAP1	2	2	94.0602
BT-20	BIX01294	sgKEAP1	3	1	84.3005
BT-20	BIX01294	sgKEAP1	3	2	100.886
BT-20	BIX01294	sgKEAP1	4	1	5.66332
BT-20	BIX01294	sgKEAP1	4	2	13.843
BT-20	BIX01294	sgATG7	1	1	87.6559
BT-20	BIX01294	sgATG7	1	2	121.748
BT-20	BIX01294	sgATG7	2	1	89.1263
BT-20	BIX01294	sgATG7	2	2	109.736
BT-20	BIX01294	sgATG7	3	1	78.9623
BT-20	BIX01294	sgATG7	3	2	88.0155
BT-20	BIX01294	sgATG7	4	1	6.50224
BT-20	BIX01294	sgATG7	4	2	10.1929
BT-20	BIX01294	sgSLC35F2	1	1	76.9054
BT-20	BIX01294	sgSLC35F2	1	2	105.605
BT-20	BIX01294	sgSLC35F2	2	1	115.89
BT-20	BIX01294	sgSLC35F2	2	2	80.6019
BT-20	BIX01294	sgSLC35F2	3	1	71.7009
BT-20	BIX01294	sgSLC35F2	3	2	92.5945
BT-20	BIX01294	sgSLC35F2	4	1	6.01524
BT-20	BIX01294	sgSLC35F2	4	2	17.2562
BT-20	Blebbistatin	sgNT	1	1	115.642
BT-20	Blebbistatin	sgNT	1	2	116.087
BT-20	Blebbistatin	sgNT	2	1	123.588
BT-20	Blebbistatin	sgNT	2	2	132.361
BT-20	Blebbistatin	sgNT	3	1	133.2
BT-20	Blebbistatin	sgNT	3	2	127.466
BT-20	Blebbistatin	sgNT	4	1	157.967
BT-20	Blebbistatin	sgNT	4	2	92.8831
BT-20	Blebbistatin	sgHSF1	1	1	109.651
BT-20	Blebbistatin	sgHSF1	1	2	85.5606
BT-20	Blebbistatin	sgHSF1	2	1	137.969
BT-20	Blebbistatin	sgHSF1	2	2	125.47
BT-20	Blebbistatin	sgHSF1	3	1	102.49
BT-20	Blebbistatin	sgHSF1	3	2	115.886
BT-20	Blebbistatin	sgHSF1	4	1	135.197
BT-20	Blebbistatin	sgHSF1	4	2	106.028
BT-20	Blebbistatin	sgHSF2	1	1	121.7
BT-20	Blebbistatin	sgHSF2	1	2	101
BT-20	Blebbistatin	sgHSF2	2	1	132.073
BT-20	Blebbistatin	sgHSF2	2	2	141.659
BT-20	Blebbistatin	sgHSF2	3	1	147.153
BT-20	Blebbistatin	sgHSF2	3	2	122.973
BT-20	Blebbistatin	sgHSF2	4	1	170.232
BT-20	Blebbistatin	sgHSF2	4	2	117.224
BT-20	Blebbistatin	sgERN1	1	1	128.95
BT-20	Blebbistatin	sgERN1	1	2	94.5863
BT-20	Blebbistatin	sgERN1	2	1	141.058
BT-20	Blebbistatin	sgERN1	2	2	147.094
BT-20	Blebbistatin	sgERN1	3	1	101.44
BT-20	Blebbistatin	sgERN1	3	2	128.147
BT-20	Blebbistatin	sgERN1	4	1	134.443
BT-20	Blebbistatin	sgERN1	4	2	121.689
BT-20	Blebbistatin	sgXBP1	1	1	129.393
BT-20	Blebbistatin	sgXBP1	1	2	109.407
BT-20	Blebbistatin	sgXBP1	2	1	151.683
BT-20	Blebbistatin	sgXBP1	2	2	113.674
BT-20	Blebbistatin	sgXBP1	3	1	117.782
BT-20	Blebbistatin	sgXBP1	3	2	130.225
BT-20	Blebbistatin	sgXBP1	4	1	126.288
BT-20	Blebbistatin	sgXBP1	4	2	107.099
BT-20	Blebbistatin	sgATF3	1	1	95.6614
BT-20	Blebbistatin	sgATF3	1	2	120.473
BT-20	Blebbistatin	sgATF3	2	1	134.624
BT-20	Blebbistatin	sgATF3	2	2	103.495
BT-20	Blebbistatin	sgATF3	3	1	122.944
BT-20	Blebbistatin	sgATF3	3	2	121.561
BT-20	Blebbistatin	sgATF3	4	1	124.672
BT-20	Blebbistatin	sgATF3	4	2	114.672
BT-20	Blebbistatin	sgATF4	1	1	119.62
BT-20	Blebbistatin	sgATF4	1	2	102.519
BT-20	Blebbistatin	sgATF4	2	1	139.516
BT-20	Blebbistatin	sgATF4	2	2	138.198
BT-20	Blebbistatin	sgATF4	3	1	110.391
BT-20	Blebbistatin	sgATF4	3	2	123.503
BT-20	Blebbistatin	sgATF4	4	1	128.801
BT-20	Blebbistatin	sgATF4	4	2	109.59
BT-20	Blebbistatin	sgATF6	1	1	100.781
BT-20	Blebbistatin	sgATF6	1	2	118.75
BT-20	Blebbistatin	sgATF6	2	1	120.788
BT-20	Blebbistatin	sgATF6	2	2	118.258
BT-20	Blebbistatin	sgATF6	3	1	113.036
BT-20	Blebbistatin	sgATF6	3	2	127.281
BT-20	Blebbistatin	sgATF6	4	1	101.687
BT-20	Blebbistatin	sgATF6	4	2	126.384
BT-20	Blebbistatin	sgNFE2L2	1	1	148.112
BT-20	Blebbistatin	sgNFE2L2	1	2	115.75
BT-20	Blebbistatin	sgNFE2L2	2	1	159.239
BT-20	Blebbistatin	sgNFE2L2	2	2	142.094
BT-20	Blebbistatin	sgNFE2L2	3	1	134.86
BT-20	Blebbistatin	sgNFE2L2	3	2	124.572
BT-20	Blebbistatin	sgNFE2L2	4	1	148.575
BT-20	Blebbistatin	sgNFE2L2	4	2	107.71
BT-20	Blebbistatin	sgKEAP1	1	1	110.611
BT-20	Blebbistatin	sgKEAP1	1	2	110.82
BT-20	Blebbistatin	sgKEAP1	2	1	117.941
BT-20	Blebbistatin	sgKEAP1	2	2	136.392
BT-20	Blebbistatin	sgKEAP1	3	1	124.552
BT-20	Blebbistatin	sgKEAP1	3	2	121.157
BT-20	Blebbistatin	sgKEAP1	4	1	141.309
BT-20	Blebbistatin	sgKEAP1	4	2	106.214
BT-20	Blebbistatin	sgATG7	1	1	116.81
BT-20	Blebbistatin	sgATG7	1	2	124.425
BT-20	Blebbistatin	sgATG7	2	1	126.336
BT-20	Blebbistatin	sgATG7	2	2	127.757
BT-20	Blebbistatin	sgATG7	3	1	110.163
BT-20	Blebbistatin	sgATG7	3	2	141.749
BT-20	Blebbistatin	sgATG7	4	1	124.228
BT-20	Blebbistatin	sgATG7	4	2	100.753
BT-20	Blebbistatin	sgSLC35F2	1	1	105.402
BT-20	Blebbistatin	sgSLC35F2	1	2	106.727
BT-20	Blebbistatin	sgSLC35F2	2	1	122.779
BT-20	Blebbistatin	sgSLC35F2	2	2	139.492
BT-20	Blebbistatin	sgSLC35F2	3	1	115.37
BT-20	Blebbistatin	sgSLC35F2	3	2	119.183
BT-20	Blebbistatin	sgSLC35F2	4	1	105.197
BT-20	Blebbistatin	sgSLC35F2	4	2	89.539
BT-20	BMS536924	sgNT	1	1	77.9853
BT-20	BMS536924	sgNT	1	2	63.7989
BT-20	BMS536924	sgNT	2	1	80.342
BT-20	BMS536924	sgNT	2	2	96.2723
BT-20	BMS536924	sgNT	3	1	103.756
BT-20	BMS536924	sgNT	3	2	84.2729
BT-20	BMS536924	sgNT	4	1	55.2418
BT-20	BMS536924	sgNT	4	2	79.5622
BT-20	BMS536924	sgHSF1	1	1	84.4455
BT-20	BMS536924	sgHSF1	1	2	101.149
BT-20	BMS536924	sgHSF1	2	1	78.9156
BT-20	BMS536924	sgHSF1	2	2	77.4863
BT-20	BMS536924	sgHSF1	3	1	117.462
BT-20	BMS536924	sgHSF1	3	2	89.9487
BT-20	BMS536924	sgHSF1	4	1	73.1755
BT-20	BMS536924	sgHSF1	4	2	51.1105
BT-20	BMS536924	sgHSF2	1	1	83.7607
BT-20	BMS536924	sgHSF2	1	2	108.006
BT-20	BMS536924	sgHSF2	2	1	79.3158
BT-20	BMS536924	sgHSF2	2	2	78.5803
BT-20	BMS536924	sgHSF2	3	1	108.374
BT-20	BMS536924	sgHSF2	3	2	115.322
BT-20	BMS536924	sgHSF2	4	1	58.0146
BT-20	BMS536924	sgHSF2	4	2	76.2505
BT-20	BMS536924	sgERN1	1	1	75.7742
BT-20	BMS536924	sgERN1	1	2	100.384
BT-20	BMS536924	sgERN1	2	1	95.9676
BT-20	BMS536924	sgERN1	2	2	77.7422
BT-20	BMS536924	sgERN1	3	1	110.512
BT-20	BMS536924	sgERN1	3	2	114.103
BT-20	BMS536924	sgERN1	4	1	63.927
BT-20	BMS536924	sgERN1	4	2	71.3961
BT-20	BMS536924	sgXBP1	1	1	90.3825
BT-20	BMS536924	sgXBP1	1	2	114.858
BT-20	BMS536924	sgXBP1	2	1	94.9897
BT-20	BMS536924	sgXBP1	2	2	79.6516
BT-20	BMS536924	sgXBP1	3	1	110.844
BT-20	BMS536924	sgXBP1	3	2	110.349
BT-20	BMS536924	sgXBP1	4	1	67.8973
BT-20	BMS536924	sgXBP1	4	2	70.3476
BT-20	BMS536924	sgATF3	1	1	91.9445
BT-20	BMS536924	sgATF3	1	2	112.999
BT-20	BMS536924	sgATF3	2	1	99.0072
BT-20	BMS536924	sgATF3	2	2	90.0203
BT-20	BMS536924	sgATF3	3	1	95.7163
BT-20	BMS536924	sgATF3	3	2	103.531
BT-20	BMS536924	sgATF3	4	1	66.3672
BT-20	BMS536924	sgATF3	4	2	82.1579
BT-20	BMS536924	sgATF4	1	1	95.0957
BT-20	BMS536924	sgATF4	1	2	95.7696
BT-20	BMS536924	sgATF4	2	1	75.5429
BT-20	BMS536924	sgATF4	2	2	92.7525
BT-20	BMS536924	sgATF4	3	1	97.4833
BT-20	BMS536924	sgATF4	3	2	108.915
BT-20	BMS536924	sgATF4	4	1	67.1705
BT-20	BMS536924	sgATF4	4	2	76.2338
BT-20	BMS536924	sgATF6	1	1	73.4706
BT-20	BMS536924	sgATF6	1	2	109.817
BT-20	BMS536924	sgATF6	2	1	102.171
BT-20	BMS536924	sgATF6	2	2	108.341
BT-20	BMS536924	sgATF6	3	1	98.5683
BT-20	BMS536924	sgATF6	3	2	95.3106
BT-20	BMS536924	sgATF6	4	1	50.01
BT-20	BMS536924	sgATF6	4	2	77.6519
BT-20	BMS536924	sgNFE2L2	1	1	70.1729
BT-20	BMS536924	sgNFE2L2	1	2	113.928
BT-20	BMS536924	sgNFE2L2	2	1	80.9228
BT-20	BMS536924	sgNFE2L2	2	2	93.8556
BT-20	BMS536924	sgNFE2L2	3	1	122.8
BT-20	BMS536924	sgNFE2L2	3	2	99.8151
BT-20	BMS536924	sgNFE2L2	4	1	63.6617
BT-20	BMS536924	sgNFE2L2	4	2	69.8957
BT-20	BMS536924	sgKEAP1	1	1	95.8637
BT-20	BMS536924	sgKEAP1	1	2	113.127
BT-20	BMS536924	sgKEAP1	2	1	75.404
BT-20	BMS536924	sgKEAP1	2	2	72.8273
BT-20	BMS536924	sgKEAP1	3	1	103.464
BT-20	BMS536924	sgKEAP1	3	2	91.8678
BT-20	BMS536924	sgKEAP1	4	1	68.0591
BT-20	BMS536924	sgKEAP1	4	2	62.7426
BT-20	BMS536924	sgATG7	1	1	90.064
BT-20	BMS536924	sgATG7	1	2	89.8648
BT-20	BMS536924	sgATG7	2	1	107.146
BT-20	BMS536924	sgATG7	2	2	86.8358
BT-20	BMS536924	sgATG7	3	1	88.5071
BT-20	BMS536924	sgATG7	3	2	99.4087
BT-20	BMS536924	sgATG7	4	1	85.2895
BT-20	BMS536924	sgATG7	4	2	83.6977
BT-20	BMS536924	sgSLC35F2	1	1	102.145
BT-20	BMS536924	sgSLC35F2	1	2	101.062
BT-20	BMS536924	sgSLC35F2	2	1	83.116
BT-20	BMS536924	sgSLC35F2	2	2	92.0889
BT-20	BMS536924	sgSLC35F2	3	1	106.254
BT-20	BMS536924	sgSLC35F2	3	2	100.489
BT-20	BMS536924	sgSLC35F2	4	1	58.6849
BT-20	BMS536924	sgSLC35F2	4	2	74.9307
BT-20	BMS754807	sgNT	1	1	71.4093
BT-20	BMS754807	sgNT	1	2	83.6466
BT-20	BMS754807	sgNT	2	1	101.497
BT-20	BMS754807	sgNT	2	2	77.4903
BT-20	BMS754807	sgNT	3	1	82.173
BT-20	BMS754807	sgNT	3	2	97.917
BT-20	BMS754807	sgNT	4	1	55.9173
BT-20	BMS754807	sgNT	4	2	79.055
BT-20	BMS754807	sgHSF1	1	1	115.166
BT-20	BMS754807	sgHSF1	1	2	76.5346
BT-20	BMS754807	sgHSF1	2	1	85.8543
BT-20	BMS754807	sgHSF1	2	2	81.3809
BT-20	BMS754807	sgHSF1	3	1	65.8418
BT-20	BMS754807	sgHSF1	3	2	85.244
BT-20	BMS754807	sgHSF1	4	1	56.5771
BT-20	BMS754807	sgHSF1	4	2	58.2
BT-20	BMS754807	sgHSF2	1	1	83.268
BT-20	BMS754807	sgHSF2	1	2	75.1228
BT-20	BMS754807	sgHSF2	2	1	101.15
BT-20	BMS754807	sgHSF2	2	2	74.5771
BT-20	BMS754807	sgHSF2	3	1	81.1292
BT-20	BMS754807	sgHSF2	3	2	78.0351
BT-20	BMS754807	sgHSF2	4	1	77.0372
BT-20	BMS754807	sgHSF2	4	2	58.6819
BT-20	BMS754807	sgERN1	1	1	68.7353
BT-20	BMS754807	sgERN1	1	2	82.5071
BT-20	BMS754807	sgERN1	2	1	88.7068
BT-20	BMS754807	sgERN1	2	2	76.1492
BT-20	BMS754807	sgERN1	3	1	82.9933
BT-20	BMS754807	sgERN1	3	2	91.1284
BT-20	BMS754807	sgERN1	4	1	62.2338
BT-20	BMS754807	sgERN1	4	2	64.7275
BT-20	BMS754807	sgXBP1	1	1	84.4648
BT-20	BMS754807	sgXBP1	1	2	90.6419
BT-20	BMS754807	sgXBP1	2	1	93.0941
BT-20	BMS754807	sgXBP1	2	2	78.1411
BT-20	BMS754807	sgXBP1	3	1	69.6714
BT-20	BMS754807	sgXBP1	3	2	81.9909
BT-20	BMS754807	sgXBP1	4	1	72.8313
BT-20	BMS754807	sgXBP1	4	2	61.6244
BT-20	BMS754807	sgATF3	1	1	90.7538
BT-20	BMS754807	sgATF3	1	2	84.9034
BT-20	BMS754807	sgATF3	2	1	103.613
BT-20	BMS754807	sgATF3	2	2	77.3457
BT-20	BMS754807	sgATF3	3	1	74.7256
BT-20	BMS754807	sgATF3	3	2	76.4928
BT-20	BMS754807	sgATF3	4	1	52.214
BT-20	BMS754807	sgATF3	4	2	64.7804
BT-20	BMS754807	sgATF4	1	1	93.5106
BT-20	BMS754807	sgATF4	1	2	103.56
BT-20	BMS754807	sgATF4	2	1	82.4563
BT-20	BMS754807	sgATF4	2	2	105.202
BT-20	BMS754807	sgATF4	3	1	86.5594
BT-20	BMS754807	sgATF4	3	2	91.4568
BT-20	BMS754807	sgATF4	4	1	44.4557
BT-20	BMS754807	sgATF4	4	2	63.3705
BT-20	BMS754807	sgATF6	1	1	85.8674
BT-20	BMS754807	sgATF6	1	2	86.7965
BT-20	BMS754807	sgATF6	2	1	83.5796
BT-20	BMS754807	sgATF6	2	2	51.0451
BT-20	BMS754807	sgATF6	3	1	79.4862
BT-20	BMS754807	sgATF6	3	2	73.2002
BT-20	BMS754807	sgATF6	4	1	39.5783
BT-20	BMS754807	sgATF6	4	2	70.6462
BT-20	BMS754807	sgNFE2L2	1	1	79.7693
BT-20	BMS754807	sgNFE2L2	1	2	102.588
BT-20	BMS754807	sgNFE2L2	2	1	76.1713
BT-20	BMS754807	sgNFE2L2	2	2	75.0251
BT-20	BMS754807	sgNFE2L2	3	1	72.4421
BT-20	BMS754807	sgNFE2L2	3	2	69.0937
BT-20	BMS754807	sgNFE2L2	4	1	41.4293
BT-20	BMS754807	sgNFE2L2	4	2	60.763
BT-20	BMS754807	sgKEAP1	1	1	81.0602
BT-20	BMS754807	sgKEAP1	1	2	91.7748
BT-20	BMS754807	sgKEAP1	2	1	95.7375
BT-20	BMS754807	sgKEAP1	2	2	70.6213
BT-20	BMS754807	sgKEAP1	3	1	61.0844
BT-20	BMS754807	sgKEAP1	3	2	75.1852
BT-20	BMS754807	sgKEAP1	4	1	55.9231
BT-20	BMS754807	sgKEAP1	4	2	56.6275
BT-20	BMS754807	sgATG7	1	1	93.6457
BT-20	BMS754807	sgATG7	1	2	109.371
BT-20	BMS754807	sgATG7	2	1	111.419
BT-20	BMS754807	sgATG7	2	2	82.5159
BT-20	BMS754807	sgATG7	3	1	76.8189
BT-20	BMS754807	sgATG7	3	2	94.5327
BT-20	BMS754807	sgATG7	4	1	55.5388
BT-20	BMS754807	sgATG7	4	2	53.7806
BT-20	BMS754807	sgSLC35F2	1	1	97.8472
BT-20	BMS754807	sgSLC35F2	1	2	108.338
BT-20	BMS754807	sgSLC35F2	2	1	100.556
BT-20	BMS754807	sgSLC35F2	2	2	78.9829
BT-20	BMS754807	sgSLC35F2	3	1	75.7739
BT-20	BMS754807	sgSLC35F2	3	2	107.893
BT-20	BMS754807	sgSLC35F2	4	1	63.9589
BT-20	BMS754807	sgSLC35F2	4	2	57.0439
BT-20	Bortezomib	sgNT	1	1	71.5158
BT-20	Bortezomib	sgNT	1	2	71.8954
BT-20	Bortezomib	sgNT	2	1	83.8133
BT-20	Bortezomib	sgNT	2	2	65.4166
BT-20	Bortezomib	sgNT	3	1	18.1882
BT-20	Bortezomib	sgNT	3	2	31.2642
BT-20	Bortezomib	sgNT	4	1	18.3272
BT-20	Bortezomib	sgNT	4	2	15.1119
BT-20	Bortezomib	sgHSF1	1	1	90.0389
BT-20	Bortezomib	sgHSF1	1	2	78.7845
BT-20	Bortezomib	sgHSF1	2	1	111.469
BT-20	Bortezomib	sgHSF1	2	2	82.9509
BT-20	Bortezomib	sgHSF1	3	1	11.5485
BT-20	Bortezomib	sgHSF1	3	2	28.2202
BT-20	Bortezomib	sgHSF1	4	1	20.8251
BT-20	Bortezomib	sgHSF1	4	2	16.6602
BT-20	Bortezomib	sgHSF2	1	1	91.9874
BT-20	Bortezomib	sgHSF2	1	2	104.155
BT-20	Bortezomib	sgHSF2	2	1	66.174
BT-20	Bortezomib	sgHSF2	2	2	84.2386
BT-20	Bortezomib	sgHSF2	3	1	18.2641
BT-20	Bortezomib	sgHSF2	3	2	24.1754
BT-20	Bortezomib	sgHSF2	4	1	30.0082
BT-20	Bortezomib	sgHSF2	4	2	18.2898
BT-20	Bortezomib	sgERN1	1	1	91.5691
BT-20	Bortezomib	sgERN1	1	2	101.666
BT-20	Bortezomib	sgERN1	2	1	91.6995
BT-20	Bortezomib	sgERN1	2	2	84.9963
BT-20	Bortezomib	sgERN1	3	1	12.6504
BT-20	Bortezomib	sgERN1	3	2	28.1171
BT-20	Bortezomib	sgERN1	4	1	23.6234
BT-20	Bortezomib	sgERN1	4	2	14.4474
BT-20	Bortezomib	sgXBP1	1	1	89.744
BT-20	Bortezomib	sgXBP1	1	2	97.0369
BT-20	Bortezomib	sgXBP1	2	1	107.76
BT-20	Bortezomib	sgXBP1	2	2	75.6989
BT-20	Bortezomib	sgXBP1	3	1	19.6461
BT-20	Bortezomib	sgXBP1	3	2	18.3296
BT-20	Bortezomib	sgXBP1	4	1	24.3137
BT-20	Bortezomib	sgXBP1	4	2	19.3756
BT-20	Bortezomib	sgATF3	1	1	99.4864
BT-20	Bortezomib	sgATF3	1	2	94.053
BT-20	Bortezomib	sgATF3	2	1	102.209
BT-20	Bortezomib	sgATF3	2	2	65.4485
BT-20	Bortezomib	sgATF3	3	1	21.4003
BT-20	Bortezomib	sgATF3	3	2	24.5044
BT-20	Bortezomib	sgATF3	4	1	18.5692
BT-20	Bortezomib	sgATF3	4	2	15.6771
BT-20	Bortezomib	sgATF4	1	1	80.9369
BT-20	Bortezomib	sgATF4	1	2	90.734
BT-20	Bortezomib	sgATF4	2	1	90.1645
BT-20	Bortezomib	sgATF4	2	2	87.1821
BT-20	Bortezomib	sgATF4	3	1	18.6222
BT-20	Bortezomib	sgATF4	3	2	21.9577
BT-20	Bortezomib	sgATF4	4	1	24.1632
BT-20	Bortezomib	sgATF4	4	2	20.485
BT-20	Bortezomib	sgATF6	1	1	89.9087
BT-20	Bortezomib	sgATF6	1	2	107.786
BT-20	Bortezomib	sgATF6	2	1	94.9443
BT-20	Bortezomib	sgATF6	2	2	79.3478
BT-20	Bortezomib	sgATF6	3	1	21.802
BT-20	Bortezomib	sgATF6	3	2	24.9409
BT-20	Bortezomib	sgATF6	4	1	21.7078
BT-20	Bortezomib	sgATF6	4	2	18.7802
BT-20	Bortezomib	sgNFE2L2	1	1	80.5132
BT-20	Bortezomib	sgNFE2L2	1	2	73.785
BT-20	Bortezomib	sgNFE2L2	2	1	76.4421
BT-20	Bortezomib	sgNFE2L2	2	2	86.4285
BT-20	Bortezomib	sgNFE2L2	3	1	22.6522
BT-20	Bortezomib	sgNFE2L2	3	2	17.9516
BT-20	Bortezomib	sgNFE2L2	4	1	27.5588
BT-20	Bortezomib	sgNFE2L2	4	2	6.08112
BT-20	Bortezomib	sgKEAP1	1	1	88.3159
BT-20	Bortezomib	sgKEAP1	1	2	96.8723
BT-20	Bortezomib	sgKEAP1	2	1	101.6
BT-20	Bortezomib	sgKEAP1	2	2	77.5683
BT-20	Bortezomib	sgKEAP1	3	1	14.8522
BT-20	Bortezomib	sgKEAP1	3	2	29.7402
BT-20	Bortezomib	sgKEAP1	4	1	21.4445
[truncated: 81,521 more rows]
