# Supplementary material for: Quantitative and multiplexed chemical-genetic phenotyping in mammalian cells with QMAP-Seq
Source: Nat Commun. 2020 Nov 12;11:5722. doi: 10.1038/s41467-020-19553-8 (PMC7661543; doi:10.1038/s41467-020-19553-8)
Supplement: Supplementary file 11 — Supplementary Data 9 [file 41467_2020_19553_MOESM11_ESM.xlsx]

## Sheet: Sheet1
CellLine	Compound	sgRNA	Rep	AUC
BT-20	Abiraterone	sgNT	1	331.5
BT-20	Abiraterone	sgNT	2	360.2
BT-20	Abiraterone	sgHSF1	1	319.8
BT-20	Abiraterone	sgHSF1	2	326.8
BT-20	Abiraterone	sgHSF2	1	320.1
BT-20	Abiraterone	sgHSF2	2	332.2
BT-20	Abiraterone	sgERN1	1	322.1
BT-20	Abiraterone	sgERN1	2	332.8
BT-20	Abiraterone	sgXBP1	1	324
BT-20	Abiraterone	sgXBP1	2	328.1
BT-20	Abiraterone	sgATF3	1	319.7
BT-20	Abiraterone	sgATF3	2	320.6
BT-20	Abiraterone	sgATF4	1	334.7
BT-20	Abiraterone	sgATF4	2	353.2
BT-20	Abiraterone	sgATF6	1	301.9
BT-20	Abiraterone	sgATF6	2	323.4
BT-20	Abiraterone	sgNFE2L2	1	361.2
BT-20	Abiraterone	sgNFE2L2	2	358.5
BT-20	Abiraterone	sgKEAP1	1	307.1
BT-20	Abiraterone	sgKEAP1	2	334.4
BT-20	Abiraterone	sgATG7	1	341
BT-20	Abiraterone	sgATG7	2	333.9
BT-20	Abiraterone	sgSLC35F2	1	320.1
BT-20	Abiraterone	sgSLC35F2	2	335.7
BT-20	ABT737	sgNT	1	268.2
BT-20	ABT737	sgNT	2	278.8
BT-20	ABT737	sgHSF1	1	259.7
BT-20	ABT737	sgHSF1	2	268.6
BT-20	ABT737	sgHSF2	1	271.4
BT-20	ABT737	sgHSF2	2	302.4
BT-20	ABT737	sgERN1	1	271.3
BT-20	ABT737	sgERN1	2	268.9
BT-20	ABT737	sgXBP1	1	277.3
BT-20	ABT737	sgXBP1	2	273.6
BT-20	ABT737	sgATF3	1	271.3
BT-20	ABT737	sgATF3	2	291
BT-20	ABT737	sgATF4	1	282.4
BT-20	ABT737	sgATF4	2	282.2
BT-20	ABT737	sgATF6	1	242.2
BT-20	ABT737	sgATF6	2	297.5
BT-20	ABT737	sgNFE2L2	1	278.2
BT-20	ABT737	sgNFE2L2	2	302.5
BT-20	ABT737	sgKEAP1	1	275.2
BT-20	ABT737	sgKEAP1	2	249.2
BT-20	ABT737	sgATG7	1	269.7
BT-20	ABT737	sgATG7	2	290.1
BT-20	ABT737	sgSLC35F2	1	254.1
BT-20	ABT737	sgSLC35F2	2	279.1
BT-20	Afatinib	sgNT	1	201.9
BT-20	Afatinib	sgNT	2	234.5
BT-20	Afatinib	sgHSF1	1	208.8
BT-20	Afatinib	sgHSF1	2	232.6
BT-20	Afatinib	sgHSF2	1	200.9
BT-20	Afatinib	sgHSF2	2	204.3
BT-20	Afatinib	sgERN1	1	206.3
BT-20	Afatinib	sgERN1	2	200.4
BT-20	Afatinib	sgXBP1	1	237.4
BT-20	Afatinib	sgXBP1	2	226
BT-20	Afatinib	sgATF3	1	210.2
BT-20	Afatinib	sgATF3	2	251.6
BT-20	Afatinib	sgATF4	1	264.4
BT-20	Afatinib	sgATF4	2	216.1
BT-20	Afatinib	sgATF6	1	202.3
BT-20	Afatinib	sgATF6	2	216.3
BT-20	Afatinib	sgNFE2L2	1	234.1
BT-20	Afatinib	sgNFE2L2	2	222.5
BT-20	Afatinib	sgKEAP1	1	223.7
BT-20	Afatinib	sgKEAP1	2	213.5
BT-20	Afatinib	sgATG7	1	234.4
BT-20	Afatinib	sgATG7	2	225.1
BT-20	Afatinib	sgSLC35F2	1	207
BT-20	Afatinib	sgSLC35F2	2	235.7
BT-20	Alisertib	sgNT	1	207.6
BT-20	Alisertib	sgNT	2	241.7
BT-20	Alisertib	sgHSF1	1	232.1
BT-20	Alisertib	sgHSF1	2	232.1
BT-20	Alisertib	sgHSF2	1	230.1
BT-20	Alisertib	sgHSF2	2	239.1
BT-20	Alisertib	sgERN1	1	231.4
BT-20	Alisertib	sgERN1	2	224.9
BT-20	Alisertib	sgXBP1	1	231.7
BT-20	Alisertib	sgXBP1	2	257.5
BT-20	Alisertib	sgATF3	1	209.8
BT-20	Alisertib	sgATF3	2	253.1
BT-20	Alisertib	sgATF4	1	226.8
BT-20	Alisertib	sgATF4	2	257.7
BT-20	Alisertib	sgATF6	1	262.2
BT-20	Alisertib	sgATF6	2	228.7
BT-20	Alisertib	sgNFE2L2	1	238.6
BT-20	Alisertib	sgNFE2L2	2	215.8
BT-20	Alisertib	sgKEAP1	1	214.2
BT-20	Alisertib	sgKEAP1	2	253.4
BT-20	Alisertib	sgATG7	1	266.4
BT-20	Alisertib	sgATG7	2	228.4
BT-20	Alisertib	sgSLC35F2	1	218.1
BT-20	Alisertib	sgSLC35F2	2	250.6
BT-20	Anastrozole	sgNT	1	369.6
BT-20	Anastrozole	sgNT	2	294.3
BT-20	Anastrozole	sgHSF1	1	335.3
BT-20	Anastrozole	sgHSF1	2	337.9
BT-20	Anastrozole	sgHSF2	1	346.7
BT-20	Anastrozole	sgHSF2	2	334.5
BT-20	Anastrozole	sgERN1	1	327.6
BT-20	Anastrozole	sgERN1	2	299.4
BT-20	Anastrozole	sgXBP1	1	375.6
BT-20	Anastrozole	sgXBP1	2	328.9
BT-20	Anastrozole	sgATF3	1	343.3
BT-20	Anastrozole	sgATF3	2	303.7
BT-20	Anastrozole	sgATF4	1	337.9
BT-20	Anastrozole	sgATF4	2	334.1
BT-20	Anastrozole	sgATF6	1	359.1
BT-20	Anastrozole	sgATF6	2	324.9
BT-20	Anastrozole	sgNFE2L2	1	360.2
BT-20	Anastrozole	sgNFE2L2	2	323.9
BT-20	Anastrozole	sgKEAP1	1	319.7
BT-20	Anastrozole	sgKEAP1	2	311.4
BT-20	Anastrozole	sgATG7	1	323.9
BT-20	Anastrozole	sgATG7	2	296.4
BT-20	Anastrozole	sgSLC35F2	1	330.5
BT-20	Anastrozole	sgSLC35F2	2	332.5
BT-20	APY29	sgNT	1	231
BT-20	APY29	sgNT	2	266.6
BT-20	APY29	sgHSF1	1	213.4
BT-20	APY29	sgHSF1	2	214.7
BT-20	APY29	sgHSF2	1	201.7
BT-20	APY29	sgHSF2	2	270.1
BT-20	APY29	sgERN1	1	243.1
BT-20	APY29	sgERN1	2	233
BT-20	APY29	sgXBP1	1	243.8
BT-20	APY29	sgXBP1	2	244.2
BT-20	APY29	sgATF3	1	247.6
BT-20	APY29	sgATF3	2	243.3
BT-20	APY29	sgATF4	1	238.6
BT-20	APY29	sgATF4	2	284.8
BT-20	APY29	sgATF6	1	263.7
BT-20	APY29	sgATF6	2	247.3
BT-20	APY29	sgNFE2L2	1	206.3
BT-20	APY29	sgNFE2L2	2	256.3
BT-20	APY29	sgKEAP1	1	214.6
BT-20	APY29	sgKEAP1	2	253.3
BT-20	APY29	sgATG7	1	227.4
BT-20	APY29	sgATG7	2	263.5
BT-20	APY29	sgSLC35F2	1	237.4
BT-20	APY29	sgSLC35F2	2	263.3
BT-20	AT7867	sgNT	1	197.9
BT-20	AT7867	sgNT	2	277.9
BT-20	AT7867	sgHSF1	1	247.5
BT-20	AT7867	sgHSF1	2	245.8
BT-20	AT7867	sgHSF2	1	219.3
BT-20	AT7867	sgHSF2	2	262
BT-20	AT7867	sgERN1	1	234.6
BT-20	AT7867	sgERN1	2	285.2
BT-20	AT7867	sgXBP1	1	254.4
BT-20	AT7867	sgXBP1	2	301
BT-20	AT7867	sgATF3	1	245.8
BT-20	AT7867	sgATF3	2	239.8
BT-20	AT7867	sgATF4	1	251.3
BT-20	AT7867	sgATF4	2	259.5
BT-20	AT7867	sgATF6	1	231
BT-20	AT7867	sgATF6	2	217.9
BT-20	AT7867	sgNFE2L2	1	235.2
BT-20	AT7867	sgNFE2L2	2	277.5
BT-20	AT7867	sgKEAP1	1	226.5
BT-20	AT7867	sgKEAP1	2	267.7
BT-20	AT7867	sgATG7	1	235
BT-20	AT7867	sgATG7	2	233.4
BT-20	AT7867	sgSLC35F2	1	221.6
BT-20	AT7867	sgSLC35F2	2	277.7
BT-20	AZD4547	sgNT	1	230
BT-20	AZD4547	sgNT	2	246.1
BT-20	AZD4547	sgHSF1	1	244.9
BT-20	AZD4547	sgHSF1	2	236.7
BT-20	AZD4547	sgHSF2	1	268.4
BT-20	AZD4547	sgHSF2	2	243.7
BT-20	AZD4547	sgERN1	1	228.1
BT-20	AZD4547	sgERN1	2	248.6
BT-20	AZD4547	sgXBP1	1	259.7
BT-20	AZD4547	sgXBP1	2	255.6
BT-20	AZD4547	sgATF3	1	245
BT-20	AZD4547	sgATF3	2	262.2
BT-20	AZD4547	sgATF4	1	277
BT-20	AZD4547	sgATF4	2	255.6
BT-20	AZD4547	sgATF6	1	255.1
BT-20	AZD4547	sgATF6	2	277.3
BT-20	AZD4547	sgNFE2L2	1	232.9
BT-20	AZD4547	sgNFE2L2	2	264.5
BT-20	AZD4547	sgKEAP1	1	251.5
BT-20	AZD4547	sgKEAP1	2	239.9
BT-20	AZD4547	sgATG7	1	237.2
BT-20	AZD4547	sgATG7	2	273.3
BT-20	AZD4547	sgSLC35F2	1	248
BT-20	AZD4547	sgSLC35F2	2	282.6
BT-20	AZD5363	sgNT	1	277.6
BT-20	AZD5363	sgNT	2	241.2
BT-20	AZD5363	sgHSF1	1	244
BT-20	AZD5363	sgHSF1	2	236.1
BT-20	AZD5363	sgHSF2	1	244.4
BT-20	AZD5363	sgHSF2	2	247.8
BT-20	AZD5363	sgERN1	1	249.7
BT-20	AZD5363	sgERN1	2	241.2
BT-20	AZD5363	sgXBP1	1	224.1
BT-20	AZD5363	sgXBP1	2	256.7
BT-20	AZD5363	sgATF3	1	249
BT-20	AZD5363	sgATF3	2	240.5
BT-20	AZD5363	sgATF4	1	251.4
BT-20	AZD5363	sgATF4	2	251.2
BT-20	AZD5363	sgATF6	1	246.4
BT-20	AZD5363	sgATF6	2	193.5
BT-20	AZD5363	sgNFE2L2	1	248.6
BT-20	AZD5363	sgNFE2L2	2	215.5
BT-20	AZD5363	sgKEAP1	1	262.8
BT-20	AZD5363	sgKEAP1	2	247.8
BT-20	AZD5363	sgATG7	1	266.9
BT-20	AZD5363	sgATG7	2	236.8
BT-20	AZD5363	sgSLC35F2	1	237.1
BT-20	AZD5363	sgSLC35F2	2	264.1
BT-20	AZD7545	sgNT	1	284.8
BT-20	AZD7545	sgNT	2	311.9
BT-20	AZD7545	sgHSF1	1	304.1
BT-20	AZD7545	sgHSF1	2	258.9
BT-20	AZD7545	sgHSF2	1	289.9
BT-20	AZD7545	sgHSF2	2	306.3
BT-20	AZD7545	sgERN1	1	279.3
BT-20	AZD7545	sgERN1	2	277.3
BT-20	AZD7545	sgXBP1	1	308.9
BT-20	AZD7545	sgXBP1	2	295.1
BT-20	AZD7545	sgATF3	1	294.3
BT-20	AZD7545	sgATF3	2	284.6
BT-20	AZD7545	sgATF4	1	327.8
BT-20	AZD7545	sgATF4	2	289.8
BT-20	AZD7545	sgATF6	1	280.5
BT-20	AZD7545	sgATF6	2	302.8
BT-20	AZD7545	sgNFE2L2	1	254.5
BT-20	AZD7545	sgNFE2L2	2	238
BT-20	AZD7545	sgKEAP1	1	289.5
BT-20	AZD7545	sgKEAP1	2	272.1
BT-20	AZD7545	sgATG7	1	321.8
BT-20	AZD7545	sgATG7	2	268.3
BT-20	AZD7545	sgSLC35F2	1	278.4
BT-20	AZD7545	sgSLC35F2	2	296.1
BT-20	AZD8186	sgNT	1	307.4
BT-20	AZD8186	sgNT	2	341.7
BT-20	AZD8186	sgHSF1	1	282.1
BT-20	AZD8186	sgHSF1	2	297.2
BT-20	AZD8186	sgHSF2	1	292.8
BT-20	AZD8186	sgHSF2	2	294.6
BT-20	AZD8186	sgERN1	1	310.9
BT-20	AZD8186	sgERN1	2	293.5
BT-20	AZD8186	sgXBP1	1	327.1
BT-20	AZD8186	sgXBP1	2	303.2
BT-20	AZD8186	sgATF3	1	315.4
BT-20	AZD8186	sgATF3	2	287
BT-20	AZD8186	sgATF4	1	334.5
BT-20	AZD8186	sgATF4	2	344.8
BT-20	AZD8186	sgATF6	1	309.2
BT-20	AZD8186	sgATF6	2	265.9
BT-20	AZD8186	sgNFE2L2	1	335.6
BT-20	AZD8186	sgNFE2L2	2	321.9
BT-20	AZD8186	sgKEAP1	1	298.4
BT-20	AZD8186	sgKEAP1	2	277.9
BT-20	AZD8186	sgATG7	1	303.9
BT-20	AZD8186	sgATG7	2	338
BT-20	AZD8186	sgSLC35F2	1	299.5
BT-20	AZD8186	sgSLC35F2	2	345.8
BT-20	BardoxoloneMethyl	sgNT	1	117.5
BT-20	BardoxoloneMethyl	sgNT	2	125.6
BT-20	BardoxoloneMethyl	sgHSF1	1	166.8
BT-20	BardoxoloneMethyl	sgHSF1	2	136.3
BT-20	BardoxoloneMethyl	sgHSF2	1	147.8
BT-20	BardoxoloneMethyl	sgHSF2	2	142.6
BT-20	BardoxoloneMethyl	sgERN1	1	161.9
BT-20	BardoxoloneMethyl	sgERN1	2	141.6
BT-20	BardoxoloneMethyl	sgXBP1	1	145.6
BT-20	BardoxoloneMethyl	sgXBP1	2	136.7
BT-20	BardoxoloneMethyl	sgATF3	1	148.7
BT-20	BardoxoloneMethyl	sgATF3	2	147.6
BT-20	BardoxoloneMethyl	sgATF4	1	177.9
BT-20	BardoxoloneMethyl	sgATF4	2	139.8
BT-20	BardoxoloneMethyl	sgATF6	1	186.9
BT-20	BardoxoloneMethyl	sgATF6	2	134.3
BT-20	BardoxoloneMethyl	sgNFE2L2	1	121.1
BT-20	BardoxoloneMethyl	sgNFE2L2	2	124.7
BT-20	BardoxoloneMethyl	sgKEAP1	1	160.7
BT-20	BardoxoloneMethyl	sgKEAP1	2	148.4
BT-20	BardoxoloneMethyl	sgATG7	1	140.1
BT-20	BardoxoloneMethyl	sgATG7	2	153.7
BT-20	BardoxoloneMethyl	sgSLC35F2	1	161.3
BT-20	BardoxoloneMethyl	sgSLC35F2	2	157.1
BT-20	Bendamustine	sgNT	1	328.4
BT-20	Bendamustine	sgNT	2	338.9
BT-20	Bendamustine	sgHSF1	1	287.8
BT-20	Bendamustine	sgHSF1	2	259.8
BT-20	Bendamustine	sgHSF2	1	349.5
BT-20	Bendamustine	sgHSF2	2	294.7
BT-20	Bendamustine	sgERN1	1	313.3
BT-20	Bendamustine	sgERN1	2	288.5
BT-20	Bendamustine	sgXBP1	1	363.6
BT-20	Bendamustine	sgXBP1	2	341.2
BT-20	Bendamustine	sgATF3	1	320.1
BT-20	Bendamustine	sgATF3	2	287
BT-20	Bendamustine	sgATF4	1	358
BT-20	Bendamustine	sgATF4	2	305.9
BT-20	Bendamustine	sgATF6	1	303.4
BT-20	Bendamustine	sgATF6	2	276
BT-20	Bendamustine	sgNFE2L2	1	412.9
BT-20	Bendamustine	sgNFE2L2	2	352.9
BT-20	Bendamustine	sgKEAP1	1	303.3
BT-20	Bendamustine	sgKEAP1	2	271.7
BT-20	Bendamustine	sgATG7	1	372.8
BT-20	Bendamustine	sgATG7	2	321.8
BT-20	Bendamustine	sgSLC35F2	1	341.7
BT-20	Bendamustine	sgSLC35F2	2	304.2
BT-20	BetulinicAcid	sgNT	1	269.3
BT-20	BetulinicAcid	sgNT	2	255.5
BT-20	BetulinicAcid	sgHSF1	1	245.5
BT-20	BetulinicAcid	sgHSF1	2	277.5
BT-20	BetulinicAcid	sgHSF2	1	266.1
BT-20	BetulinicAcid	sgHSF2	2	260
BT-20	BetulinicAcid	sgERN1	1	299.5
BT-20	BetulinicAcid	sgERN1	2	255.9
BT-20	BetulinicAcid	sgXBP1	1	267
BT-20	BetulinicAcid	sgXBP1	2	286
BT-20	BetulinicAcid	sgATF3	1	288.8
BT-20	BetulinicAcid	sgATF3	2	257
BT-20	BetulinicAcid	sgATF4	1	279.9
BT-20	BetulinicAcid	sgATF4	2	257.5
BT-20	BetulinicAcid	sgATF6	1	301.9
BT-20	BetulinicAcid	sgATF6	2	256.7
BT-20	BetulinicAcid	sgNFE2L2	1	281.1
BT-20	BetulinicAcid	sgNFE2L2	2	297.7
BT-20	BetulinicAcid	sgKEAP1	1	279.5
BT-20	BetulinicAcid	sgKEAP1	2	282.3
BT-20	BetulinicAcid	sgATG7	1	292.4
BT-20	BetulinicAcid	sgATG7	2	268
BT-20	BetulinicAcid	sgSLC35F2	1	288.7
BT-20	BetulinicAcid	sgSLC35F2	2	275.9
BT-20	Bexarotene	sgNT	1	351.1
BT-20	Bexarotene	sgNT	2	368.5
BT-20	Bexarotene	sgHSF1	1	343.9
BT-20	Bexarotene	sgHSF1	2	308.9
BT-20	Bexarotene	sgHSF2	1	332.7
BT-20	Bexarotene	sgHSF2	2	315.1
BT-20	Bexarotene	sgERN1	1	342.7
BT-20	Bexarotene	sgERN1	2	350.9
BT-20	Bexarotene	sgXBP1	1	320.6
BT-20	Bexarotene	sgXBP1	2	302.5
BT-20	Bexarotene	sgATF3	1	311.5
BT-20	Bexarotene	sgATF3	2	299.2
BT-20	Bexarotene	sgATF4	1	357
BT-20	Bexarotene	sgATF4	2	320.4
BT-20	Bexarotene	sgATF6	1	346.2
BT-20	Bexarotene	sgATF6	2	346.5
BT-20	Bexarotene	sgNFE2L2	1	306.2
BT-20	Bexarotene	sgNFE2L2	2	296.7
BT-20	Bexarotene	sgKEAP1	1	328.8
BT-20	Bexarotene	sgKEAP1	2	306.5
BT-20	Bexarotene	sgATG7	1	331.7
BT-20	Bexarotene	sgATG7	2	345.3
BT-20	Bexarotene	sgSLC35F2	1	331.8
BT-20	Bexarotene	sgSLC35F2	2	357.3
BT-20	BGJ398	sgNT	1	262.1
BT-20	BGJ398	sgNT	2	287.3
BT-20	BGJ398	sgHSF1	1	263.7
BT-20	BGJ398	sgHSF1	2	255.7
BT-20	BGJ398	sgHSF2	1	267.5
BT-20	BGJ398	sgHSF2	2	295.3
BT-20	BGJ398	sgERN1	1	277.3
BT-20	BGJ398	sgERN1	2	254.7
BT-20	BGJ398	sgXBP1	1	290.5
BT-20	BGJ398	sgXBP1	2	273.3
BT-20	BGJ398	sgATF3	1	281.9
BT-20	BGJ398	sgATF3	2	288.1
BT-20	BGJ398	sgATF4	1	284.4
BT-20	BGJ398	sgATF4	2	276.2
BT-20	BGJ398	sgATF6	1	268
BT-20	BGJ398	sgATF6	2	265.7
BT-20	BGJ398	sgNFE2L2	1	269.2
BT-20	BGJ398	sgNFE2L2	2	298.8
BT-20	BGJ398	sgKEAP1	1	263.6
BT-20	BGJ398	sgKEAP1	2	263.7
BT-20	BGJ398	sgATG7	1	281.6
BT-20	BGJ398	sgATG7	2	265.7
BT-20	BGJ398	sgSLC35F2	1	288.1
BT-20	BGJ398	sgSLC35F2	2	314.8
BT-20	BIX01294	sgNT	1	213.7
BT-20	BIX01294	sgNT	2	225.9
BT-20	BIX01294	sgHSF1	1	225.3
BT-20	BIX01294	sgHSF1	2	272.3
BT-20	BIX01294	sgHSF2	1	183
BT-20	BIX01294	sgHSF2	2	238.6
BT-20	BIX01294	sgERN1	1	200.3
BT-20	BIX01294	sgERN1	2	231.9
BT-20	BIX01294	sgXBP1	1	222
BT-20	BIX01294	sgXBP1	2	270.1
BT-20	BIX01294	sgATF3	1	210.5
BT-20	BIX01294	sgATF3	2	228.9
BT-20	BIX01294	sgATF4	1	243.4
BT-20	BIX01294	sgATF4	2	271.5
BT-20	BIX01294	sgATF6	1	216.3
BT-20	BIX01294	sgATF6	2	228.3
BT-20	BIX01294	sgNFE2L2	1	223.6
BT-20	BIX01294	sgNFE2L2	2	302
BT-20	BIX01294	sgKEAP1	1	225.3
BT-20	BIX01294	sgKEAP1	2	255.8
BT-20	BIX01294	sgATG7	1	215.2
BT-20	BIX01294	sgATG7	2	263.7
BT-20	BIX01294	sgSLC35F2	1	229.1
BT-20	BIX01294	sgSLC35F2	2	234.6
BT-20	Blebbistatin	sgNT	1	393.6
BT-20	Blebbistatin	sgNT	2	364.3
BT-20	Blebbistatin	sgHSF1	1	362.9
BT-20	Blebbistatin	sgHSF1	2	337.2
BT-20	Blebbistatin	sgHSF2	1	425.2
BT-20	Blebbistatin	sgHSF2	2	373.7
BT-20	Blebbistatin	sgERN1	1	374.2
BT-20	Blebbistatin	sgERN1	2	383.4
BT-20	Blebbistatin	sgXBP1	1	397.3
BT-20	Blebbistatin	sgXBP1	2	352.2
BT-20	Blebbistatin	sgATF3	1	367.7
BT-20	Blebbistatin	sgATF3	2	342.6
BT-20	Blebbistatin	sgATF4	1	374.1
BT-20	Blebbistatin	sgATF4	2	367.8
BT-20	Blebbistatin	sgATF6	1	335.1
BT-20	Blebbistatin	sgATF6	2	368.1
BT-20	Blebbistatin	sgNFE2L2	1	442.4
BT-20	Blebbistatin	sgNFE2L2	2	378.4
BT-20	Blebbistatin	sgKEAP1	1	368.5
BT-20	Blebbistatin	sgKEAP1	2	366.1
BT-20	Blebbistatin	sgATG7	1	357
BT-20	Blebbistatin	sgATG7	2	382.1
BT-20	Blebbistatin	sgSLC35F2	1	343.4
BT-20	Blebbistatin	sgSLC35F2	2	356.8
BT-20	BMS536924	sgNT	1	250.7
BT-20	BMS536924	sgNT	2	252.2
BT-20	BMS536924	sgHSF1	1	275.2
BT-20	BMS536924	sgHSF1	2	243.6
BT-20	BMS536924	sgHSF2	1	258.6
BT-20	BMS536924	sgHSF2	2	286
BT-20	BMS536924	sgERN1	1	276.3
BT-20	BMS536924	sgERN1	2	277.7
BT-20	BMS536924	sgXBP1	1	285
BT-20	BMS536924	sgXBP1	2	282.6
BT-20	BMS536924	sgATF3	1	273.9
BT-20	BMS536924	sgATF3	2	291.1
BT-20	BMS536924	sgATF4	1	254.2
BT-20	BMS536924	sgATF4	2	287.7
BT-20	BMS536924	sgATF6	1	262.5
BT-20	BMS536924	sgATF6	2	297.4
BT-20	BMS536924	sgNFE2L2	1	270.6
BT-20	BMS536924	sgNFE2L2	2	285.6
BT-20	BMS536924	sgKEAP1	1	260.8
BT-20	BMS536924	sgKEAP1	2	252.6
BT-20	BMS536924	sgATG7	1	283.3
BT-20	BMS536924	sgATG7	2	273
BT-20	BMS536924	sgSLC35F2	1	269.8
BT-20	BMS536924	sgSLC35F2	2	280.6
BT-20	BMS754807	sgNT	1	247.3
BT-20	BMS754807	sgNT	2	256.8
BT-20	BMS754807	sgHSF1	1	237.6
BT-20	BMS754807	sgHSF1	2	234
BT-20	BMS754807	sgHSF2	1	262.4
BT-20	BMS754807	sgHSF2	2	219.5
BT-20	BMS754807	sgERN1	1	237.2
BT-20	BMS754807	sgERN1	2	240.9
BT-20	BMS754807	sgXBP1	1	241.4
BT-20	BMS754807	sgXBP1	2	236.3
BT-20	BMS754807	sgATF3	1	249.8
BT-20	BMS754807	sgATF3	2	228.7
BT-20	BMS754807	sgATF4	1	238
BT-20	BMS754807	sgATF4	2	280.1
BT-20	BMS754807	sgATF6	1	225.8
BT-20	BMS754807	sgATF6	2	203
BT-20	BMS754807	sgNFE2L2	1	209.2
BT-20	BMS754807	sgNFE2L2	2	225.8
BT-20	BMS754807	sgKEAP1	1	225.3
BT-20	BMS754807	sgKEAP1	2	220
BT-20	BMS754807	sgATG7	1	262.8
BT-20	BMS754807	sgATG7	2	258.6
BT-20	BMS754807	sgSLC35F2	1	257.2
BT-20	BMS754807	sgSLC35F2	2	269.6
BT-20	Bortezomib	sgNT	1	146.9
BT-20	Bortezomib	sgNT	2	140.2
BT-20	Bortezomib	sgHSF1	1	178.4
BT-20	Bortezomib	sgHSF1	2	158.9
BT-20	Bortezomib	sgHSF2	1	145.4
BT-20	Bortezomib	sgHSF2	2	169.6
BT-20	Bortezomib	sgERN1	1	161.9
BT-20	Bortezomib	sgERN1	2	171.2
BT-20	Bortezomib	sgXBP1	1	184.4
BT-20	Bortezomib	sgXBP1	2	152.2
BT-20	Bortezomib	sgATF3	1	182.6
BT-20	Bortezomib	sgATF3	2	144.8
BT-20	Bortezomib	sgATF4	1	161.3
BT-20	Bortezomib	sgATF4	2	164.7
BT-20	Bortezomib	sgATF6	1	172.6
BT-20	Bortezomib	sgATF6	2	167.6
BT-20	Bortezomib	sgNFE2L2	1	153.1
BT-20	Bortezomib	sgNFE2L2	2	144.3
BT-20	Bortezomib	sgKEAP1	1	171.3
BT-20	Bortezomib	sgKEAP1	2	165.4
BT-20	Bortezomib	sgATG7	1	155.2
BT-20	Bortezomib	sgATG7	2	160.9
BT-20	Bortezomib	sgSLC35F2	1	154.1
BT-20	Bortezomib	sgSLC35F2	2	156
BT-20	BrefeldinA	sgNT	1	104.7
BT-20	BrefeldinA	sgNT	2	125.1
BT-20	BrefeldinA	sgHSF1	1	127.1
BT-20	BrefeldinA	sgHSF1	2	100.5
BT-20	BrefeldinA	sgHSF2	1	108.8
BT-20	BrefeldinA	sgHSF2	2	107.5
BT-20	BrefeldinA	sgERN1	1	116.9
BT-20	BrefeldinA	sgERN1	2	93.33
BT-20	BrefeldinA	sgXBP1	1	112.4
BT-20	BrefeldinA	sgXBP1	2	107.5
BT-20	BrefeldinA	sgATF3	1	111.8
BT-20	BrefeldinA	sgATF3	2	118
BT-20	BrefeldinA	sgATF4	1	131.3
BT-20	BrefeldinA	sgATF4	2	107.8
BT-20	BrefeldinA	sgATF6	1	122.1
BT-20	BrefeldinA	sgATF6	2	111.5
BT-20	BrefeldinA	sgNFE2L2	1	125.1
BT-20	BrefeldinA	sgNFE2L2	2	107.7
BT-20	BrefeldinA	sgKEAP1	1	124
BT-20	BrefeldinA	sgKEAP1	2	115.6
BT-20	BrefeldinA	sgATG7	1	106.4
BT-20	BrefeldinA	sgATG7	2	111.4
BT-20	BrefeldinA	sgSLC35F2	1	118.3
BT-20	BrefeldinA	sgSLC35F2	2	114.5
BT-20	Brivanib	sgNT	1	295.7
BT-20	Brivanib	sgNT	2	291.6
BT-20	Brivanib	sgHSF1	1	278.5
BT-20	Brivanib	sgHSF1	2	293.4
BT-20	Brivanib	sgHSF2	1	256
BT-20	Brivanib	sgHSF2	2	295.6
BT-20	Brivanib	sgERN1	1	272.6
BT-20	Brivanib	sgERN1	2	275.2
BT-20	Brivanib	sgXBP1	1	283.1
BT-20	Brivanib	sgXBP1	2	290.4
BT-20	Brivanib	sgATF3	1	277.6
BT-20	Brivanib	sgATF3	2	299.8
BT-20	Brivanib	sgATF4	1	258
BT-20	Brivanib	sgATF4	2	296.8
BT-20	Brivanib	sgATF6	1	297.8
BT-20	Brivanib	sgATF6	2	261.7
BT-20	Brivanib	sgNFE2L2	1	291.9
BT-20	Brivanib	sgNFE2L2	2	289.3
BT-20	Brivanib	sgKEAP1	1	293.6
BT-20	Brivanib	sgKEAP1	2	289.7
BT-20	Brivanib	sgATG7	1	307.2
BT-20	Brivanib	sgATG7	2	307.9
BT-20	Brivanib	sgSLC35F2	1	310.5
BT-20	Brivanib	sgSLC35F2	2	298.3
BT-20	Cabozantinib	sgNT	1	285.7
BT-20	Cabozantinib	sgNT	2	259.9
BT-20	Cabozantinib	sgHSF1	1	258.4
BT-20	Cabozantinib	sgHSF1	2	292.8
BT-20	Cabozantinib	sgHSF2	1	272.2
BT-20	Cabozantinib	sgHSF2	2	283.2
BT-20	Cabozantinib	sgERN1	1	262.4
BT-20	Cabozantinib	sgERN1	2	285.5
BT-20	Cabozantinib	sgXBP1	1	280.1
BT-20	Cabozantinib	sgXBP1	2	284.1
BT-20	Cabozantinib	sgATF3	1	275.4
BT-20	Cabozantinib	sgATF3	2	281.3
BT-20	Cabozantinib	sgATF4	1	268
BT-20	Cabozantinib	sgATF4	2	294.4
BT-20	Cabozantinib	sgATF6	1	227.4
BT-20	Cabozantinib	sgATF6	2	259.2
BT-20	Cabozantinib	sgNFE2L2	1	312.2
BT-20	Cabozantinib	sgNFE2L2	2	294.7
BT-20	Cabozantinib	sgKEAP1	1	256.7
BT-20	Cabozantinib	sgKEAP1	2	252.6
BT-20	Cabozantinib	sgATG7	1	293.9
BT-20	Cabozantinib	sgATG7	2	287.7
BT-20	Cabozantinib	sgSLC35F2	1	282
BT-20	Cabozantinib	sgSLC35F2	2	284.9
BT-20	CAL101	sgNT	1	312
BT-20	CAL101	sgNT	2	246.7
BT-20	CAL101	sgHSF1	1	303.9
BT-20	CAL101	sgHSF1	2	278.8
BT-20	CAL101	sgHSF2	1	305.8
BT-20	CAL101	sgHSF2	2	289.1
BT-20	CAL101	sgERN1	1	278.9
BT-20	CAL101	sgERN1	2	274.2
BT-20	CAL101	sgXBP1	1	313.6
BT-20	CAL101	sgXBP1	2	276.9
BT-20	CAL101	sgATF3	1	287
BT-20	CAL101	sgATF3	2	293.7
BT-20	CAL101	sgATF4	1	325
BT-20	CAL101	sgATF4	2	275.1
BT-20	CAL101	sgATF6	1	269.8
BT-20	CAL101	sgATF6	2	272
BT-20	CAL101	sgNFE2L2	1	297.5
BT-20	CAL101	sgNFE2L2	2	280
BT-20	CAL101	sgKEAP1	1	297.1
BT-20	CAL101	sgKEAP1	2	251.9
BT-20	CAL101	sgATG7	1	289.2
BT-20	CAL101	sgATG7	2	260.7
BT-20	CAL101	sgSLC35F2	1	292.6
BT-20	CAL101	sgSLC35F2	2	291
BT-20	Canertinib	sgNT	1	193.6
BT-20	Canertinib	sgNT	2	186.4
BT-20	Canertinib	sgHSF1	1	214.7
BT-20	Canertinib	sgHSF1	2	214.3
BT-20	Canertinib	sgHSF2	1	206.7
BT-20	Canertinib	sgHSF2	2	212.1
BT-20	Canertinib	sgERN1	1	203.8
BT-20	Canertinib	sgERN1	2	196.9
BT-20	Canertinib	sgXBP1	1	249.3
BT-20	Canertinib	sgXBP1	2	225.1
BT-20	Canertinib	sgATF3	1	221.6
BT-20	Canertinib	sgATF3	2	216.4
BT-20	Canertinib	sgATF4	1	227.1
BT-20	Canertinib	sgATF4	2	220.2
BT-20	Canertinib	sgATF6	1	225.3
BT-20	Canertinib	sgATF6	2	174.7
BT-20	Canertinib	sgNFE2L2	1	212.1
BT-20	Canertinib	sgNFE2L2	2	190.2
BT-20	Canertinib	sgKEAP1	1	221.2
BT-20	Canertinib	sgKEAP1	2	224.6
BT-20	Canertinib	sgATG7	1	208.3
BT-20	Canertinib	sgATG7	2	227.2
BT-20	Canertinib	sgSLC35F2	1	237.3
BT-20	Canertinib	sgSLC35F2	2	195.6
BT-20	Carfilzomib	sgNT	1	139.4
BT-20	Carfilzomib	sgNT	2	159.6
BT-20	Carfilzomib	sgHSF1	1	136.1
BT-20	Carfilzomib	sgHSF1	2	150.9
BT-20	Carfilzomib	sgHSF2	1	138.4
BT-20	Carfilzomib	sgHSF2	2	170.2
BT-20	Carfilzomib	sgERN1	1	151.9
BT-20	Carfilzomib	sgERN1	2	151.9
BT-20	Carfilzomib	sgXBP1	1	148.2
BT-20	Carfilzomib	sgXBP1	2	156.2
BT-20	Carfilzomib	sgATF3	1	148.2
BT-20	Carfilzomib	sgATF3	2	140.1
BT-20	Carfilzomib	sgATF4	1	139.7
BT-20	Carfilzomib	sgATF4	2	172.5
BT-20	Carfilzomib	sgATF6	1	148
BT-20	Carfilzomib	sgATF6	2	143.9
BT-20	Carfilzomib	sgNFE2L2	1	150.9
BT-20	Carfilzomib	sgNFE2L2	2	130.5
BT-20	Carfilzomib	sgKEAP1	1	146.8
BT-20	Carfilzomib	sgKEAP1	2	166.2
BT-20	Carfilzomib	sgATG7	1	163.9
BT-20	Carfilzomib	sgATG7	2	155.8
BT-20	Carfilzomib	sgSLC35F2	1	133.2
BT-20	Carfilzomib	sgSLC35F2	2	155.3
BT-20	Cediranib	sgNT	1	243.1
BT-20	Cediranib	sgNT	2	296.5
BT-20	Cediranib	sgHSF1	1	257.9
BT-20	Cediranib	sgHSF1	2	245.3
BT-20	Cediranib	sgHSF2	1	297.1
BT-20	Cediranib	sgHSF2	2	298.3
BT-20	Cediranib	sgERN1	1	250.3
BT-20	Cediranib	sgERN1	2	258.2
BT-20	Cediranib	sgXBP1	1	295.8
BT-20	Cediranib	sgXBP1	2	280
BT-20	Cediranib	sgATF3	1	239.9
BT-20	Cediranib	sgATF3	2	295.6
BT-20	Cediranib	sgATF4	1	260
BT-20	Cediranib	sgATF4	2	290.3
BT-20	Cediranib	sgATF6	1	249.9
BT-20	Cediranib	sgATF6	2	289.7
BT-20	Cediranib	sgNFE2L2	1	310.2
BT-20	Cediranib	sgNFE2L2	2	307.4
BT-20	Cediranib	sgKEAP1	1	244.5
BT-20	Cediranib	sgKEAP1	2	259.1
BT-20	Cediranib	sgATG7	1	268.2
BT-20	Cediranib	sgATG7	2	278
BT-20	Cediranib	sgSLC35F2	1	284.7
BT-20	Cediranib	sgSLC35F2	2	269.5
BT-20	CHIR99021	sgNT	1	275
BT-20	CHIR99021	sgNT	2	294.4
BT-20	CHIR99021	sgHSF1	1	279.6
BT-20	CHIR99021	sgHSF1	2	297.9
BT-20	CHIR99021	sgHSF2	1	303
BT-20	CHIR99021	sgHSF2	2	314.3
BT-20	CHIR99021	sgERN1	1	297.6
BT-20	CHIR99021	sgERN1	2	307.6
BT-20	CHIR99021	sgXBP1	1	317.2
BT-20	CHIR99021	sgXBP1	2	311.7
BT-20	CHIR99021	sgATF3	1	305.2
BT-20	CHIR99021	sgATF3	2	310.5
BT-20	CHIR99021	sgATF4	1	294.7
BT-20	CHIR99021	sgATF4	2	324.5
BT-20	CHIR99021	sgATF6	1	274.7
BT-20	CHIR99021	sgATF6	2	296.6
BT-20	CHIR99021	sgNFE2L2	1	286.5
BT-20	CHIR99021	sgNFE2L2	2	308.7
BT-20	CHIR99021	sgKEAP1	1	265.7
BT-20	CHIR99021	sgKEAP1	2	302.6
BT-20	CHIR99021	sgATG7	1	300
BT-20	CHIR99021	sgATG7	2	301.7
BT-20	CHIR99021	sgSLC35F2	1	292
BT-20	CHIR99021	sgSLC35F2	2	309.4
BT-20	Chlorambucil	sgNT	1	248.7
BT-20	Chlorambucil	sgNT	2	264.4
BT-20	Chlorambucil	sgHSF1	1	298.3
BT-20	Chlorambucil	sgHSF1	2	279.9
BT-20	Chlorambucil	sgHSF2	1	256.2
BT-20	Chlorambucil	sgHSF2	2	262
BT-20	Chlorambucil	sgERN1	1	280.9
BT-20	Chlorambucil	sgERN1	2	268.8
BT-20	Chlorambucil	sgXBP1	1	274.9
BT-20	Chlorambucil	sgXBP1	2	276.3
BT-20	Chlorambucil	sgATF3	1	277.7
BT-20	Chlorambucil	sgATF3	2	290.7
BT-20	Chlorambucil	sgATF4	1	288.7
BT-20	Chlorambucil	sgATF4	2	270.7
BT-20	Chlorambucil	sgATF6	1	291.7
BT-20	Chlorambucil	sgATF6	2	261.6
BT-20	Chlorambucil	sgNFE2L2	1	276.5
BT-20	Chlorambucil	sgNFE2L2	2	262.2
BT-20	Chlorambucil	sgKEAP1	1	277
BT-20	Chlorambucil	sgKEAP1	2	284.1
BT-20	Chlorambucil	sgATG7	1	287.8
BT-20	Chlorambucil	sgATG7	2	305.2
BT-20	Chlorambucil	sgSLC35F2	1	292.5
BT-20	Chlorambucil	sgSLC35F2	2	271.5
BT-20	Ciclopirox	sgNT	1	238.6
BT-20	Ciclopirox	sgNT	2	204.6
BT-20	Ciclopirox	sgHSF1	1	208.6
BT-20	Ciclopirox	sgHSF1	2	233
BT-20	Ciclopirox	sgHSF2	1	204.3
BT-20	Ciclopirox	sgHSF2	2	206.8
BT-20	Ciclopirox	sgERN1	1	203.8
BT-20	Ciclopirox	sgERN1	2	219
BT-20	Ciclopirox	sgXBP1	1	231.5
BT-20	Ciclopirox	sgXBP1	2	232.5
BT-20	Ciclopirox	sgATF3	1	204.3
BT-20	Ciclopirox	sgATF3	2	196.9
BT-20	Ciclopirox	sgATF4	1	226.8
BT-20	Ciclopirox	sgATF4	2	225.1
BT-20	Ciclopirox	sgATF6	1	208.5
BT-20	Ciclopirox	sgATF6	2	241.3
BT-20	Ciclopirox	sgNFE2L2	1	192.7
BT-20	Ciclopirox	sgNFE2L2	2	225.9
BT-20	Ciclopirox	sgKEAP1	1	209.5
BT-20	Ciclopirox	sgKEAP1	2	207.6
BT-20	Ciclopirox	sgATG7	1	215
BT-20	Ciclopirox	sgATG7	2	207.4
BT-20	Ciclopirox	sgSLC35F2	1	213
BT-20	Ciclopirox	sgSLC35F2	2	202.5
BT-20	Cimetidine	sgNT	1	321.2
BT-20	Cimetidine	sgNT	2	313.5
BT-20	Cimetidine	sgHSF1	1	309.2
BT-20	Cimetidine	sgHSF1	2	342.5
BT-20	Cimetidine	sgHSF2	1	319.5
BT-20	Cimetidine	sgHSF2	2	318.2
BT-20	Cimetidine	sgERN1	1	322.8
BT-20	Cimetidine	sgERN1	2	300.2
BT-20	Cimetidine	sgXBP1	1	315.9
BT-20	Cimetidine	sgXBP1	2	317.9
BT-20	Cimetidine	sgATF3	1	299.7
BT-20	Cimetidine	sgATF3	2	310.1
BT-20	Cimetidine	sgATF4	1	308.1
BT-20	Cimetidine	sgATF4	2	315.2
BT-20	Cimetidine	sgATF6	1	302.6
BT-20	Cimetidine	sgATF6	2	319.3
BT-20	Cimetidine	sgNFE2L2	1	356.2
BT-20	Cimetidine	sgNFE2L2	2	351.7
BT-20	Cimetidine	sgKEAP1	1	318.9
BT-20	Cimetidine	sgKEAP1	2	303
BT-20	Cimetidine	sgATG7	1	332
BT-20	Cimetidine	sgATG7	2	288.6
BT-20	Cimetidine	sgSLC35F2	1	329
BT-20	Cimetidine	sgSLC35F2	2	298.7
BT-20	Cisplatin	sgNT	1	291
BT-20	Cisplatin	sgNT	2	280.6
BT-20	Cisplatin	sgHSF1	1	268.4
BT-20	Cisplatin	sgHSF1	2	274.1
BT-20	Cisplatin	sgHSF2	1	295.9
BT-20	Cisplatin	sgHSF2	2	263.6
BT-20	Cisplatin	sgERN1	1	297.6
BT-20	Cisplatin	sgERN1	2	272.1
BT-20	Cisplatin	sgXBP1	1	282.8
BT-20	Cisplatin	sgXBP1	2	285.4
BT-20	Cisplatin	sgATF3	1	297.4
BT-20	Cisplatin	sgATF3	2	311.7
BT-20	Cisplatin	sgATF4	1	290.3
BT-20	Cisplatin	sgATF4	2	310.7
BT-20	Cisplatin	sgATF6	1	297.7
BT-20	Cisplatin	sgATF6	2	278.7
BT-20	Cisplatin	sgNFE2L2	1	331.1
BT-20	Cisplatin	sgNFE2L2	2	304.4
BT-20	Cisplatin	sgKEAP1	1	256.9
BT-20	Cisplatin	sgKEAP1	2	295.4
BT-20	Cisplatin	sgATG7	1	287.8
BT-20	Cisplatin	sgATG7	2	303.3
BT-20	Cisplatin	sgSLC35F2	1	248.8
BT-20	Cisplatin	sgSLC35F2	2	314.9
BT-20	Clofarabine	sgNT	1	175.2
BT-20	Clofarabine	sgNT	2	155.6
BT-20	Clofarabine	sgHSF1	1	172.2
BT-20	Clofarabine	sgHSF1	2	167
BT-20	Clofarabine	sgHSF2	1	154.6
BT-20	Clofarabine	sgHSF2	2	161.4
BT-20	Clofarabine	sgERN1	1	171.2
BT-20	Clofarabine	sgERN1	2	175.3
BT-20	Clofarabine	sgXBP1	1	159.5
BT-20	Clofarabine	sgXBP1	2	177.7
BT-20	Clofarabine	sgATF3	1	158
BT-20	Clofarabine	sgATF3	2	147.3
BT-20	Clofarabine	sgATF4	1	170.1
BT-20	Clofarabine	sgATF4	2	174.3
BT-20	Clofarabine	sgATF6	1	153.7
BT-20	Clofarabine	sgATF6	2	159
BT-20	Clofarabine	sgNFE2L2	1	155.2
BT-20	Clofarabine	sgNFE2L2	2	171.6
BT-20	Clofarabine	sgKEAP1	1	170.8
BT-20	Clofarabine	sgKEAP1	2	167.4
BT-20	Clofarabine	sgATG7	1	170.7
BT-20	Clofarabine	sgATG7	2	185
BT-20	Clofarabine	sgSLC35F2	1	175.8
BT-20	Clofarabine	sgSLC35F2	2	176.5
BT-20	Crizotinib	sgNT	1	225.3
BT-20	Crizotinib	sgNT	2	254.4
BT-20	Crizotinib	sgHSF1	1	235.5
BT-20	Crizotinib	sgHSF1	2	240.1
BT-20	Crizotinib	sgHSF2	1	229.5
BT-20	Crizotinib	sgHSF2	2	245.9
BT-20	Crizotinib	sgERN1	1	244.2
BT-20	Crizotinib	sgERN1	2	254.9
BT-20	Crizotinib	sgXBP1	1	252.5
BT-20	Crizotinib	sgXBP1	2	244.5
BT-20	Crizotinib	sgATF3	1	238.7
BT-20	Crizotinib	sgATF3	2	228.2
BT-20	Crizotinib	sgATF4	1	248.9
BT-20	Crizotinib	sgATF4	2	237.7
BT-20	Crizotinib	sgATF6	1	273
BT-20	Crizotinib	sgATF6	2	236.6
BT-20	Crizotinib	sgNFE2L2	1	243.7
BT-20	Crizotinib	sgNFE2L2	2	244.2
BT-20	Crizotinib	sgKEAP1	1	219.9
BT-20	Crizotinib	sgKEAP1	2	228.4
BT-20	Crizotinib	sgATG7	1	248.9
BT-20	Crizotinib	sgATG7	2	274.2
BT-20	Crizotinib	sgSLC35F2	1	283.4
BT-20	Crizotinib	sgSLC35F2	2	262.9
BT-20	Curcumin	sgNT	1	329.7
BT-20	Curcumin	sgNT	2	287.5
BT-20	Curcumin	sgHSF1	1	290.4
BT-20	Curcumin	sgHSF1	2	321.9
BT-20	Curcumin	sgHSF2	1	281
BT-20	Curcumin	sgHSF2	2	313.9
BT-20	Curcumin	sgERN1	1	284.1
BT-20	Curcumin	sgERN1	2	318.7
BT-20	Curcumin	sgXBP1	1	312.3
BT-20	Curcumin	sgXBP1	2	345.8
BT-20	Curcumin	sgATF3	1	307.9
BT-20	Curcumin	sgATF3	2	326.4
BT-20	Curcumin	sgATF4	1	300
BT-20	Curcumin	sgATF4	2	318.6
BT-20	Curcumin	sgATF6	1	307.5
BT-20	Curcumin	sgATF6	2	335.3
BT-20	Curcumin	sgNFE2L2	1	356.1
BT-20	Curcumin	sgNFE2L2	2	360.1
BT-20	Curcumin	sgKEAP1	1	286.5
BT-20	Curcumin	sgKEAP1	2	290.3
BT-20	Curcumin	sgATG7	1	303.7
BT-20	Curcumin	sgATG7	2	316.8
BT-20	Curcumin	sgSLC35F2	1	285.2
BT-20	Curcumin	sgSLC35F2	2	318.8
BT-20	Cyclophosphamide	sgNT	1	324.1
BT-20	Cyclophosphamide	sgNT	2	311.9
BT-20	Cyclophosphamide	sgHSF1	1	264.1
BT-20	Cyclophosphamide	sgHSF1	2	292
BT-20	Cyclophosphamide	sgHSF2	1	307.4
BT-20	Cyclophosphamide	sgHSF2	2	255
BT-20	Cyclophosphamide	sgERN1	1	274.8
BT-20	Cyclophosphamide	sgERN1	2	290.1
BT-20	Cyclophosphamide	sgXBP1	1	294.7
BT-20	Cyclophosphamide	sgXBP1	2	315.8
BT-20	Cyclophosphamide	sgATF3	1	304.3
BT-20	Cyclophosphamide	sgATF3	2	296.1
BT-20	Cyclophosphamide	sgATF4	1	290.8
BT-20	Cyclophosphamide	sgATF4	2	306.7
BT-20	Cyclophosphamide	sgATF6	1	280.3
BT-20	Cyclophosphamide	sgATF6	2	269.9
BT-20	Cyclophosphamide	sgNFE2L2	1	311.4
BT-20	Cyclophosphamide	sgNFE2L2	2	308.2
BT-20	Cyclophosphamide	sgKEAP1	1	278.6
BT-20	Cyclophosphamide	sgKEAP1	2	284.9
BT-20	Cyclophosphamide	sgATG7	1	271
BT-20	Cyclophosphamide	sgATG7	2	278.2
BT-20	Cyclophosphamide	sgSLC35F2	1	302.3
BT-20	Cyclophosphamide	sgSLC35F2	2	309.1
BT-20	Dabrafenib	sgNT	1	323.6
BT-20	Dabrafenib	sgNT	2	371.8
BT-20	Dabrafenib	sgHSF1	1	360.6
BT-20	Dabrafenib	sgHSF1	2	354.7
BT-20	Dabrafenib	sgHSF2	1	352.4
BT-20	Dabrafenib	sgHSF2	2	337.4
BT-20	Dabrafenib	sgERN1	1	328.7
BT-20	Dabrafenib	sgERN1	2	360.1
BT-20	Dabrafenib	sgXBP1	1	375.2
BT-20	Dabrafenib	sgXBP1	2	352.7
BT-20	Dabrafenib	sgATF3	1	374.2
BT-20	Dabrafenib	sgATF3	2	362.5
BT-20	Dabrafenib	sgATF4	1	346
BT-20	Dabrafenib	sgATF4	2	385.4
BT-20	Dabrafenib	sgATF6	1	363.4
BT-20	Dabrafenib	sgATF6	2	324.7
BT-20	Dabrafenib	sgNFE2L2	1	349.2
BT-20	Dabrafenib	sgNFE2L2	2	369.9
BT-20	Dabrafenib	sgKEAP1	1	322.6
BT-20	Dabrafenib	sgKEAP1	2	349.4
BT-20	Dabrafenib	sgATG7	1	335.3
BT-20	Dabrafenib	sgATG7	2	389.6
BT-20	Dabrafenib	sgSLC35F2	1	343.7
BT-20	Dabrafenib	sgSLC35F2	2	340.3
BT-20	Dacarbazine	sgNT	1	274.2
BT-20	Dacarbazine	sgNT	2	295.9
BT-20	Dacarbazine	sgHSF1	1	285.2
BT-20	Dacarbazine	sgHSF1	2	307.4
BT-20	Dacarbazine	sgHSF2	1	255.9
BT-20	Dacarbazine	sgHSF2	2	271.9
BT-20	Dacarbazine	sgERN1	1	302.7
BT-20	Dacarbazine	sgERN1	2	303.8
BT-20	Dacarbazine	sgXBP1	1	303.1
BT-20	Dacarbazine	sgXBP1	2	296.2
BT-20	Dacarbazine	sgATF3	1	286.9
BT-20	Dacarbazine	sgATF3	2	294.8
BT-20	Dacarbazine	sgATF4	1	286.8
BT-20	Dacarbazine	sgATF4	2	319.9
BT-20	Dacarbazine	sgATF6	1	301.8
BT-20	Dacarbazine	sgATF6	2	264.6
BT-20	Dacarbazine	sgNFE2L2	1	330
BT-20	Dacarbazine	sgNFE2L2	2	288.6
BT-20	Dacarbazine	sgKEAP1	1	289.7
BT-20	Dacarbazine	sgKEAP1	2	313.4
BT-20	Dacarbazine	sgATG7	1	294.9
BT-20	Dacarbazine	sgATG7	2	319.3
BT-20	Dacarbazine	sgSLC35F2	1	290.2
BT-20	Dacarbazine	sgSLC35F2	2	279.4
BT-20	Dasatinib	sgNT	1	266.1
BT-20	Dasatinib	sgNT	2	244.6
BT-20	Dasatinib	sgHSF1	1	237.5
BT-20	Dasatinib	sgHSF1	2	257.2
BT-20	Dasatinib	sgHSF2	1	233.1
BT-20	Dasatinib	sgHSF2	2	260.3
BT-20	Dasatinib	sgERN1	1	224.4
BT-20	Dasatinib	sgERN1	2	277.4
BT-20	Dasatinib	sgXBP1	1	246.5
BT-20	Dasatinib	sgXBP1	2	249.7
BT-20	Dasatinib	sgATF3	1	227.3
BT-20	Dasatinib	sgATF3	2	264.9
BT-20	Dasatinib	sgATF4	1	250.4
BT-20	Dasatinib	sgATF4	2	270.6
BT-20	Dasatinib	sgATF6	1	246.6
BT-20	Dasatinib	sgATF6	2	267.5
BT-20	Dasatinib	sgNFE2L2	1	250
BT-20	Dasatinib	sgNFE2L2	2	259
BT-20	Dasatinib	sgKEAP1	1	253.4
BT-20	Dasatinib	sgKEAP1	2	240.4
BT-20	Dasatinib	sgATG7	1	252.5
BT-20	Dasatinib	sgATG7	2	245.7
BT-20	Dasatinib	sgSLC35F2	1	274.4
BT-20	Dasatinib	sgSLC35F2	2	284.2
BT-20	DBeQ	sgNT	1	236.7
BT-20	DBeQ	sgNT	2	227.5
BT-20	DBeQ	sgHSF1	1	252.6
BT-20	DBeQ	sgHSF1	2	256.7
BT-20	DBeQ	sgHSF2	1	264.4
BT-20	DBeQ	sgHSF2	2	219.4
BT-20	DBeQ	sgERN1	1	240.9
BT-20	DBeQ	sgERN1	2	250.7
BT-20	DBeQ	sgXBP1	1	265.2
BT-20	DBeQ	sgXBP1	2	260.9
BT-20	DBeQ	sgATF3	1	241.2
BT-20	DBeQ	sgATF3	2	214
BT-20	DBeQ	sgATF4	1	258.7
BT-20	DBeQ	sgATF4	2	237.1
BT-20	DBeQ	sgATF6	1	241.2
BT-20	DBeQ	sgATF6	2	258.4
BT-20	DBeQ	sgNFE2L2	1	238.4
BT-20	DBeQ	sgNFE2L2	2	251.3
BT-20	DBeQ	sgKEAP1	1	237.8
BT-20	DBeQ	sgKEAP1	2	218.1
BT-20	DBeQ	sgATG7	1	263.7
BT-20	DBeQ	sgATG7	2	263.7
BT-20	DBeQ	sgSLC35F2	1	231.6
BT-20	DBeQ	sgSLC35F2	2	270.5
BT-20	Decitabine	sgNT	1	239.7
BT-20	Decitabine	sgNT	2	220.6
BT-20	Decitabine	sgHSF1	1	238.4
BT-20	Decitabine	sgHSF1	2	270.1
BT-20	Decitabine	sgHSF2	1	213.4
BT-20	Decitabine	sgHSF2	2	220.9
BT-20	Decitabine	sgERN1	1	221
BT-20	Decitabine	sgERN1	2	271.7
BT-20	Decitabine	sgXBP1	1	221.4
BT-20	Decitabine	sgXBP1	2	260.4
BT-20	Decitabine	sgATF3	1	212.8
BT-20	Decitabine	sgATF3	2	260.1
BT-20	Decitabine	sgATF4	1	204.8
BT-20	Decitabine	sgATF4	2	266.4
BT-20	Decitabine	sgATF6	1	209.2
BT-20	Decitabine	sgATF6	2	268.6
BT-20	Decitabine	sgNFE2L2	1	229.3
BT-20	Decitabine	sgNFE2L2	2	258.8
BT-20	Decitabine	sgKEAP1	1	223.2
BT-20	Decitabine	sgKEAP1	2	259.6
BT-20	Decitabine	sgATG7	1	241.1
BT-20	Decitabine	sgATG7	2	256.6
BT-20	Decitabine	sgSLC35F2	1	238.3
BT-20	Decitabine	sgSLC35F2	2	241.3
BT-20	DimethylFumarate	sgNT	1	264
BT-20	DimethylFumarate	sgNT	2	294.5
BT-20	DimethylFumarate	sgHSF1	1	261.3
BT-20	DimethylFumarate	sgHSF1	2	309.8
BT-20	DimethylFumarate	sgHSF2	1	273.8
BT-20	DimethylFumarate	sgHSF2	2	303.8
BT-20	DimethylFumarate	sgERN1	1	277.5
BT-20	DimethylFumarate	sgERN1	2	309.7
BT-20	DimethylFumarate	sgXBP1	1	263.5
BT-20	DimethylFumarate	sgXBP1	2	315.8
BT-20	DimethylFumarate	sgATF3	1	246.8
BT-20	DimethylFumarate	sgATF3	2	286.9
BT-20	DimethylFumarate	sgATF4	1	298
BT-20	DimethylFumarate	sgATF4	2	300.4
BT-20	DimethylFumarate	sgATF6	1	260.2
BT-20	DimethylFumarate	sgATF6	2	326.3
BT-20	DimethylFumarate	sgNFE2L2	1	310.4
BT-20	DimethylFumarate	sgNFE2L2	2	308.6
BT-20	DimethylFumarate	sgKEAP1	1	287.8
BT-20	DimethylFumarate	sgKEAP1	2	301.2
BT-20	DimethylFumarate	sgATG7	1	265.6
BT-20	DimethylFumarate	sgATG7	2	320.7
BT-20	DimethylFumarate	sgSLC35F2	1	272.2
BT-20	DimethylFumarate	sgSLC35F2	2	334.5
BT-20	Doxorubicin	sgNT	1	115
BT-20	Doxorubicin	sgNT	2	136.2
BT-20	Doxorubicin	sgHSF1	1	121.8
BT-20	Doxorubicin	sgHSF1	2	133.5
BT-20	Doxorubicin	sgHSF2	1	110.6
BT-20	Doxorubicin	sgHSF2	2	150
BT-20	Doxorubicin	sgERN1	1	125.3
BT-20	Doxorubicin	sgERN1	2	137.3
BT-20	Doxorubicin	sgXBP1	1	132.8
BT-20	Doxorubicin	sgXBP1	2	134.9
BT-20	Doxorubicin	sgATF3	1	143.3
BT-20	Doxorubicin	sgATF3	2	136
BT-20	Doxorubicin	sgATF4	1	136.2
BT-20	Doxorubicin	sgATF4	2	142.3
BT-20	Doxorubicin	sgATF6	1	153.8
BT-20	Doxorubicin	sgATF6	2	134.8
BT-20	Doxorubicin	sgNFE2L2	1	133
BT-20	Doxorubicin	sgNFE2L2	2	122
BT-20	Doxorubicin	sgKEAP1	1	144.3
BT-20	Doxorubicin	sgKEAP1	2	131.3
BT-20	Doxorubicin	sgATG7	1	147.7
BT-20	Doxorubicin	sgATG7	2	145.7
BT-20	Doxorubicin	sgSLC35F2	1	135.3
BT-20	Doxorubicin	sgSLC35F2	2	149.2
BT-20	Entinostat	sgNT	1	233.8
BT-20	Entinostat	sgNT	2	198.8
BT-20	Entinostat	sgHSF1	1	225.5
BT-20	Entinostat	sgHSF1	2	214.9
BT-20	Entinostat	sgHSF2	1	235
BT-20	Entinostat	sgHSF2	2	204.5
BT-20	Entinostat	sgERN1	1	219
BT-20	Entinostat	sgERN1	2	219.9
BT-20	Entinostat	sgXBP1	1	247.6
BT-20	Entinostat	sgXBP1	2	206.8
BT-20	Entinostat	sgATF3	1	212.3
BT-20	Entinostat	sgATF3	2	185
BT-20	Entinostat	sgATF4	1	229.8
BT-20	Entinostat	sgATF4	2	176.2
BT-20	Entinostat	sgATF6	1	229.5
BT-20	Entinostat	sgATF6	2	191.3
BT-20	Entinostat	sgNFE2L2	1	234.2
BT-20	Entinostat	sgNFE2L2	2	180.9
BT-20	Entinostat	sgKEAP1	1	211.3
BT-20	Entinostat	sgKEAP1	2	205.9
BT-20	Entinostat	sgATG7	1	213.4
BT-20	Entinostat	sgATG7	2	207.3
BT-20	Entinostat	sgSLC35F2	1	212.7
BT-20	Entinostat	sgSLC35F2	2	191.1
BT-20	Entrectinib	sgNT	1	285.2
BT-20	Entrectinib	sgNT	2	288.7
BT-20	Entrectinib	sgHSF1	1	272.7
BT-20	Entrectinib	sgHSF1	2	267.3
BT-20	Entrectinib	sgHSF2	1	295.6
BT-20	Entrectinib	sgHSF2	2	270.8
BT-20	Entrectinib	sgERN1	1	289.2
BT-20	Entrectinib	sgERN1	2	284.4
BT-20	Entrectinib	sgXBP1	1	293
BT-20	Entrectinib	sgXBP1	2	275.2
BT-20	Entrectinib	sgATF3	1	273.6
BT-20	Entrectinib	sgATF3	2	299.2
BT-20	Entrectinib	sgATF4	1	304.5
BT-20	Entrectinib	sgATF4	2	257.3
BT-20	Entrectinib	sgATF6	1	263.4
BT-20	Entrectinib	sgATF6	2	280.3
BT-20	Entrectinib	sgNFE2L2	1	293.7
BT-20	Entrectinib	sgNFE2L2	2	288.8
BT-20	Entrectinib	sgKEAP1	1	280.5
BT-20	Entrectinib	sgKEAP1	2	267.1
BT-20	Entrectinib	sgATG7	1	309.9
BT-20	Entrectinib	sgATG7	2	317.8
BT-20	Entrectinib	sgSLC35F2	1	309.8
BT-20	Entrectinib	sgSLC35F2	2	285.3
BT-20	Erastin	sgNT	1	264.8
BT-20	Erastin	sgNT	2	265.3
BT-20	Erastin	sgHSF1	1	275.8
BT-20	Erastin	sgHSF1	2	280.1
BT-20	Erastin	sgHSF2	1	261.1
BT-20	Erastin	sgHSF2	2	228.9
BT-20	Erastin	sgERN1	1	292.5
BT-20	Erastin	sgERN1	2	224.9
BT-20	Erastin	sgXBP1	1	270.9
BT-20	Erastin	sgXBP1	2	243.7
BT-20	Erastin	sgATF3	1	258.9
BT-20	Erastin	sgATF3	2	246.6
BT-20	Erastin	sgATF4	1	268.3
BT-20	Erastin	sgATF4	2	235.9
BT-20	Erastin	sgATF6	1	279.8
BT-20	Erastin	sgATF6	2	231.6
BT-20	Erastin	sgNFE2L2	1	297.4
BT-20	Erastin	sgNFE2L2	2	217
BT-20	Erastin	sgKEAP1	1	285.4
BT-20	Erastin	sgKEAP1	2	279.2
BT-20	Erastin	sgATG7	1	272.2
BT-20	Erastin	sgATG7	2	259.9
BT-20	Erastin	sgSLC35F2	1	271.5
BT-20	Erastin	sgSLC35F2	2	228.9
BT-20	Erlotinib	sgNT	1	257.4
BT-20	Erlotinib	sgNT	2	258.2
BT-20	Erlotinib	sgHSF1	1	307.6
BT-20	Erlotinib	sgHSF1	2	282.2
BT-20	Erlotinib	sgHSF2	1	290.1
BT-20	Erlotinib	sgHSF2	2	262
BT-20	Erlotinib	sgERN1	1	262.5
BT-20	Erlotinib	sgERN1	2	305.4
BT-20	Erlotinib	sgXBP1	1	281.2
BT-20	Erlotinib	sgXBP1	2	274.2
BT-20	Erlotinib	sgATF3	1	317.3
BT-20	Erlotinib	sgATF3	2	259.3
BT-20	Erlotinib	sgATF4	1	277.6
BT-20	Erlotinib	sgATF4	2	300.6
BT-20	Erlotinib	sgATF6	1	327.3
BT-20	Erlotinib	sgATF6	2	268.6
BT-20	Erlotinib	sgNFE2L2	1	313.3
BT-20	Erlotinib	sgNFE2L2	2	260.2
BT-20	Erlotinib	sgKEAP1	1	293.5
BT-20	Erlotinib	sgKEAP1	2	279.6
BT-20	Erlotinib	sgATG7	1	314.7
BT-20	Erlotinib	sgATG7	2	282.5
BT-20	Erlotinib	sgSLC35F2	1	278.2
BT-20	Erlotinib	sgSLC35F2	2	293.3
BT-20	Etomoxir	sgNT	1	343.7
BT-20	Etomoxir	sgNT	2	286.6
BT-20	Etomoxir	sgHSF1	1	287
BT-20	Etomoxir	sgHSF1	2	293.3
BT-20	Etomoxir	sgHSF2	1	272.9
BT-20	Etomoxir	sgHSF2	2	309.8
BT-20	Etomoxir	sgERN1	1	302
BT-20	Etomoxir	sgERN1	2	281.8
BT-20	Etomoxir	sgXBP1	1	294.1
BT-20	Etomoxir	sgXBP1	2	297.9
BT-20	Etomoxir	sgATF3	1	291.7
BT-20	Etomoxir	sgATF3	2	298.5
BT-20	Etomoxir	sgATF4	1	324.2
BT-20	Etomoxir	sgATF4	2	322
BT-20	Etomoxir	sgATF6	1	280.9
BT-20	Etomoxir	sgATF6	2	298.2
BT-20	Etomoxir	sgNFE2L2	1	283.7
BT-20	Etomoxir	sgNFE2L2	2	305.5
BT-20	Etomoxir	sgKEAP1	1	271.6
BT-20	Etomoxir	sgKEAP1	2	313.7
BT-20	Etomoxir	sgATG7	1	285.3
BT-20	Etomoxir	sgATG7	2	300.7
BT-20	Etomoxir	sgSLC35F2	1	283.8
BT-20	Etomoxir	sgSLC35F2	2	291.8
BT-20	Etoposide	sgNT	1	190
BT-20	Etoposide	sgNT	2	204.2
BT-20	Etoposide	sgHSF1	1	158.1
BT-20	Etoposide	sgHSF1	2	181
BT-20	Etoposide	sgHSF2	1	208.8
BT-20	Etoposide	sgHSF2	2	252.8
BT-20	Etoposide	sgERN1	1	186.8
BT-20	Etoposide	sgERN1	2	194.3
BT-20	Etoposide	sgXBP1	1	172.7
BT-20	Etoposide	sgXBP1	2	181.7
BT-20	Etoposide	sgATF3	1	186.8
BT-20	Etoposide	sgATF3	2	197.6
BT-20	Etoposide	sgATF4	1	186.3
BT-20	Etoposide	sgATF4	2	206.4
BT-20	Etoposide	sgATF6	1	180
BT-20	Etoposide	sgATF6	2	199.7
BT-20	Etoposide	sgNFE2L2	1	160.6
BT-20	Etoposide	sgNFE2L2	2	155.7
BT-20	Etoposide	sgKEAP1	1	180.6
BT-20	Etoposide	sgKEAP1	2	214.3
BT-20	Etoposide	sgATG7	1	165.3
BT-20	Etoposide	sgATG7	2	235.6
BT-20	Etoposide	sgSLC35F2	1	199.3
BT-20	Etoposide	sgSLC35F2	2	217.1
BT-20	ETP46464	sgNT	1	247.3
BT-20	ETP46464	sgNT	2	269
BT-20	ETP46464	sgHSF1	1	278.7
BT-20	ETP46464	sgHSF1	2	255.2
BT-20	ETP46464	sgHSF2	1	240.4
BT-20	ETP46464	sgHSF2	2	228.5
BT-20	ETP46464	sgERN1	1	271.3
BT-20	ETP46464	sgERN1	2	255.4
BT-20	ETP46464	sgXBP1	1	257.1
BT-20	ETP46464	sgXBP1	2	275.8
BT-20	ETP46464	sgATF3	1	252
BT-20	ETP46464	sgATF3	2	266.5
BT-20	ETP46464	sgATF4	1	280.6
BT-20	ETP46464	sgATF4	2	255.3
BT-20	ETP46464	sgATF6	1	251.5
BT-20	ETP46464	sgATF6	2	266.2
BT-20	ETP46464	sgNFE2L2	1	264.2
BT-20	ETP46464	sgNFE2L2	2	270.6
BT-20	ETP46464	sgKEAP1	1	239.5
BT-20	ETP46464	sgKEAP1	2	234.6
BT-20	ETP46464	sgATG7	1	287.8
BT-20	ETP46464	sgATG7	2	266.4
BT-20	ETP46464	sgSLC35F2	1	280.5
BT-20	ETP46464	sgSLC35F2	2	241.7
BT-20	Everolimus	sgNT	1	177.9
BT-20	Everolimus	sgNT	2	176.1
BT-20	Everolimus	sgHSF1	1	150.1
BT-20	Everolimus	sgHSF1	2	162.6
BT-20	Everolimus	sgHSF2	1	157.8
BT-20	Everolimus	sgHSF2	2	173.9
BT-20	Everolimus	sgERN1	1	157.4
BT-20	Everolimus	sgERN1	2	173.3
BT-20	Everolimus	sgXBP1	1	171.1
BT-20	Everolimus	sgXBP1	2	176.2
BT-20	Everolimus	sgATF3	1	174.9
BT-20	Everolimus	sgATF3	2	170.3
BT-20	Everolimus	sgATF4	1	174.1
BT-20	Everolimus	sgATF4	2	187
BT-20	Everolimus	sgATF6	1	160.5
BT-20	Everolimus	sgATF6	2	190.3
BT-20	Everolimus	sgNFE2L2	1	144.3
BT-20	Everolimus	sgNFE2L2	2	188.7
BT-20	Everolimus	sgKEAP1	1	180.8
BT-20	Everolimus	sgKEAP1	2	192.7
BT-20	Everolimus	sgATG7	1	168.3
BT-20	Everolimus	sgATG7	2	182.2
BT-20	Everolimus	sgSLC35F2	1	162.4
BT-20	Everolimus	sgSLC35F2	2	187.1
BT-20	EX527	sgNT	1	256.9
BT-20	EX527	sgNT	2	294.6
BT-20	EX527	sgHSF1	1	316.6
BT-20	EX527	sgHSF1	2	296.5
BT-20	EX527	sgHSF2	1	277.8
BT-20	EX527	sgHSF2	2	281.7
BT-20	EX527	sgERN1	1	256.6
BT-20	EX527	sgERN1	2	338.7
BT-20	EX527	sgXBP1	1	290.2
BT-20	EX527	sgXBP1	2	307.8
BT-20	EX527	sgATF3	1	251.8
BT-20	EX527	sgATF3	2	312.6
BT-20	EX527	sgATF4	1	295.5
BT-20	EX527	sgATF4	2	333.8
BT-20	EX527	sgATF6	1	271
BT-20	EX527	sgATF6	2	304.7
BT-20	EX527	sgNFE2L2	1	222.4
BT-20	EX527	sgNFE2L2	2	305.2
BT-20	EX527	sgKEAP1	1	271.7
BT-20	EX527	sgKEAP1	2	285.9
BT-20	EX527	sgATG7	1	279.9
BT-20	EX527	sgATG7	2	304.1
BT-20	EX527	sgSLC35F2	1	271.4
BT-20	EX527	sgSLC35F2	2	298.8
BT-20	Exemestane	sgNT	1	286.5
BT-20	Exemestane	sgNT	2	294.2
BT-20	Exemestane	sgHSF1	1	320.3
BT-20	Exemestane	sgHSF1	2	285.1
BT-20	Exemestane	sgHSF2	1	297.7
BT-20	Exemestane	sgHSF2	2	305.8
BT-20	Exemestane	sgERN1	1	306.2
BT-20	Exemestane	sgERN1	2	285.3
BT-20	Exemestane	sgXBP1	1	335.9
BT-20	Exemestane	sgXBP1	2	304.6
BT-20	Exemestane	sgATF3	1	317.4
BT-20	Exemestane	sgATF3	2	280.5
BT-20	Exemestane	sgATF4	1	332.4
BT-20	Exemestane	sgATF4	2	301.5
BT-20	Exemestane	sgATF6	1	268.8
BT-20	Exemestane	sgATF6	2	262.9
BT-20	Exemestane	sgNFE2L2	1	334.2
BT-20	Exemestane	sgNFE2L2	2	298
BT-20	Exemestane	sgKEAP1	1	300.3
BT-20	Exemestane	sgKEAP1	2	277.7
BT-20	Exemestane	sgATG7	1	292
BT-20	Exemestane	sgATG7	2	292.2
BT-20	Exemestane	sgSLC35F2	1	282.7
BT-20	Exemestane	sgSLC35F2	2	269.3
BT-20	FiveFluorouracil	sgNT	1	269.9
BT-20	FiveFluorouracil	sgNT	2	280.8
BT-20	FiveFluorouracil	sgHSF1	1	282
BT-20	FiveFluorouracil	sgHSF1	2	279.5
BT-20	FiveFluorouracil	sgHSF2	1	258.6
BT-20	FiveFluorouracil	sgHSF2	2	258.6
BT-20	FiveFluorouracil	sgERN1	1	280.7
BT-20	FiveFluorouracil	sgERN1	2	257.5
BT-20	FiveFluorouracil	sgXBP1	1	301.1
BT-20	FiveFluorouracil	sgXBP1	2	289.4
BT-20	FiveFluorouracil	sgATF3	1	284.7
BT-20	FiveFluorouracil	sgATF3	2	279.6
BT-20	FiveFluorouracil	sgATF4	1	262.8
BT-20	FiveFluorouracil	sgATF4	2	300.5
BT-20	FiveFluorouracil	sgATF6	1	319.1
BT-20	FiveFluorouracil	sgATF6	2	244
BT-20	FiveFluorouracil	sgNFE2L2	1	237.6
BT-20	FiveFluorouracil	sgNFE2L2	2	271.7
BT-20	FiveFluorouracil	sgKEAP1	1	271.1
BT-20	FiveFluorouracil	sgKEAP1	2	264.7
BT-20	FiveFluorouracil	sgATG7	1	330.3
BT-20	FiveFluorouracil	sgATG7	2	296.1
BT-20	FiveFluorouracil	sgSLC35F2	1	252.5
BT-20	FiveFluorouracil	sgSLC35F2	2	284
BT-20	Fluvastatin	sgNT	1	275
BT-20	Fluvastatin	sgNT	2	249.7
BT-20	Fluvastatin	sgHSF1	1	262
BT-20	Fluvastatin	sgHSF1	2	271.3
BT-20	Fluvastatin	sgHSF2	1	238.1
BT-20	Fluvastatin	sgHSF2	2	261.6
BT-20	Fluvastatin	sgERN1	1	272.9
BT-20	Fluvastatin	sgERN1	2	312.9
BT-20	Fluvastatin	sgXBP1	1	260
BT-20	Fluvastatin	sgXBP1	2	289.7
BT-20	Fluvastatin	sgATF3	1	252.9
BT-20	Fluvastatin	sgATF3	2	263.3
BT-20	Fluvastatin	sgATF4	1	280.1
BT-20	Fluvastatin	sgATF4	2	283.1
BT-20	Fluvastatin	sgATF6	1	272.1
BT-20	Fluvastatin	sgATF6	2	258.4
BT-20	Fluvastatin	sgNFE2L2	1	256.9
BT-20	Fluvastatin	sgNFE2L2	2	284.9
BT-20	Fluvastatin	sgKEAP1	1	266.6
BT-20	Fluvastatin	sgKEAP1	2	294.9
BT-20	Fluvastatin	sgATG7	1	243
BT-20	Fluvastatin	sgATG7	2	289.8
BT-20	Fluvastatin	sgSLC35F2	1	260.9
BT-20	Fluvastatin	sgSLC35F2	2	274.7
BT-20	FourHydroxytamoxifen	sgNT	1	310.5
BT-20	FourHydroxytamoxifen	sgNT	2	248.5
BT-20	FourHydroxytamoxifen	sgHSF1	1	281.9
BT-20	FourHydroxytamoxifen	sgHSF1	2	268.3
BT-20	FourHydroxytamoxifen	sgHSF2	1	255.5
BT-20	FourHydroxytamoxifen	sgHSF2	2	254.4
BT-20	FourHydroxytamoxifen	sgERN1	1	291.8
BT-20	FourHydroxytamoxifen	sgERN1	2	286.2
BT-20	FourHydroxytamoxifen	sgXBP1	1	294.7
BT-20	FourHydroxytamoxifen	sgXBP1	2	266.8
BT-20	FourHydroxytamoxifen	sgATF3	1	284.3
BT-20	FourHydroxytamoxifen	sgATF3	2	264.7
BT-20	FourHydroxytamoxifen	sgATF4	1	297.9
BT-20	FourHydroxytamoxifen	sgATF4	2	278.4
BT-20	FourHydroxytamoxifen	sgATF6	1	287.1
BT-20	FourHydroxytamoxifen	sgATF6	2	250.4
BT-20	FourHydroxytamoxifen	sgNFE2L2	1	274.2
BT-20	FourHydroxytamoxifen	sgNFE2L2	2	289.2
BT-20	FourHydroxytamoxifen	sgKEAP1	1	286.4
BT-20	FourHydroxytamoxifen	sgKEAP1	2	266.6
BT-20	FourHydroxytamoxifen	sgATG7	1	264.9
BT-20	FourHydroxytamoxifen	sgATG7	2	245.4
BT-20	FourHydroxytamoxifen	sgSLC35F2	1	271.6
BT-20	FourHydroxytamoxifen	sgSLC35F2	2	250.7
BT-20	Fulvestrant	sgNT	1	273.4
BT-20	Fulvestrant	sgNT	2	264.8
BT-20	Fulvestrant	sgHSF1	1	269.3
BT-20	Fulvestrant	sgHSF1	2	268.5
BT-20	Fulvestrant	sgHSF2	1	289.9
BT-20	Fulvestrant	sgHSF2	2	270.9
BT-20	Fulvestrant	sgERN1	1	257.3
BT-20	Fulvestrant	sgERN1	2	252.5
BT-20	Fulvestrant	sgXBP1	1	260.7
BT-20	Fulvestrant	sgXBP1	2	273.4
BT-20	Fulvestrant	sgATF3	1	279.2
BT-20	Fulvestrant	sgATF3	2	276.2
BT-20	Fulvestrant	sgATF4	1	266
BT-20	Fulvestrant	sgATF4	2	280
BT-20	Fulvestrant	sgATF6	1	262.4
BT-20	Fulvestrant	sgATF6	2	249.5
BT-20	Fulvestrant	sgNFE2L2	1	286.7
BT-20	Fulvestrant	sgNFE2L2	2	269.3
BT-20	Fulvestrant	sgKEAP1	1	267.6
BT-20	Fulvestrant	sgKEAP1	2	286.6
BT-20	Fulvestrant	sgATG7	1	262.4
BT-20	Fulvestrant	sgATG7	2	299.9
BT-20	Fulvestrant	sgSLC35F2	1	267.5
BT-20	Fulvestrant	sgSLC35F2	2	271.9
BT-20	Ganetespib	sgNT	1	207.1
BT-20	Ganetespib	sgNT	2	207.3
BT-20	Ganetespib	sgHSF1	1	198.5
BT-20	Ganetespib	sgHSF1	2	210.9
BT-20	Ganetespib	sgHSF2	1	205
BT-20	Ganetespib	sgHSF2	2	199.9
BT-20	Ganetespib	sgERN1	1	187.1
BT-20	Ganetespib	sgERN1	2	188.3
BT-20	Ganetespib	sgXBP1	1	202.7
BT-20	Ganetespib	sgXBP1	2	205.4
BT-20	Ganetespib	sgATF3	1	210.1
BT-20	Ganetespib	sgATF3	2	205.8
BT-20	Ganetespib	sgATF4	1	219
BT-20	Ganetespib	sgATF4	2	218.7
BT-20	Ganetespib	sgATF6	1	194.3
BT-20	Ganetespib	sgATF6	2	220.2
BT-20	Ganetespib	sgNFE2L2	1	213.4
BT-20	Ganetespib	sgNFE2L2	2	201.4
BT-20	Ganetespib	sgKEAP1	1	200.1
BT-20	Ganetespib	sgKEAP1	2	204.9
BT-20	Ganetespib	sgATG7	1	223.9
BT-20	Ganetespib	sgATG7	2	210.4
BT-20	Ganetespib	sgSLC35F2	1	221.4
BT-20	Ganetespib	sgSLC35F2	2	215.1
BT-20	GDC0879	sgNT	1	343.8
BT-20	GDC0879	sgNT	2	352.4
BT-20	GDC0879	sgHSF1	1	307.3
BT-20	GDC0879	sgHSF1	2	337.3
BT-20	GDC0879	sgHSF2	1	343.3
BT-20	GDC0879	sgHSF2	2	350.1
BT-20	GDC0879	sgERN1	1	331.5
BT-20	GDC0879	sgERN1	2	323.9
BT-20	GDC0879	sgXBP1	1	303.6
BT-20	GDC0879	sgXBP1	2	346.1
BT-20	GDC0879	sgATF3	1	297.9
BT-20	GDC0879	sgATF3	2	318.6
BT-20	GDC0879	sgATF4	1	304.7
BT-20	GDC0879	sgATF4	2	336
BT-20	GDC0879	sgATF6	1	303.7
BT-20	GDC0879	sgATF6	2	312.7
BT-20	GDC0879	sgNFE2L2	1	352.6
BT-20	GDC0879	sgNFE2L2	2	354.1
BT-20	GDC0879	sgKEAP1	1	306.1
BT-20	GDC0879	sgKEAP1	2	315.8
BT-20	GDC0879	sgATG7	1	314.6
BT-20	GDC0879	sgATG7	2	316.2
BT-20	GDC0879	sgSLC35F2	1	292.9
BT-20	GDC0879	sgSLC35F2	2	317.2
BT-20	GDC0941	sgNT	1	185.7
BT-20	GDC0941	sgNT	2	261.5
BT-20	GDC0941	sgHSF1	1	212
BT-20	GDC0941	sgHSF1	2	258.1
BT-20	GDC0941	sgHSF2	1	202.3
BT-20	GDC0941	sgHSF2	2	215.4
BT-20	GDC0941	sgERN1	1	228.6
BT-20	GDC0941	sgERN1	2	210.3
BT-20	GDC0941	sgXBP1	1	223.6
BT-20	GDC0941	sgXBP1	2	249.2
BT-20	GDC0941	sgATF3	1	209.4
BT-20	GDC0941	sgATF3	2	216.1
BT-20	GDC0941	sgATF4	1	249.8
BT-20	GDC0941	sgATF4	2	272.1
BT-20	GDC0941	sgATF6	1	193.9
BT-20	GDC0941	sgATF6	2	237.2
BT-20	GDC0941	sgNFE2L2	1	202.1
BT-20	GDC0941	sgNFE2L2	2	242.9
BT-20	GDC0941	sgKEAP1	1	221.7
BT-20	GDC0941	sgKEAP1	2	238.9
BT-20	GDC0941	sgATG7	1	201.5
BT-20	GDC0941	sgATG7	2	262.7
BT-20	GDC0941	sgSLC35F2	1	232.2
BT-20	GDC0941	sgSLC35F2	2	241.5
BT-20	Gefitinib	sgNT	1	247.5
BT-20	Gefitinib	sgNT	2	244.9
BT-20	Gefitinib	sgHSF1	1	285.9
BT-20	Gefitinib	sgHSF1	2	250.1
BT-20	Gefitinib	sgHSF2	1	251.7
BT-20	Gefitinib	sgHSF2	2	258.1
BT-20	Gefitinib	sgERN1	1	261.3
BT-20	Gefitinib	sgERN1	2	254.2
BT-20	Gefitinib	sgXBP1	1	260.2
BT-20	Gefitinib	sgXBP1	2	264.9
BT-20	Gefitinib	sgATF3	1	257.1
BT-20	Gefitinib	sgATF3	2	257.2
BT-20	Gefitinib	sgATF4	1	248.1
BT-20	Gefitinib	sgATF4	2	246.8
BT-20	Gefitinib	sgATF6	1	253.3
BT-20	Gefitinib	sgATF6	2	268
BT-20	Gefitinib	sgNFE2L2	1	243.9
BT-20	Gefitinib	sgNFE2L2	2	265.5
BT-20	Gefitinib	sgKEAP1	1	260.4
BT-20	Gefitinib	sgKEAP1	2	251.8
BT-20	Gefitinib	sgATG7	1	255.2
BT-20	Gefitinib	sgATG7	2	257.2
BT-20	Gefitinib	sgSLC35F2	1	283.7
BT-20	Gefitinib	sgSLC35F2	2	248.5
BT-20	Gemcitabine	sgNT	1	103.8
BT-20	Gemcitabine	sgNT	2	112.8
BT-20	Gemcitabine	sgHSF1	1	112.2
BT-20	Gemcitabine	sgHSF1	2	96.51
BT-20	Gemcitabine	sgHSF2	1	106.3
BT-20	Gemcitabine	sgHSF2	2	108.1
BT-20	Gemcitabine	sgERN1	1	112.7
BT-20	Gemcitabine	sgERN1	2	99.32
BT-20	Gemcitabine	sgXBP1	1	108.5
BT-20	Gemcitabine	sgXBP1	2	106.4
BT-20	Gemcitabine	sgATF3	1	88.02
BT-20	Gemcitabine	sgATF3	2	98.97
BT-20	Gemcitabine	sgATF4	1	118.9
BT-20	Gemcitabine	sgATF4	2	113.8
BT-20	Gemcitabine	sgATF6	1	117.1
BT-20	Gemcitabine	sgATF6	2	113.8
BT-20	Gemcitabine	sgNFE2L2	1	118.7
BT-20	Gemcitabine	sgNFE2L2	2	109.1
BT-20	Gemcitabine	sgKEAP1	1	104.8
BT-20	Gemcitabine	sgKEAP1	2	104.1
BT-20	Gemcitabine	sgATG7	1	87.8
BT-20	Gemcitabine	sgATG7	2	96.68
BT-20	Gemcitabine	sgSLC35F2	1	107.1
BT-20	Gemcitabine	sgSLC35F2	2	113
BT-20	Gossypol	sgNT	1	228.9
BT-20	Gossypol	sgNT	2	298.3
BT-20	Gossypol	sgHSF1	1	295.8
BT-20	Gossypol	sgHSF1	2	276.9
BT-20	Gossypol	sgHSF2	1	265
BT-20	Gossypol	sgHSF2	2	298.4
BT-20	Gossypol	sgERN1	1	277.5
BT-20	Gossypol	sgERN1	2	272.5
BT-20	Gossypol	sgXBP1	1	245.1
BT-20	Gossypol	sgXBP1	2	291.4
BT-20	Gossypol	sgATF3	1	288
BT-20	Gossypol	sgATF3	2	269.6
BT-20	Gossypol	sgATF4	1	284.3
BT-20	Gossypol	sgATF4	2	300.8
BT-20	Gossypol	sgATF6	1	279.8
BT-20	Gossypol	sgATF6	2	321.8
BT-20	Gossypol	sgNFE2L2	1	303.1
BT-20	Gossypol	sgNFE2L2	2	276.3
BT-20	Gossypol	sgKEAP1	1	256.3
BT-20	Gossypol	sgKEAP1	2	264.4
BT-20	Gossypol	sgATG7	1	289.2
BT-20	Gossypol	sgATG7	2	276.2
BT-20	Gossypol	sgSLC35F2	1	320
BT-20	Gossypol	sgSLC35F2	2	310
BT-20	GSK1059615	sgNT	1	178.6
BT-20	GSK1059615	sgNT	2	246.8
BT-20	GSK1059615	sgHSF1	1	218.4
BT-20	GSK1059615	sgHSF1	2	215.6
BT-20	GSK1059615	sgHSF2	1	206.6
BT-20	GSK1059615	sgHSF2	2	233.1
BT-20	GSK1059615	sgERN1	1	216
BT-20	GSK1059615	sgERN1	2	236.9
BT-20	GSK1059615	sgXBP1	1	227.9
BT-20	GSK1059615	sgXBP1	2	237.4
BT-20	GSK1059615	sgATF3	1	210
BT-20	GSK1059615	sgATF3	2	261.7
BT-20	GSK1059615	sgATF4	1	227.8
BT-20	GSK1059615	sgATF4	2	260.7
BT-20	GSK1059615	sgATF6	1	221.4
BT-20	GSK1059615	sgATF6	2	243.5
BT-20	GSK1059615	sgNFE2L2	1	208.3
BT-20	GSK1059615	sgNFE2L2	2	248.4
BT-20	GSK1059615	sgKEAP1	1	211.1
BT-20	GSK1059615	sgKEAP1	2	215.2
BT-20	GSK1059615	sgATG7	1	214.8
BT-20	GSK1059615	sgATG7	2	257.4
BT-20	GSK1059615	sgSLC35F2	1	210.2
BT-20	GSK1059615	sgSLC35F2	2	221.6
BT-20	GSK2636771	sgNT	1	321.4
BT-20	GSK2636771	sgNT	2	268.7
BT-20	GSK2636771	sgHSF1	1	311.8
BT-20	GSK2636771	sgHSF1	2	288.7
BT-20	GSK2636771	sgHSF2	1	322.2
BT-20	GSK2636771	sgHSF2	2	305.3
BT-20	GSK2636771	sgERN1	1	272.7
BT-20	GSK2636771	sgERN1	2	281.9
BT-20	GSK2636771	sgXBP1	1	318.5
BT-20	GSK2636771	sgXBP1	2	299.4
BT-20	GSK2636771	sgATF3	1	331.2
BT-20	GSK2636771	sgATF3	2	286.1
BT-20	GSK2636771	sgATF4	1	309.5
BT-20	GSK2636771	sgATF4	2	313.5
BT-20	GSK2636771	sgATF6	1	296.4
BT-20	GSK2636771	sgATF6	2	275.5
BT-20	GSK2636771	sgNFE2L2	1	377.9
BT-20	GSK2636771	sgNFE2L2	2	359.5
BT-20	GSK2636771	sgKEAP1	1	309.6
BT-20	GSK2636771	sgKEAP1	2	290.1
BT-20	GSK2636771	sgATG7	1	304.5
BT-20	GSK2636771	sgATG7	2	306.4
BT-20	GSK2636771	sgSLC35F2	1	334.5
BT-20	GSK2636771	sgSLC35F2	2	306.9
BT-20	GSK4112	sgNT	1	267.6
BT-20	GSK4112	sgNT	2	320.1
BT-20	GSK4112	sgHSF1	1	284.7
BT-20	GSK4112	sgHSF1	2	288.4
BT-20	GSK4112	sgHSF2	1	322.9
BT-20	GSK4112	sgHSF2	2	304.1
BT-20	GSK4112	sgERN1	1	308.4
BT-20	GSK4112	sgERN1	2	279.2
BT-20	GSK4112	sgXBP1	1	330.6
BT-20	GSK4112	sgXBP1	2	277.5
BT-20	GSK4112	sgATF3	1	307.7
BT-20	GSK4112	sgATF3	2	292.8
BT-20	GSK4112	sgATF4	1	321.9
BT-20	GSK4112	sgATF4	2	310.9
BT-20	GSK4112	sgATF6	1	292.6
BT-20	GSK4112	sgATF6	2	287.3
BT-20	GSK4112	sgNFE2L2	1	334.4
BT-20	GSK4112	sgNFE2L2	2	323
BT-20	GSK4112	sgKEAP1	1	288
BT-20	GSK4112	sgKEAP1	2	280.1
BT-20	GSK4112	sgATG7	1	326.1
BT-20	GSK4112	sgATG7	2	301.5
BT-20	GSK4112	sgSLC35F2	1	306.3
BT-20	GSK4112	sgSLC35F2	2	290.7
BT-20	GSK461364	sgNT	1	111.1
BT-20	GSK461364	sgNT	2	76.06
BT-20	GSK461364	sgHSF1	1	104
BT-20	GSK461364	sgHSF1	2	98.67
BT-20	GSK461364	sgHSF2	1	101.5
BT-20	GSK461364	sgHSF2	2	106.5
BT-20	GSK461364	sgERN1	1	87.98
BT-20	GSK461364	sgERN1	2	99.71
BT-20	GSK461364	sgXBP1	1	103.9
BT-20	GSK461364	sgXBP1	2	110.7
BT-20	GSK461364	sgATF3	1	117.2
BT-20	GSK461364	sgATF3	2	103.4
BT-20	GSK461364	sgATF4	1	114.4
BT-20	GSK461364	sgATF4	2	100.2
BT-20	GSK461364	sgATF6	1	101.1
BT-20	GSK461364	sgATF6	2	89.63
BT-20	GSK461364	sgNFE2L2	1	126.1
BT-20	GSK461364	sgNFE2L2	2	110
BT-20	GSK461364	sgKEAP1	1	92.52
BT-20	GSK461364	sgKEAP1	2	99.39
BT-20	GSK461364	sgATG7	1	101.4
BT-20	GSK461364	sgATG7	2	104.2
BT-20	GSK461364	sgSLC35F2	1	99.04
BT-20	GSK461364	sgSLC35F2	2	111.1
BT-20	GSKJ4	sgNT	1	290
BT-20	GSKJ4	sgNT	2	302.5
BT-20	GSKJ4	sgHSF1	1	258.4
BT-20	GSKJ4	sgHSF1	2	280.3
BT-20	GSKJ4	sgHSF2	1	266.2
BT-20	GSKJ4	sgHSF2	2	275
BT-20	GSKJ4	sgERN1	1	258.1
BT-20	GSKJ4	sgERN1	2	278.9
BT-20	GSKJ4	sgXBP1	1	276.9
BT-20	GSKJ4	sgXBP1	2	296.2
BT-20	GSKJ4	sgATF3	1	261.2
BT-20	GSKJ4	sgATF3	2	307.3
BT-20	GSKJ4	sgATF4	1	280.8
BT-20	GSKJ4	sgATF4	2	314.5
BT-20	GSKJ4	sgATF6	1	258
BT-20	GSKJ4	sgATF6	2	280.7
BT-20	GSKJ4	sgNFE2L2	1	291
BT-20	GSKJ4	sgNFE2L2	2	288.8
BT-20	GSKJ4	sgKEAP1	1	266.4
BT-20	GSKJ4	sgKEAP1	2	271.3
BT-20	GSKJ4	sgATG7	1	283.8
BT-20	GSKJ4	sgATG7	2	302.6
BT-20	GSKJ4	sgSLC35F2	1	293.2
BT-20	GSKJ4	sgSLC35F2	2	283.7
BT-20	IBET151	sgNT	1	258.4
BT-20	IBET151	sgNT	2	199.6
BT-20	IBET151	sgHSF1	1	237.8
BT-20	IBET151	sgHSF1	2	226.9
BT-20	IBET151	sgHSF2	1	237
BT-20	IBET151	sgHSF2	2	198.3
BT-20	IBET151	sgERN1	1	206.8
BT-20	IBET151	sgERN1	2	221.9
BT-20	IBET151	sgXBP1	1	255.2
BT-20	IBET151	sgXBP1	2	225.3
BT-20	IBET151	sgATF3	1	244.1
BT-20	IBET151	sgATF3	2	217.3
BT-20	IBET151	sgATF4	1	250.4
BT-20	IBET151	sgATF4	2	220.1
BT-20	IBET151	sgATF6	1	231.9
BT-20	IBET151	sgATF6	2	237.6
BT-20	IBET151	sgNFE2L2	1	227.4
BT-20	IBET151	sgNFE2L2	2	243.6
BT-20	IBET151	sgKEAP1	1	245.3
BT-20	IBET151	sgKEAP1	2	235.5
BT-20	IBET151	sgATG7	1	255.4
BT-20	IBET151	sgATG7	2	207.8
BT-20	IBET151	sgSLC35F2	1	241.2
BT-20	IBET151	sgSLC35F2	2	211.6
BT-20	IC87114	sgNT	1	322.2
BT-20	IC87114	sgNT	2	371.8
BT-20	IC87114	sgHSF1	1	267.5
BT-20	IC87114	sgHSF1	2	291.4
BT-20	IC87114	sgHSF2	1	286.1
BT-20	IC87114	sgHSF2	2	362.8
BT-20	IC87114	sgERN1	1	272.2
BT-20	IC87114	sgERN1	2	317.3
BT-20	IC87114	sgXBP1	1	305
BT-20	IC87114	sgXBP1	2	352.9
BT-20	IC87114	sgATF3	1	292.2
BT-20	IC87114	sgATF3	2	347.9
BT-20	IC87114	sgATF4	1	296.4
BT-20	IC87114	sgATF4	2	388.1
BT-20	IC87114	sgATF6	1	286.8
BT-20	IC87114	sgATF6	2	304
BT-20	IC87114	sgNFE2L2	1	368.9
BT-20	IC87114	sgNFE2L2	2	405.1
BT-20	IC87114	sgKEAP1	1	275.2
BT-20	IC87114	sgKEAP1	2	308.4
BT-20	IC87114	sgATG7	1	317.5
BT-20	IC87114	sgATG7	2	368.1
BT-20	IC87114	sgSLC35F2	1	306.4
BT-20	IC87114	sgSLC35F2	2	361.9
BT-20	Ifosfamide	sgNT	1	284
BT-20	Ifosfamide	sgNT	2	270.6
BT-20	Ifosfamide	sgHSF1	1	302.3
BT-20	Ifosfamide	sgHSF1	2	317.1
BT-20	Ifosfamide	sgHSF2	1	300
BT-20	Ifosfamide	sgHSF2	2	282.5
BT-20	Ifosfamide	sgERN1	1	281
BT-20	Ifosfamide	sgERN1	2	281.6
BT-20	Ifosfamide	sgXBP1	1	273.2
BT-20	Ifosfamide	sgXBP1	2	338.6
BT-20	Ifosfamide	sgATF3	1	295.6
BT-20	Ifosfamide	sgATF3	2	271
BT-20	Ifosfamide	sgATF4	1	289.9
BT-20	Ifosfamide	sgATF4	2	310.3
BT-20	Ifosfamide	sgATF6	1	273.5
BT-20	Ifosfamide	sgATF6	2	299.6
BT-20	Ifosfamide	sgNFE2L2	1	288.2
BT-20	Ifosfamide	sgNFE2L2	2	298.6
BT-20	Ifosfamide	sgKEAP1	1	290.9
BT-20	Ifosfamide	sgKEAP1	2	287
BT-20	Ifosfamide	sgATG7	1	274.6
BT-20	Ifosfamide	sgATG7	2	327.5
BT-20	Ifosfamide	sgSLC35F2	1	291.9
BT-20	Ifosfamide	sgSLC35F2	2	339.2
BT-20	Isoliquiritigenin	sgNT	1	308.6
BT-20	Isoliquiritigenin	sgNT	2	251
BT-20	Isoliquiritigenin	sgHSF1	1	295.7
BT-20	Isoliquiritigenin	sgHSF1	2	251.9
BT-20	Isoliquiritigenin	sgHSF2	1	320.8
BT-20	Isoliquiritigenin	sgHSF2	2	264.2
BT-20	Isoliquiritigenin	sgERN1	1	329.9
BT-20	Isoliquiritigenin	sgERN1	2	262.1
BT-20	Isoliquiritigenin	sgXBP1	1	341.9
BT-20	Isoliquiritigenin	sgXBP1	2	305.2
BT-20	Isoliquiritigenin	sgATF3	1	285.7
BT-20	Isoliquiritigenin	sgATF3	2	284.9
BT-20	Isoliquiritigenin	sgATF4	1	333.3
BT-20	Isoliquiritigenin	sgATF4	2	281.9
BT-20	Isoliquiritigenin	sgATF6	1	285
BT-20	Isoliquiritigenin	sgATF6	2	308.4
BT-20	Isoliquiritigenin	sgNFE2L2	1	310.5
BT-20	Isoliquiritigenin	sgNFE2L2	2	263.8
BT-20	Isoliquiritigenin	sgKEAP1	1	284.4
BT-20	Isoliquiritigenin	sgKEAP1	2	285
BT-20	Isoliquiritigenin	sgATG7	1	326.3
BT-20	Isoliquiritigenin	sgATG7	2	300.2
BT-20	Isoliquiritigenin	sgSLC35F2	1	311
BT-20	Isoliquiritigenin	sgSLC35F2	2	297.5
BT-20	Istradefylline	sgNT	1	300.5
BT-20	Istradefylline	sgNT	2	311
BT-20	Istradefylline	sgHSF1	1	288.1
BT-20	Istradefylline	sgHSF1	2	312.4
BT-20	Istradefylline	sgHSF2	1	273
BT-20	Istradefylline	sgHSF2	2	309.2
BT-20	Istradefylline	sgERN1	1	272.8
BT-20	Istradefylline	sgERN1	2	261.1
BT-20	Istradefylline	sgXBP1	1	308.6
BT-20	Istradefylline	sgXBP1	2	294.2
BT-20	Istradefylline	sgATF3	1	299.4
BT-20	Istradefylline	sgATF3	2	296.2
BT-20	Istradefylline	sgATF4	1	282
BT-20	Istradefylline	sgATF4	2	301.3
BT-20	Istradefylline	sgATF6	1	276
BT-20	Istradefylline	sgATF6	2	325.3
BT-20	Istradefylline	sgNFE2L2	1	329
BT-20	Istradefylline	sgNFE2L2	2	359.7
BT-20	Istradefylline	sgKEAP1	1	274.3
BT-20	Istradefylline	sgKEAP1	2	291.1
BT-20	Istradefylline	sgATG7	1	285.7
BT-20	Istradefylline	sgATG7	2	301.9
BT-20	Istradefylline	sgSLC35F2	1	274.5
BT-20	Istradefylline	sgSLC35F2	2	310.4
BT-20	JQ1	sgNT	1	302.4
BT-20	JQ1	sgNT	2	320.9
BT-20	JQ1	sgHSF1	1	288.5
BT-20	JQ1	sgHSF1	2	352.3
BT-20	JQ1	sgHSF2	1	271
BT-20	JQ1	sgHSF2	2	293.7
BT-20	JQ1	sgERN1	1	303.6
BT-20	JQ1	sgERN1	2	319.4
BT-20	JQ1	sgXBP1	1	312.6
BT-20	JQ1	sgXBP1	2	305.8
BT-20	JQ1	sgATF3	1	289.8
BT-20	JQ1	sgATF3	2	310.8
BT-20	JQ1	sgATF4	1	317.8
BT-20	JQ1	sgATF4	2	326.4
BT-20	JQ1	sgATF6	1	306.9
BT-20	JQ1	sgATF6	2	296.1
BT-20	JQ1	sgNFE2L2	1	276.1
BT-20	JQ1	sgNFE2L2	2	334.1
BT-20	JQ1	sgKEAP1	1	293
BT-20	JQ1	sgKEAP1	2	339.4
BT-20	JQ1	sgATG7	1	300
BT-20	JQ1	sgATG7	2	334.4
BT-20	JQ1	sgSLC35F2	1	318.2
BT-20	JQ1	sgSLC35F2	2	310.3
BT-20	Ki8751	sgNT	1	258.1
BT-20	Ki8751	sgNT	2	240.3
BT-20	Ki8751	sgHSF1	1	246.9
BT-20	Ki8751	sgHSF1	2	256
BT-20	Ki8751	sgHSF2	1	274.6
BT-20	Ki8751	sgHSF2	2	261.3
BT-20	Ki8751	sgERN1	1	252.1
BT-20	Ki8751	sgERN1	2	230
BT-20	Ki8751	sgXBP1	1	279.5
BT-20	Ki8751	sgXBP1	2	247
BT-20	Ki8751	sgATF3	1	257.6
BT-20	Ki8751	sgATF3	2	247.7
BT-20	Ki8751	sgATF4	1	265.7
BT-20	Ki8751	sgATF4	2	263.2
BT-20	Ki8751	sgATF6	1	304.7
BT-20	Ki8751	sgATF6	2	285.8
BT-20	Ki8751	sgNFE2L2	1	262
BT-20	Ki8751	sgNFE2L2	2	241.4
BT-20	Ki8751	sgKEAP1	1	268.4
BT-20	Ki8751	sgKEAP1	2	279.2
BT-20	Ki8751	sgATG7	1	269.2
BT-20	Ki8751	sgATG7	2	265.6
BT-20	Ki8751	sgSLC35F2	1	265.8
BT-20	Ki8751	sgSLC35F2	2	253.7
BT-20	KU0063794	sgNT	1	290.6
BT-20	KU0063794	sgNT	2	270.3
BT-20	KU0063794	sgHSF1	1	267
BT-20	KU0063794	sgHSF1	2	262.5
BT-20	KU0063794	sgHSF2	1	268.8
BT-20	KU0063794	sgHSF2	2	224.7
BT-20	KU0063794	sgERN1	1	243
BT-20	KU0063794	sgERN1	2	267.1
BT-20	KU0063794	sgXBP1	1	272.2
BT-20	KU0063794	sgXBP1	2	261.6
BT-20	KU0063794	sgATF3	1	291.9
BT-20	KU0063794	sgATF3	2	290.7
BT-20	KU0063794	sgATF4	1	285.7
BT-20	KU0063794	sgATF4	2	256
BT-20	KU0063794	sgATF6	1	238
BT-20	KU0063794	sgATF6	2	272.8
BT-20	KU0063794	sgNFE2L2	1	275.3
BT-20	KU0063794	sgNFE2L2	2	264.9
BT-20	KU0063794	sgKEAP1	1	264.4
BT-20	KU0063794	sgKEAP1	2	245.3
BT-20	KU0063794	sgATG7	1	289.5
BT-20	KU0063794	sgATG7	2	255.3
BT-20	KU0063794	sgSLC35F2	1	284.1
BT-20	KU0063794	sgSLC35F2	2	300.5
BT-20	KU55933	sgNT	1	308.3
BT-20	KU55933	sgNT	2	330.1
BT-20	KU55933	sgHSF1	1	306.7
BT-20	KU55933	sgHSF1	2	285.9
BT-20	KU55933	sgHSF2	1	263.2
BT-20	KU55933	sgHSF2	2	274.9
BT-20	KU55933	sgERN1	1	283.6
BT-20	KU55933	sgERN1	2	279.2
BT-20	KU55933	sgXBP1	1	287.8
BT-20	KU55933	sgXBP1	2	286.8
BT-20	KU55933	sgATF3	1	277.1
BT-20	KU55933	sgATF3	2	254.8
BT-20	KU55933	sgATF4	1	282.6
BT-20	KU55933	sgATF4	2	271.4
BT-20	KU55933	sgATF6	1	296.6
BT-20	KU55933	sgATF6	2	325.6
BT-20	KU55933	sgNFE2L2	1	286.6
BT-20	KU55933	sgNFE2L2	2	255.1
BT-20	KU55933	sgKEAP1	1	309
BT-20	KU55933	sgKEAP1	2	284
BT-20	KU55933	sgATG7	1	302.6
BT-20	KU55933	sgATG7	2	279
BT-20	KU55933	sgSLC35F2	1	262.4
BT-20	KU55933	sgSLC35F2	2	265.6
BT-20	KU60019	sgNT	1	282.5
BT-20	KU60019	sgNT	2	309.3
BT-20	KU60019	sgHSF1	1	239.9
BT-20	KU60019	sgHSF1	2	272.9
BT-20	KU60019	sgHSF2	1	252.2
BT-20	KU60019	sgHSF2	2	253.6
BT-20	KU60019	sgERN1	1	254.5
BT-20	KU60019	sgERN1	2	288.2
BT-20	KU60019	sgXBP1	1	259.2
BT-20	KU60019	sgXBP1	2	290.3
BT-20	KU60019	sgATF3	1	262.6
BT-20	KU60019	sgATF3	2	260.3
BT-20	KU60019	sgATF4	1	246.5
BT-20	KU60019	sgATF4	2	251.4
BT-20	KU60019	sgATF6	1	233.8
BT-20	KU60019	sgATF6	2	269.7
BT-20	KU60019	sgNFE2L2	1	268.7
BT-20	KU60019	sgNFE2L2	2	281.3
BT-20	KU60019	sgKEAP1	1	259.3
BT-20	KU60019	sgKEAP1	2	266.5
BT-20	KU60019	sgATG7	1	265.3
BT-20	KU60019	sgATG7	2	263
BT-20	KU60019	sgSLC35F2	1	262.4
BT-20	KU60019	sgSLC35F2	2	314.1
BT-20	KW2449	sgNT	1	324.6
BT-20	KW2449	sgNT	2	269.8
BT-20	KW2449	sgHSF1	1	269.8
BT-20	KW2449	sgHSF1	2	263
BT-20	KW2449	sgHSF2	1	275.2
BT-20	KW2449	sgHSF2	2	254.1
BT-20	KW2449	sgERN1	1	293.1
BT-20	KW2449	sgERN1	2	253
BT-20	KW2449	sgXBP1	1	287
BT-20	KW2449	sgXBP1	2	293.8
BT-20	KW2449	sgATF3	1	275.6
BT-20	KW2449	sgATF3	2	244.2
BT-20	KW2449	sgATF4	1	312.6
BT-20	KW2449	sgATF4	2	277.9
BT-20	KW2449	sgATF6	1	282.3
BT-20	KW2449	sgATF6	2	271.7
BT-20	KW2449	sgNFE2L2	1	310.1
BT-20	KW2449	sgNFE2L2	2	285
BT-20	KW2449	sgKEAP1	1	265.9
BT-20	KW2449	sgKEAP1	2	269.4
BT-20	KW2449	sgATG7	1	279.3
BT-20	KW2449	sgATG7	2	272.1
BT-20	KW2449	sgSLC35F2	1	276.9
BT-20	KW2449	sgSLC35F2	2	254.5
BT-20	KX2391	sgNT	1	163.3
BT-20	KX2391	sgNT	2	135.5
BT-20	KX2391	sgHSF1	1	142
BT-20	KX2391	sgHSF1	2	142.7
BT-20	KX2391	sgHSF2	1	167.3
BT-20	KX2391	sgHSF2	2	142.7
BT-20	KX2391	sgERN1	1	168.3
BT-20	KX2391	sgERN1	2	142.7
BT-20	KX2391	sgXBP1	1	176.3
BT-20	KX2391	sgXBP1	2	152.3
BT-20	KX2391	sgATF3	1	144.7
BT-20	KX2391	sgATF3	2	152.5
BT-20	KX2391	sgATF4	1	147.6
BT-20	KX2391	sgATF4	2	147.3
BT-20	KX2391	sgATF6	1	132.6
BT-20	KX2391	sgATF6	2	132.1
BT-20	KX2391	sgNFE2L2	1	133.2
BT-20	KX2391	sgNFE2L2	2	165.2
BT-20	KX2391	sgKEAP1	1	152.8
BT-20	KX2391	sgKEAP1	2	142.8
BT-20	KX2391	sgATG7	1	147.6
BT-20	KX2391	sgATG7	2	132.4
BT-20	KX2391	sgSLC35F2	1	146.7
BT-20	KX2391	sgSLC35F2	2	161.6
BT-20	Lapatinib	sgNT	1	261.6
BT-20	Lapatinib	sgNT	2	238.4
BT-20	Lapatinib	sgHSF1	1	253.9
BT-20	Lapatinib	sgHSF1	2	254.8
BT-20	Lapatinib	sgHSF2	1	224
BT-20	Lapatinib	sgHSF2	2	258.4
BT-20	Lapatinib	sgERN1	1	221
BT-20	Lapatinib	sgERN1	2	249
BT-20	Lapatinib	sgXBP1	1	251.1
BT-20	Lapatinib	sgXBP1	2	274.8
BT-20	Lapatinib	sgATF3	1	249.6
BT-20	Lapatinib	sgATF3	2	273.3
BT-20	Lapatinib	sgATF4	1	275.2
BT-20	Lapatinib	sgATF4	2	261.5
BT-20	Lapatinib	sgATF6	1	254.9
BT-20	Lapatinib	sgATF6	2	245.3
BT-20	Lapatinib	sgNFE2L2	1	291.6
BT-20	Lapatinib	sgNFE2L2	2	265.4
BT-20	Lapatinib	sgKEAP1	1	245.4
BT-20	Lapatinib	sgKEAP1	2	249.8
BT-20	Lapatinib	sgATG7	1	259.6
BT-20	Lapatinib	sgATG7	2	269.8
BT-20	Lapatinib	sgSLC35F2	1	269.6
BT-20	Lapatinib	sgSLC35F2	2	257.3
BT-20	Lenvatinib	sgNT	1	314.5
BT-20	Lenvatinib	sgNT	2	324.3
BT-20	Lenvatinib	sgHSF1	1	285.4
BT-20	Lenvatinib	sgHSF1	2	319.3
BT-20	Lenvatinib	sgHSF2	1	332.9
BT-20	Lenvatinib	sgHSF2	2	328.4
BT-20	Lenvatinib	sgERN1	1	302.7
BT-20	Lenvatinib	sgERN1	2	300.5
BT-20	Lenvatinib	sgXBP1	1	293.5
BT-20	Lenvatinib	sgXBP1	2	305.1
BT-20	Lenvatinib	sgATF3	1	321.8
BT-20	Lenvatinib	sgATF3	2	319.8
BT-20	Lenvatinib	sgATF4	1	300.5
BT-20	Lenvatinib	sgATF4	2	332.7
BT-20	Lenvatinib	sgATF6	1	284.8
BT-20	Lenvatinib	sgATF6	2	300.3
BT-20	Lenvatinib	sgNFE2L2	1	322.6
BT-20	Lenvatinib	sgNFE2L2	2	349.3
BT-20	Lenvatinib	sgKEAP1	1	304.5
BT-20	Lenvatinib	sgKEAP1	2	292
BT-20	Lenvatinib	sgATG7	1	309.1
BT-20	Lenvatinib	sgATG7	2	333.7
BT-20	Lenvatinib	sgSLC35F2	1	317.7
BT-20	Lenvatinib	sgSLC35F2	2	352.7
BT-20	Letrozole	sgNT	1	286.3
BT-20	Letrozole	sgNT	2	271.9
BT-20	Letrozole	sgHSF1	1	288.4
BT-20	Letrozole	sgHSF1	2	280.8
BT-20	Letrozole	sgHSF2	1	266.8
BT-20	Letrozole	sgHSF2	2	305.3
BT-20	Letrozole	sgERN1	1	286
[truncated: 18,881 more rows]
