# Supplementary material for: Quantitative and multiplexed chemical-genetic phenotyping in mammalian cells with QMAP-Seq
Source: Nat Commun. 2020 Nov 12;11:5722. doi: 10.1038/s41467-020-19553-8 (PMC7661543; doi:10.1038/s41467-020-19553-8)
Supplement: Supplementary file 12 — Supplementary Data 10 [file 41467_2020_19553_MOESM12_ESM.xlsx]

## Sheet: Sheet1
CellLine.Compound.sgRNA	sgRNA.1	sgRNA.2	sgNT.1	sgNT.2	sgRNA.mean	sgNT.mean	sgRNA-sgNT	p.value	p.neglog10
BT-20.Afatinib.sgATF3	210.2	251.6	201.9	234.5	230.9	218.2	12.7	0.677383	0.169166
BT-20.Afatinib.sgATF4	264.4	216.1	201.9	234.5	240.25	218.2	22.05	0.528177	0.277221
BT-20.Afatinib.sgATF6	202.3	216.3	201.9	234.5	209.3	218.2	-8.9	0.665657	0.17675
BT-20.Afatinib.sgATG7	234.4	225.1	201.9	234.5	229.75	218.2	11.55	0.565933	0.247235
BT-20.Afatinib.sgERN1	206.3	200.4	201.9	234.5	203.35	218.2	-14.85	0.464602	0.332919
BT-20.Afatinib.sgHSF1	208.8	232.6	201.9	234.5	220.7	218.2	2.5	0.912741	0.0396522
BT-20.Afatinib.sgHSF2	200.9	204.3	201.9	234.5	202.6	218.2	-15.6	0.441616	0.354955
BT-20.Afatinib.sgKEAP1	223.7	213.5	201.9	234.5	218.6	218.2	0.4	0.983442	0.00725141
BT-20.Afatinib.sgNFE2L2	234.1	222.5	201.9	234.5	228.3	218.2	10.1	0.618438	0.208704
BT-20.Afatinib.sgSLC35F2	207	235.7	201.9	234.5	221.35	218.2	3.15	0.897969	0.0467385
BT-20.Afatinib.sgXBP1	237.4	226	201.9	234.5	231.7	218.2	13.5	0.516191	0.287189
BT-20.APY29.sgATF3	247.6	243.3	231	266.6	245.45	248.8	-3.35	0.869019	0.0609705
BT-20.APY29.sgATF4	238.6	284.8	231	266.6	261.7	248.8	12.9	0.701474	0.153988
BT-20.APY29.sgATF6	263.7	247.3	231	266.6	255.5	248.8	6.7	0.765028	0.116323
BT-20.APY29.sgATG7	227.4	263.5	231	266.6	245.45	248.8	-3.35	0.906963	0.0424106
BT-20.APY29.sgERN1	243.1	233	231	266.6	238.05	248.8	-10.75	0.619989	0.207616
BT-20.APY29.sgHSF1	213.4	214.7	231	266.6	214.05	248.8	-34.75	0.190346	0.720457
BT-20.APY29.sgHSF2	201.7	270.1	231	266.6	235.9	248.8	-12.9	0.769767	0.113641
BT-20.APY29.sgKEAP1	214.6	253.3	231	266.6	233.95	248.8	-14.85	0.629103	0.201278
BT-20.APY29.sgNFE2L2	206.3	256.3	231	266.6	231.3	248.8	-17.5	0.626042	0.203397
BT-20.APY29.sgSLC35F2	237.4	263.3	231	266.6	250.35	248.8	1.55	0.950271	0.0221527
BT-20.APY29.sgXBP1	243.8	244.2	231	266.6	244	248.8	-4.8	0.812706	0.0900667
BT-20.AT7867.sgATF3	245.8	239.8	197.9	277.9	242.8	237.9	4.9	0.913942	0.0390811
BT-20.AT7867.sgATF4	251.3	259.5	197.9	277.9	255.4	237.9	17.5	0.705867	0.151277
BT-20.AT7867.sgATF6	231	217.9	197.9	277.9	224.45	237.9	-13.45	0.771564	0.112628
BT-20.AT7867.sgATG7	235	233.4	197.9	277.9	234.2	237.9	-3.7	0.934745	0.0293068
BT-20.AT7867.sgERN1	234.6	285.2	197.9	277.9	259.9	237.9	22	0.687753	0.162568
BT-20.AT7867.sgHSF1	247.5	245.8	197.9	277.9	246.65	237.9	8.75	0.847172	0.0720284
BT-20.AT7867.sgHSF2	219.3	262	197.9	277.9	240.65	237.9	2.75	0.957152	0.0190189
BT-20.AT7867.sgKEAP1	226.5	267.7	197.9	277.9	247.1	237.9	9.2	0.856901	0.0670693
BT-20.AT7867.sgNFE2L2	235.2	277.5	197.9	277.9	256.35	237.9	18.45	0.722957	0.140888
BT-20.AT7867.sgSLC35F2	221.6	277.7	197.9	277.9	249.65	237.9	11.75	0.832342	0.079698
BT-20.AT7867.sgXBP1	254.4	301	197.9	277.9	277.7	237.9	39.8	0.480518	0.318291
BT-20.AZD5363.sgATF3	249	240.5	277.6	241.2	244.75	259.4	-14.65	0.515216	0.288011
BT-20.AZD5363.sgATF4	251.4	251.2	277.6	241.2	251.3	259.4	-8.1	0.699817	0.155016
BT-20.AZD5363.sgATF6	246.4	193.5	277.6	241.2	219.95	259.4	-39.45	0.344136	0.463269
BT-20.AZD5363.sgATG7	266.9	236.8	277.6	241.2	251.85	259.4	-7.55	0.779508	0.108179
BT-20.AZD5363.sgERN1	249.7	241.2	277.6	241.2	245.45	259.4	-13.95	0.533235	0.273081
BT-20.AZD5363.sgHSF1	244	236.1	277.6	241.2	240.05	259.4	-19.35	0.407929	0.389415
BT-20.AZD5363.sgHSF2	244.4	247.8	277.6	241.2	246.1	259.4	-13.3	0.542507	0.265595
BT-20.AZD5363.sgKEAP1	262.8	247.8	277.6	241.2	255.3	259.4	-4.1	0.854294	0.0683929
BT-20.AZD5363.sgNFE2L2	248.6	215.5	277.6	241.2	232.05	259.4	-27.35	0.38196	0.417983
BT-20.AZD5363.sgSLC35F2	237.1	264.1	277.6	241.2	250.6	259.4	-8.8	0.735201	0.133594
BT-20.AZD5363.sgXBP1	224.1	256.7	277.6	241.2	240.4	259.4	-19	0.518154	0.285541
BT-20.BardoxoloneMethyl.sgATF3	148.7	147.6	117.5	125.6	148.15	121.55	26.6	0.0228048	1.64197
BT-20.BardoxoloneMethyl.sgATF4	177.9	139.8	117.5	125.6	158.85	121.55	37.3	0.195549	0.708745
BT-20.BardoxoloneMethyl.sgATF6	186.9	134.3	117.5	125.6	160.6	121.55	39.05	0.279943	0.552931
BT-20.BardoxoloneMethyl.sgATG7	140.1	153.7	117.5	125.6	146.9	121.55	25.35	0.0852056	1.06953
BT-20.BardoxoloneMethyl.sgERN1	161.9	141.6	117.5	125.6	151.75	121.55	30.2	0.109795	0.959417
BT-20.BardoxoloneMethyl.sgHSF1	166.8	136.3	117.5	125.6	151.55	121.55	30	0.197623	0.704163
BT-20.BardoxoloneMethyl.sgHSF2	147.8	142.6	117.5	125.6	145.2	121.55	23.65	0.0390049	1.40888
BT-20.BardoxoloneMethyl.sgKEAP1	160.7	148.4	117.5	125.6	154.55	121.55	33	0.0463583	1.33387
BT-20.BardoxoloneMethyl.sgNFE2L2	121.1	124.7	117.5	125.6	122.9	121.55	1.35	0.789441	0.10268
BT-20.BardoxoloneMethyl.sgSLC35F2	161.3	157.1	117.5	125.6	159.2	121.55	37.65	0.0143667	1.84264
BT-20.BardoxoloneMethyl.sgXBP1	145.6	136.7	117.5	125.6	141.15	121.55	19.6	0.082719	1.08239
BT-20.BIX01294.sgATF3	210.5	228.9	213.7	225.9	219.7	219.8	-0.1	0.993594	0.00279089
BT-20.BIX01294.sgATF4	243.4	271.5	213.7	225.9	257.45	219.8	37.65	0.133222	0.875425
BT-20.BIX01294.sgATF6	216.3	228.3	213.7	225.9	222.3	219.8	2.5	0.797669	0.0981775
BT-20.BIX01294.sgATG7	215.2	263.7	213.7	225.9	239.45	219.8	19.65	0.514284	0.288797
BT-20.BIX01294.sgERN1	200.3	231.9	213.7	225.9	216.1	219.8	-3.7	0.847335	0.0719447
BT-20.BIX01294.sgHSF1	225.3	272.3	213.7	225.9	248.8	219.8	29	0.354746	0.450083
BT-20.BIX01294.sgHSF2	183	238.6	213.7	225.9	210.8	219.8	-9	0.781789	0.106911
BT-20.BIX01294.sgKEAP1	225.3	255.8	213.7	225.9	240.55	219.8	20.75	0.333795	0.476521
BT-20.BIX01294.sgNFE2L2	223.6	302	213.7	225.9	262.8	219.8	43	0.391687	0.40706
BT-20.BIX01294.sgSLC35F2	229.1	234.6	213.7	225.9	231.85	219.8	12.05	0.213522	0.670557
BT-20.BIX01294.sgXBP1	222	270.1	213.7	225.9	246.05	219.8	26.25	0.400973	0.396885
BT-20.Bortezomib.sgATF3	182.6	144.8	146.9	140.2	163.7	143.55	20.15	0.403963	0.393659
BT-20.Bortezomib.sgATF4	161.3	164.7	146.9	140.2	163	143.55	19.45	0.0353392	1.45174
BT-20.Bortezomib.sgATF6	172.6	167.6	146.9	140.2	170.1	143.55	26.55	0.023902	1.62157
BT-20.Bortezomib.sgATG7	155.2	160.9	146.9	140.2	158.05	143.55	14.5	0.0809891	1.09157
BT-20.Bortezomib.sgERN1	161.9	171.2	146.9	140.2	166.55	143.55	23	0.0568462	1.2453
BT-20.Bortezomib.sgHSF1	178.4	158.9	146.9	140.2	168.65	143.55	25.1	0.135295	0.868719
BT-20.Bortezomib.sgHSF2	145.4	169.6	146.9	140.2	157.5	143.55	13.95	0.382203	0.417706
BT-20.Bortezomib.sgKEAP1	171.3	165.4	146.9	140.2	168.35	143.55	24.8	0.0309024	1.51001
BT-20.Bortezomib.sgNFE2L2	153.1	144.3	146.9	140.2	148.7	143.55	5.15	0.450031	0.346758
BT-20.Bortezomib.sgSLC35F2	154.1	156	146.9	140.2	155.05	143.55	11.5	0.0807351	1.09294
BT-20.Bortezomib.sgXBP1	184.4	152.2	146.9	140.2	168.3	143.55	24.75	0.271248	0.566634
BT-20.BrefeldinA.sgATF3	111.8	118	104.7	125.1	114.9	114.9	0	1	0
BT-20.BrefeldinA.sgATF4	131.3	107.8	104.7	125.1	119.55	114.9	4.65	0.793247	0.100592
BT-20.BrefeldinA.sgATF6	122.1	111.5	104.7	125.1	116.8	114.9	1.9	0.883911	0.0535915
BT-20.BrefeldinA.sgATG7	106.4	111.4	104.7	125.1	108.9	114.9	-6	0.625424	0.203825
BT-20.BrefeldinA.sgERN1	116.9	93.33	104.7	125.1	105.115	114.9	-9.785	0.594259	0.226024
BT-20.BrefeldinA.sgHSF1	127.1	100.5	104.7	125.1	113.8	114.9	-1.1	0.953643	0.020614
BT-20.BrefeldinA.sgHSF2	108.8	107.5	104.7	125.1	108.15	114.9	-6.75	0.576873	0.23892
BT-20.BrefeldinA.sgKEAP1	124	115.6	104.7	125.1	119.8	114.9	4.9	0.700332	0.154696
BT-20.BrefeldinA.sgNFE2L2	125.1	107.7	104.7	125.1	116.4	114.9	1.5	0.92113	0.035679
BT-20.BrefeldinA.sgSLC35F2	118.3	114.5	104.7	125.1	116.4	114.9	1.5	0.898302	0.0465776
BT-20.BrefeldinA.sgXBP1	112.4	107.5	104.7	125.1	109.95	114.9	-4.95	0.68349	0.165268
BT-20.Cabozantinib.sgATF3	275.4	281.3	285.7	259.9	278.35	272.8	5.55	0.715675	0.145284
BT-20.Cabozantinib.sgATF4	268	294.4	285.7	259.9	281.2	272.8	8.4	0.693655	0.158856
BT-20.Cabozantinib.sgATF6	227.4	259.2	285.7	259.9	243.3	272.8	-29.5	0.286342	0.543116
BT-20.Cabozantinib.sgATG7	293.9	287.7	285.7	259.9	290.8	272.8	18	0.307713	0.511854
BT-20.Cabozantinib.sgERN1	262.4	285.5	285.7	259.9	273.95	272.8	1.15	0.953088	0.0208668
BT-20.Cabozantinib.sgHSF1	258.4	292.8	285.7	259.9	275.6	272.8	2.8	0.9083	0.0417708
BT-20.Cabozantinib.sgHSF2	272.2	283.2	285.7	259.9	277.7	272.8	4.9	0.760141	0.119106
BT-20.Cabozantinib.sgKEAP1	256.7	252.6	285.7	259.9	254.65	272.8	-18.15	0.299143	0.524121
BT-20.Cabozantinib.sgNFE2L2	312.2	294.7	285.7	259.9	303.45	272.8	30.65	0.188166	0.725458
BT-20.Cabozantinib.sgSLC35F2	282	284.9	285.7	259.9	283.45	272.8	10.65	0.498204	0.302593
BT-20.Cabozantinib.sgXBP1	280.1	284.1	285.7	259.9	282.1	272.8	9.3	0.550105	0.259555
BT-20.Canertinib.sgATF3	221.6	216.4	193.6	186.4	219	190	29	0.0226545	1.64485
BT-20.Canertinib.sgATF4	227.1	220.2	193.6	186.4	223.65	190	33.65	0.0212594	1.67245
BT-20.Canertinib.sgATF6	225.3	174.7	193.6	186.4	200	190	10	0.733319	0.134707
BT-20.Canertinib.sgATG7	208.3	227.2	193.6	186.4	217.75	190	27.75	0.111101	0.954283
BT-20.Canertinib.sgERN1	203.8	196.9	193.6	186.4	200.35	190	10.35	0.173579	0.760504
BT-20.Canertinib.sgHSF1	214.7	214.3	193.6	186.4	214.5	190	24.5	0.0209785	1.67822
BT-20.Canertinib.sgHSF2	206.7	212.1	193.6	186.4	209.4	190	19.4	0.0498184	1.30261
BT-20.Canertinib.sgKEAP1	221.2	224.6	193.6	186.4	222.9	190	32.9	0.0143293	1.84378
BT-20.Canertinib.sgNFE2L2	212.1	190.2	193.6	186.4	201.15	190	11.15	0.435432	0.361079
BT-20.Canertinib.sgSLC35F2	237.3	195.6	193.6	186.4	216.45	190	26.45	0.337708	0.471459
BT-20.Canertinib.sgXBP1	249.3	225.1	193.6	186.4	237.2	190	47.2	0.0646733	1.18928
BT-20.Carfilzomib.sgATF3	148.2	140.1	139.4	159.6	144.15	149.5	-5.35	0.671629	0.17287
BT-20.Carfilzomib.sgATF4	139.7	172.5	139.4	159.6	156.1	149.5	6.6	0.764511	0.116616
BT-20.Carfilzomib.sgATF6	148	143.9	139.4	159.6	145.95	149.5	-3.55	0.763348	0.117278
BT-20.Carfilzomib.sgATG7	163.9	155.8	139.4	159.6	159.85	149.5	10.35	0.441923	0.354654
BT-20.Carfilzomib.sgERN1	151.9	151.9	139.4	159.6	151.9	149.5	2.4	0.834297	0.0786791
BT-20.Carfilzomib.sgHSF1	136.1	150.9	139.4	159.6	143.5	149.5	-6	0.679076	0.168082
BT-20.Carfilzomib.sgHSF2	138.4	170.2	139.4	159.6	154.3	149.5	4.8	0.822669	0.0847747
BT-20.Carfilzomib.sgKEAP1	146.8	166.2	139.4	159.6	156.5	149.5	7	0.666742	0.176042
BT-20.Carfilzomib.sgNFE2L2	150.9	130.5	139.4	159.6	140.7	149.5	-8.8	0.60227	0.220209
BT-20.Carfilzomib.sgSLC35F2	133.2	155.3	139.4	159.6	144.25	149.5	-5.25	0.759313	0.119579
BT-20.Carfilzomib.sgXBP1	148.2	156.2	139.4	159.6	152.2	149.5	2.7	0.826905	0.0825442
BT-20.Cediranib.sgATF3	239.9	295.6	243.1	296.5	267.75	269.8	-2.05	0.962455	0.0166197
BT-20.Cediranib.sgATF4	260	290.3	243.1	296.5	275.15	269.8	5.35	0.877695	0.0566566
BT-20.Cediranib.sgATF6	249.9	289.7	243.1	296.5	269.8	269.8	0	1	0
BT-20.Cediranib.sgATG7	268.2	278	243.1	296.5	273.1	269.8	3.3	0.914356	0.0388846
BT-20.Cediranib.sgERN1	250.3	258.2	243.1	296.5	254.25	269.8	-15.55	0.622723	0.205705
BT-20.Cediranib.sgHSF1	257.9	245.3	243.1	296.5	251.6	269.8	-18.2	0.575295	0.24011
BT-20.Cediranib.sgHSF2	297.1	298.3	243.1	296.5	297.7	269.8	27.9	0.405833	0.391653
BT-20.Cediranib.sgKEAP1	244.5	259.1	243.1	296.5	251.8	269.8	-18	0.582226	0.234908
BT-20.Cediranib.sgNFE2L2	310.2	307.4	243.1	296.5	308.8	269.8	39	0.282037	0.549694
BT-20.Cediranib.sgSLC35F2	284.7	269.5	243.1	296.5	277.1	269.8	7.3	0.817191	0.0876766
BT-20.Cediranib.sgXBP1	295.8	280	243.1	296.5	287.9	269.8	18.1	0.582356	0.234812
BT-20.Ciclopirox.sgATF3	204.3	196.9	238.6	204.6	200.6	221.6	-21	0.350806	0.454933
BT-20.Ciclopirox.sgATF4	226.8	225.1	238.6	204.6	225.95	221.6	4.35	0.82217	0.0850384
BT-20.Ciclopirox.sgATF6	208.5	241.3	238.6	204.6	224.9	221.6	3.3	0.901692	0.0449418
BT-20.Ciclopirox.sgATG7	215	207.4	238.6	204.6	211.2	221.6	-10.4	0.611073	0.213907
BT-20.Ciclopirox.sgERN1	203.8	219	238.6	204.6	211.4	221.6	-10.2	0.638824	0.194619
BT-20.Ciclopirox.sgHSF1	208.6	233	238.6	204.6	220.8	221.6	-0.8	0.972975	0.0118981
BT-20.Ciclopirox.sgHSF2	204.3	206.8	238.6	204.6	205.55	221.6	-16.05	0.445802	0.350858
BT-20.Ciclopirox.sgKEAP1	209.5	207.6	238.6	204.6	208.55	221.6	-13.05	0.523516	0.28107
BT-20.Ciclopirox.sgNFE2L2	192.7	225.9	238.6	204.6	209.3	221.6	-12.3	0.65626	0.182924
BT-20.Ciclopirox.sgSLC35F2	213	202.5	238.6	204.6	207.75	221.6	-13.85	0.51779	0.285847
BT-20.Ciclopirox.sgXBP1	231.5	232.5	238.6	204.6	232	221.6	10.4	0.603117	0.219598
BT-20.Clofarabine.sgATF3	158	147.3	175.2	155.6	152.65	165.4	-12.75	0.371767	0.429729
BT-20.Clofarabine.sgATF4	170.1	174.3	175.2	155.6	172.2	165.4	6.8	0.567449	0.246073
BT-20.Clofarabine.sgATF6	153.7	159	175.2	155.6	156.35	165.4	-9.05	0.466749	0.330917
BT-20.Clofarabine.sgATG7	170.7	185	175.2	155.6	177.85	165.4	12.45	0.412662	0.384405
BT-20.Clofarabine.sgERN1	171.2	175.3	175.2	155.6	173.25	165.4	7.85	0.515125	0.288088
BT-20.Clofarabine.sgHSF1	172.2	167	175.2	155.6	169.6	165.4	4.2	0.718898	0.143332
BT-20.Clofarabine.sgHSF2	154.6	161.4	175.2	155.6	158	165.4	-7.4	0.549617	0.25994
BT-20.Clofarabine.sgKEAP1	170.8	167.4	175.2	155.6	169.1	165.4	3.7	0.745613	0.127487
BT-20.Clofarabine.sgNFE2L2	155.2	171.6	175.2	155.6	163.4	165.4	-2	0.889997	0.0506115
BT-20.Clofarabine.sgSLC35F2	175.8	176.5	175.2	155.6	176.15	165.4	10.75	0.38735	0.411896
BT-20.Clofarabine.sgXBP1	159.5	177.7	175.2	155.6	168.6	165.4	3.2	0.833175	0.0792638
BT-20.Crizotinib.sgATF3	238.7	228.2	225.3	254.4	233.45	239.85	-6.4	0.719204	0.143148
BT-20.Crizotinib.sgATF4	248.9	237.7	225.3	254.4	243.3	239.85	3.45	0.845406	0.0729346
BT-20.Crizotinib.sgATF6	273	236.6	225.3	254.4	254.8	239.85	14.95	0.586851	0.231472
BT-20.Crizotinib.sgATG7	248.9	274.2	225.3	254.4	261.55	239.85	21.7	0.377285	0.423331
BT-20.Crizotinib.sgERN1	244.2	254.9	225.3	254.4	249.55	239.85	9.7	0.595391	0.225198
BT-20.Crizotinib.sgHSF1	235.5	240.1	225.3	254.4	237.8	239.85	-2.05	0.902068	0.0447606
BT-20.Crizotinib.sgHSF2	229.5	245.9	225.3	254.4	237.7	239.85	-2.15	0.909349	0.0412696
BT-20.Crizotinib.sgKEAP1	219.9	228.4	225.3	254.4	224.15	239.85	-15.7	0.409131	0.388138
BT-20.Crizotinib.sgNFE2L2	243.7	244.2	225.3	254.4	243.95	239.85	4.1	0.804616	0.0944115
BT-20.Crizotinib.sgSLC35F2	283.4	262.9	225.3	254.4	273.15	239.85	33.3	0.202248	0.694115
BT-20.Crizotinib.sgXBP1	252.5	244.5	225.3	254.4	248.5	239.85	8.65	0.624349	0.204573
BT-20.DBeQ.sgATF3	241.2	214	236.7	227.5	227.6	232.1	-4.5	0.783616	0.105897
BT-20.DBeQ.sgATF4	258.7	237.1	236.7	227.5	247.9	232.1	15.8	0.310589	0.507814
BT-20.DBeQ.sgATF6	241.2	258.4	236.7	227.5	249.8	232.1	17.7	0.211211	0.675283
BT-20.DBeQ.sgATG7	263.7	263.7	236.7	227.5	263.7	232.1	31.6	0.0205399	1.6874
BT-20.DBeQ.sgERN1	240.9	250.7	236.7	227.5	245.8	232.1	13.7	0.178373	0.748671
BT-20.DBeQ.sgHSF1	252.6	256.7	236.7	227.5	254.65	232.1	22.55	0.0464306	1.3332
BT-20.DBeQ.sgHSF2	264.4	219.4	236.7	227.5	241.9	232.1	9.8	0.711122	0.148056
BT-20.DBeQ.sgKEAP1	237.8	218.1	236.7	227.5	227.95	232.1	-4.15	0.739394	0.131124
BT-20.DBeQ.sgNFE2L2	238.4	251.3	236.7	227.5	244.85	232.1	12.75	0.248813	0.604127
BT-20.DBeQ.sgSLC35F2	231.6	270.5	236.7	227.5	251.05	232.1	18.95	0.443135	0.353464
BT-20.DBeQ.sgXBP1	265.2	260.9	236.7	227.5	263.05	232.1	30.95	0.0258755	1.58711
BT-20.Decitabine.sgATF3	212.8	260.1	239.7	220.6	236.45	230.15	6.3	0.827945	0.0819987
BT-20.Decitabine.sgATF4	204.8	266.4	239.7	220.6	235.6	230.15	5.45	0.881336	0.0548584
BT-20.Decitabine.sgATF6	209.2	268.6	239.7	220.6	238.9	230.15	8.75	0.805467	0.0939525
BT-20.Decitabine.sgATG7	241.1	256.6	239.7	220.6	248.85	230.15	18.7	0.267775	0.57223
BT-20.Decitabine.sgERN1	221	271.7	239.7	220.6	246.35	230.15	16.2	0.610524	0.214297
BT-20.Decitabine.sgHSF1	238.4	270.1	239.7	220.6	254.25	230.15	24.1	0.322579	0.491364
BT-20.Decitabine.sgHSF2	213.4	220.9	239.7	220.6	217.15	230.15	-13	0.332701	0.477946
BT-20.Decitabine.sgKEAP1	223.2	259.6	239.7	220.6	241.4	230.15	11.25	0.639053	0.194463
BT-20.Decitabine.sgNFE2L2	229.3	258.8	239.7	220.6	244.05	230.15	13.9	0.511827	0.290877
BT-20.Decitabine.sgSLC35F2	238.3	241.3	239.7	220.6	239.8	230.15	9.65	0.423331	0.37332
BT-20.Decitabine.sgXBP1	221.4	260.4	239.7	220.6	240.9	230.15	10.75	0.669577	0.174199
BT-20.Doxorubicin.sgATF3	143.3	136	115	136.2	139.65	125.6	14.05	0.336768	0.472669
BT-20.Doxorubicin.sgATF4	136.2	142.3	115	136.2	139.25	125.6	13.65	0.341469	0.466649
BT-20.Doxorubicin.sgATF6	153.8	134.8	115	136.2	144.3	125.6	18.7	0.319397	0.49567
BT-20.Doxorubicin.sgATG7	147.7	145.7	115	136.2	146.7	125.6	21.1	0.186007	0.73047
BT-20.Doxorubicin.sgERN1	125.3	137.3	115	136.2	131.3	125.6	5.7	0.685849	0.163771
BT-20.Doxorubicin.sgHSF1	121.8	133.5	115	136.2	127.65	125.6	2.05	0.88112	0.0549647
BT-20.Doxorubicin.sgHSF2	110.6	150	115	136.2	130.3	125.6	4.7	0.853053	0.0690242
BT-20.Doxorubicin.sgKEAP1	144.3	131.3	115	136.2	137.8	125.6	12.2	0.429969	0.366563
BT-20.Doxorubicin.sgNFE2L2	133	122	115	136.2	127.5	125.6	1.9	0.888202	0.0514881
BT-20.Doxorubicin.sgSLC35F2	135.3	149.2	115	136.2	142.25	125.6	16.65	0.319442	0.495608
BT-20.Doxorubicin.sgXBP1	132.8	134.9	115	136.2	133.85	125.6	8.25	0.519656	0.284284
BT-20.Entinostat.sgATF3	212.3	185	233.8	198.8	198.65	216.3	-17.65	0.509848	0.292559
BT-20.Entinostat.sgATF4	229.8	176.2	233.8	198.8	203	216.3	-13.3	0.718096	0.143818
BT-20.Entinostat.sgATF6	229.5	191.3	233.8	198.8	210.4	216.3	-5.9	0.841	0.0752038
BT-20.Entinostat.sgATG7	213.4	207.3	233.8	198.8	210.35	216.3	-5.95	0.76953	0.113774
BT-20.Entinostat.sgERN1	219	219.9	233.8	198.8	219.45	216.3	3.15	0.87378	0.0585977
BT-20.Entinostat.sgHSF1	225.5	214.9	233.8	198.8	220.2	216.3	3.9	0.850868	0.0701379
BT-20.Entinostat.sgHSF2	235	204.5	233.8	198.8	219.75	216.3	3.45	0.89548	0.0479442
BT-20.Entinostat.sgKEAP1	211.3	205.9	233.8	198.8	208.6	216.3	-7.7	0.706092	0.151139
BT-20.Entinostat.sgNFE2L2	234.2	180.9	233.8	198.8	207.55	216.3	-8.75	0.80949	0.0917885
BT-20.Entinostat.sgSLC35F2	212.7	191.1	233.8	198.8	201.9	216.3	-14.4	0.556269	0.254715
BT-20.Entinostat.sgXBP1	247.6	206.8	233.8	198.8	227.2	216.3	10.9	0.724349	0.140052
BT-20.Erastin.sgATF3	258.9	246.6	264.8	265.3	252.75	265.05	-12.3	0.183728	0.735824
BT-20.Erastin.sgATF4	268.3	235.9	264.8	265.3	252.1	265.05	-12.95	0.507966	0.294165
BT-20.Erastin.sgATF6	279.8	231.6	264.8	265.3	255.7	265.05	-9.35	0.735454	0.133445
BT-20.Erastin.sgATG7	272.2	259.9	264.8	265.3	266.05	265.05	1	0.885869	0.0526306
BT-20.Erastin.sgERN1	292.5	224.9	264.8	265.3	258.7	265.05	-6.35	0.868316	0.061322
BT-20.Erastin.sgHSF1	275.8	280.1	264.8	265.3	277.95	265.05	12.9	0.0270176	1.56835
BT-20.Erastin.sgHSF2	261.1	228.9	264.8	265.3	245	265.05	-20.05	0.339168	0.469586
BT-20.Erastin.sgKEAP1	285.4	279.2	264.8	265.3	282.3	265.05	17.25	0.0310021	1.50861
BT-20.Erastin.sgNFE2L2	297.4	217	264.8	265.3	257.2	265.05	-7.85	0.863221	0.063878
BT-20.Erastin.sgSLC35F2	271.5	228.9	264.8	265.3	250.2	265.05	-14.85	0.557853	0.25348
BT-20.Erastin.sgXBP1	270.9	243.7	264.8	265.3	257.3	265.05	-7.75	0.626309	0.203212
BT-20.Etoposide.sgATF3	186.8	197.6	190	204.2	192.2	197.1	-4.9	0.63793	0.195227
BT-20.Etoposide.sgATF4	186.3	206.4	190	204.2	196.35	197.1	-0.75	0.956941	0.0191148
BT-20.Etoposide.sgATF6	180	199.7	190	204.2	189.85	197.1	-7.25	0.611039	0.213931
BT-20.Etoposide.sgATG7	165.3	235.6	190	204.2	200.45	197.1	3.35	0.934086	0.029613
BT-20.Etoposide.sgERN1	186.8	194.3	190	204.2	190.55	197.1	-6.55	0.500346	0.30073
BT-20.Etoposide.sgHSF1	158.1	181	190	204.2	169.55	197.1	-27.55	0.17753	0.750727
BT-20.Etoposide.sgHSF2	208.8	252.8	190	204.2	230.8	197.1	33.7	0.282249	0.549368
BT-20.Etoposide.sgKEAP1	180.6	214.3	190	204.2	197.45	197.1	0.35	0.986466	0.00591785
BT-20.Etoposide.sgNFE2L2	160.6	155.7	190	204.2	158.15	197.1	-38.95	0.035231	1.45307
BT-20.Etoposide.sgSLC35F2	199.3	217.1	190	204.2	208.2	197.1	11.1	0.432409	0.364105
BT-20.Etoposide.sgXBP1	172.7	181.7	190	204.2	177.2	197.1	-19.9	0.141515	0.849196
BT-20.ETP46464.sgATF3	252	266.5	247.3	269	259.25	258.15	1.1	0.9405	0.0266414
BT-20.ETP46464.sgATF4	280.6	255.3	247.3	269	267.95	258.15	9.8	0.616064	0.210374
BT-20.ETP46464.sgATF6	251.5	266.2	247.3	269	258.85	258.15	0.7	0.962257	0.0167087
BT-20.ETP46464.sgATG7	287.8	266.4	247.3	269	277.1	258.15	18.95	0.339656	0.468961
BT-20.ETP46464.sgERN1	271.3	255.4	247.3	269	263.35	258.15	5.2	0.736312	0.132938
BT-20.ETP46464.sgHSF1	278.7	255.2	247.3	269	266.95	258.15	8.8	0.637405	0.195584
BT-20.ETP46464.sgHSF2	240.4	228.5	247.3	269	234.45	258.15	-23.7	0.195542	0.70876
BT-20.ETP46464.sgKEAP1	239.5	234.6	247.3	269	237.05	258.15	-21.1	0.198281	0.70272
BT-20.ETP46464.sgNFE2L2	264.2	270.6	247.3	269	267.4	258.15	9.25	0.499442	0.301515
BT-20.ETP46464.sgSLC35F2	280.5	241.7	247.3	269	261.1	258.15	2.95	0.906566	0.0426004
BT-20.ETP46464.sgXBP1	257.1	275.8	247.3	269	266.45	258.15	8.3	0.620835	0.207024
BT-20.FiveFluorouracil.sgATF3	284.7	279.6	269.9	280.8	282.15	275.35	6.8	0.375726	0.425128
BT-20.FiveFluorouracil.sgATF4	262.8	300.5	269.9	280.8	281.65	275.35	6.3	0.778605	0.108683
BT-20.FiveFluorouracil.sgATF6	319.1	244	269.9	280.8	281.55	275.35	6.2	0.885222	0.052948
BT-20.FiveFluorouracil.sgATG7	330.3	296.1	269.9	280.8	313.2	275.35	37.85	0.169454	0.770948
BT-20.FiveFluorouracil.sgERN1	280.7	257.5	269.9	280.8	269.1	275.35	-6.25	0.674013	0.171331
BT-20.FiveFluorouracil.sgHSF1	282	279.5	269.9	280.8	280.75	275.35	5.4	0.43606	0.360454
BT-20.FiveFluorouracil.sgHSF2	258.6	258.6	269.9	280.8	258.6	275.35	-16.75	0.0915603	1.03829
BT-20.FiveFluorouracil.sgKEAP1	271.1	264.7	269.9	280.8	267.9	275.35	-7.45	0.359724	0.44403
BT-20.FiveFluorouracil.sgNFE2L2	237.6	271.7	269.9	280.8	254.65	275.35	-20.7	0.366975	0.435363
BT-20.FiveFluorouracil.sgSLC35F2	252.5	284	269.9	280.8	268.25	275.35	-7.1	0.711568	0.147784
BT-20.FiveFluorouracil.sgXBP1	301.1	289.4	269.9	280.8	295.25	275.35	19.9	0.130548	0.884229
BT-20.Ganetespib.sgATF3	210.1	205.8	207.1	207.3	207.95	207.2	0.75	0.760757	0.118754
BT-20.Ganetespib.sgATF4	219	218.7	207.1	207.3	218.85	207.2	11.65	0.000239373	3.62092
BT-20.Ganetespib.sgATF6	194.3	220.2	207.1	207.3	207.25	207.2	0.05	0.99727	0.00118727
BT-20.Ganetespib.sgATG7	223.9	210.4	207.1	207.3	217.15	207.2	9.95	0.278431	0.555282
BT-20.Ganetespib.sgERN1	187.1	188.3	207.1	207.3	187.7	207.2	-19.5	0.000971626	3.0125
BT-20.Ganetespib.sgHSF1	198.5	210.9	207.1	207.3	204.7	207.2	-2.5	0.725837	0.139161
BT-20.Ganetespib.sgHSF2	205	199.9	207.1	207.3	202.45	207.2	-4.75	0.203758	0.690885
BT-20.Ganetespib.sgKEAP1	200.1	204.9	207.1	207.3	202.5	207.2	-4.7	0.189535	0.722311
BT-20.Ganetespib.sgNFE2L2	213.4	201.4	207.1	207.3	207.4	207.2	0.2	0.97644	0.0103546
BT-20.Ganetespib.sgSLC35F2	221.4	215.1	207.1	207.3	218.25	207.2	11.05	0.0725985	1.13907
BT-20.Ganetespib.sgXBP1	202.7	205.4	207.1	207.3	204.05	207.2	-3.15	0.145444	0.837306
BT-20.GDC0941.sgATF3	209.4	216.1	185.7	261.5	212.75	223.6	-10.85	0.802334	0.0956446
BT-20.GDC0941.sgATF4	249.8	272.1	185.7	261.5	260.95	223.6	37.35	0.444236	0.352386
BT-20.GDC0941.sgATF6	193.9	237.2	185.7	261.5	215.55	223.6	-8.05	0.870683	0.06014
BT-20.GDC0941.sgATG7	201.5	262.7	185.7	261.5	232.1	223.6	8.5	0.87754	0.0567332
BT-20.GDC0941.sgERN1	228.6	210.3	185.7	261.5	219.45	223.6	-4.15	0.924947	0.033883
BT-20.GDC0941.sgHSF1	212	258.1	185.7	261.5	235.05	223.6	11.45	0.820447	0.0859497
BT-20.GDC0941.sgHSF2	202.3	215.4	185.7	261.5	208.85	223.6	-14.75	0.738279	0.13178
BT-20.GDC0941.sgKEAP1	221.7	238.9	185.7	261.5	230.3	223.6	6.7	0.878992	0.0560152
BT-20.GDC0941.sgNFE2L2	202.1	242.9	185.7	261.5	222.5	223.6	-1.1	0.981932	0.00791876
BT-20.GDC0941.sgSLC35F2	232.2	241.5	185.7	261.5	236.85	223.6	13.25	0.761701	0.118215
BT-20.GDC0941.sgXBP1	223.6	249.2	185.7	261.5	236.4	223.6	12.8	0.779321	0.108283
BT-20.Gefitinib.sgATF3	257.1	257.2	247.5	244.9	257.15	246.2	10.95	0.0138236	1.85938
BT-20.Gefitinib.sgATF4	248.1	246.8	247.5	244.9	247.45	246.2	1.25	0.480406	0.318392
BT-20.Gefitinib.sgATF6	253.3	268	247.5	244.9	260.65	246.2	14.45	0.192507	0.715553
BT-20.Gefitinib.sgATG7	255.2	257.2	247.5	244.9	256.2	246.2	10	0.0258611	1.58735
BT-20.Gefitinib.sgERN1	261.3	254.2	247.5	244.9	257.75	246.2	11.55	0.0925113	1.03381
BT-20.Gefitinib.sgHSF1	285.9	250.1	247.5	244.9	268	246.2	21.8	0.348437	0.457875
BT-20.Gefitinib.sgHSF2	251.7	258.1	247.5	244.9	254.9	246.2	8.7	0.128036	0.892668
BT-20.Gefitinib.sgKEAP1	260.4	251.8	247.5	244.9	256.1	246.2	9.9	0.158384	0.80029
BT-20.Gefitinib.sgNFE2L2	243.9	265.5	247.5	244.9	254.7	246.2	8.5	0.516381	0.287029
BT-20.Gefitinib.sgSLC35F2	283.7	248.5	247.5	244.9	266.1	246.2	19.9	0.376574	0.42415
BT-20.Gefitinib.sgXBP1	260.2	264.9	247.5	244.9	262.55	246.2	16.35	0.0259355	1.58611
BT-20.Gemcitabine.sgATF3	88.02	98.97	103.8	112.8	93.495	108.3	-14.805	0.171908	0.764703
BT-20.Gemcitabine.sgATF4	118.9	113.8	103.8	112.8	116.35	108.3	8.05	0.259901	0.585192
BT-20.Gemcitabine.sgATF6	117.1	113.8	103.8	112.8	115.45	108.3	7.15	0.27428	0.561806
BT-20.Gemcitabine.sgATG7	87.8	96.68	103.8	112.8	92.24	108.3	-16.06	0.126258	0.89874
BT-20.Gemcitabine.sgERN1	112.7	99.32	103.8	112.8	106.01	108.3	-2.29	0.803095	0.0952331
BT-20.Gemcitabine.sgHSF1	112.2	96.51	103.8	112.8	104.355	108.3	-3.945	0.705261	0.15165
BT-20.Gemcitabine.sgHSF2	106.3	108.1	103.8	112.8	107.2	108.3	-1.1	0.832892	0.0794115
BT-20.Gemcitabine.sgKEAP1	104.8	104.1	103.8	112.8	104.45	108.3	-3.85	0.483524	0.315582
BT-20.Gemcitabine.sgNFE2L2	118.7	109.1	103.8	112.8	113.9	108.3	5.6	0.484347	0.314843
BT-20.Gemcitabine.sgSLC35F2	107.1	113	103.8	112.8	110.05	108.3	1.75	0.775876	0.110208
BT-20.Gemcitabine.sgXBP1	108.5	106.4	103.8	112.8	107.45	108.3	-0.85	0.871016	0.059974
BT-20.Gossypol.sgATF3	288	269.6	228.9	298.3	278.8	263.6	15.2	0.713182	0.1468
BT-20.Gossypol.sgATF4	284.3	300.8	228.9	298.3	292.55	263.6	28.95	0.502222	0.299104
BT-20.Gossypol.sgATF6	279.8	321.8	228.9	298.3	300.8	263.6	37.2	0.455876	0.341153
BT-20.Gossypol.sgATG7	289.2	276.2	228.9	298.3	282.7	263.6	19.1	0.642693	0.191996
BT-20.Gossypol.sgERN1	277.5	272.5	228.9	298.3	275	263.6	11.4	0.774275	0.111105
BT-20.Gossypol.sgHSF1	295.8	276.9	228.9	298.3	286.35	263.6	22.75	0.591684	0.22791
BT-20.Gossypol.sgHSF2	265	298.4	228.9	298.3	281.7	263.6	18.1	0.684612	0.164555
BT-20.Gossypol.sgKEAP1	256.3	264.4	228.9	298.3	260.35	263.6	-3.25	0.934361	0.0294854
BT-20.Gossypol.sgNFE2L2	303.1	276.3	228.9	298.3	289.7	263.6	26.1	0.555548	0.255278
BT-20.Gossypol.sgSLC35F2	320	310	228.9	298.3	315	263.6	51.4	0.280266	0.55243
BT-20.Gossypol.sgXBP1	245.1	291.4	228.9	298.3	268.25	263.6	4.65	0.921419	0.0355428
BT-20.GSK1059615.sgATF3	210	261.7	178.6	246.8	235.85	212.7	23.15	0.642702	0.19199
BT-20.GSK1059615.sgATF4	227.8	260.7	178.6	246.8	244.25	212.7	31.55	0.492331	0.307743
BT-20.GSK1059615.sgATF6	221.4	243.5	178.6	246.8	232.45	212.7	19.75	0.636981	0.195874
BT-20.GSK1059615.sgATG7	214.8	257.4	178.6	246.8	236.1	212.7	23.4	0.619427	0.20801
BT-20.GSK1059615.sgERN1	216	236.9	178.6	246.8	226.45	212.7	13.75	0.736988	0.13254
BT-20.GSK1059615.sgHSF1	218.4	215.6	178.6	246.8	217	212.7	4.3	0.911261	0.0403574
BT-20.GSK1059615.sgHSF2	206.6	233.1	178.6	246.8	219.85	212.7	7.15	0.863103	0.0639374
BT-20.GSK1059615.sgKEAP1	211.1	215.2	178.6	246.8	213.15	212.7	0.45	0.990686	0.00406402
BT-20.GSK1059615.sgNFE2L2	208.3	248.4	178.6	246.8	228.35	212.7	15.65	0.730594	0.136324
BT-20.GSK1059615.sgSLC35F2	210.2	221.6	178.6	246.8	215.9	212.7	3.2	0.934692	0.0293316
BT-20.GSK1059615.sgXBP1	227.9	237.4	178.6	246.8	232.65	212.7	19.95	0.620859	0.207007
BT-20.GSKJ4.sgATF3	261.2	307.3	290	302.5	284.25	296.25	-12	0.665208	0.177043
BT-20.GSKJ4.sgATF4	280.8	314.5	290	302.5	297.65	296.25	1.4	0.945	0.0245683
BT-20.GSKJ4.sgATF6	258	280.7	290	302.5	269.35	296.25	-26.9	0.173531	0.760622
BT-20.GSKJ4.sgATG7	283.8	302.6	290	302.5	293.2	296.25	-3.05	0.812338	0.0902633
BT-20.GSKJ4.sgERN1	258.1	278.9	290	302.5	268.5	296.25	-27.75	0.149472	0.82544
BT-20.GSKJ4.sgHSF1	258.4	280.3	290	302.5	269.35	296.25	-26.9	0.166483	0.778629
BT-20.GSKJ4.sgHSF2	266.2	275	290	302.5	270.6	296.25	-25.65	0.0784866	1.1052
BT-20.GSKJ4.sgKEAP1	266.4	271.3	290	302.5	268.85	296.25	-27.4	0.0551106	1.25876
BT-20.GSKJ4.sgNFE2L2	291	288.8	290	302.5	289.9	296.25	-6.35	0.422411	0.374265
BT-20.GSKJ4.sgSLC35F2	293.2	283.7	290	302.5	288.45	296.25	-7.8	0.425117	0.371492
BT-20.GSKJ4.sgXBP1	276.9	296.2	290	302.5	286.55	296.25	-9.7	0.487668	0.311876
BT-20.IBET151.sgATF3	244.1	217.3	258.4	199.6	230.7	229	1.7	0.962821	0.0164545
BT-20.IBET151.sgATF4	250.4	220.1	258.4	199.6	235.25	229	6.25	0.867555	0.0617032
BT-20.IBET151.sgATF6	231.9	237.6	258.4	199.6	234.75	229	5.75	0.863636	0.0636691
BT-20.IBET151.sgATG7	255.4	207.8	258.4	199.6	231.6	229	2.6	0.951454	0.0216124
BT-20.IBET151.sgERN1	206.8	221.9	258.4	199.6	214.35	229	-14.65	0.677014	0.169402
BT-20.IBET151.sgHSF1	237.8	226.9	258.4	199.6	232.35	229	3.35	0.921025	0.0357284
BT-20.IBET151.sgHSF2	237	198.3	258.4	199.6	217.65	229	-11.35	0.777681	0.109198
BT-20.IBET151.sgKEAP1	245.3	235.5	258.4	199.6	240.4	229	11.4	0.738926	0.131399
BT-20.IBET151.sgNFE2L2	227.4	243.6	258.4	199.6	235.5	229	6.5	0.850966	0.070088
BT-20.IBET151.sgSLC35F2	241.2	211.6	258.4	199.6	226.4	229	-2.6	0.944232	0.0249214
BT-20.IBET151.sgXBP1	255.2	225.3	258.4	199.6	240.25	229	11.25	0.765538	0.116033
BT-20.Ki8751.sgATF3	257.6	247.7	258.1	240.3	252.65	249.2	3.45	0.767045	0.115179
BT-20.Ki8751.sgATF4	265.7	263.2	258.1	240.3	264.45	249.2	15.25	0.231821	0.634847
BT-20.Ki8751.sgATF6	304.7	285.8	258.1	240.3	295.25	249.2	46.05	0.0710943	1.14816
BT-20.Ki8751.sgATG7	269.2	265.6	258.1	240.3	267.4	249.2	18.2	0.182911	0.73776
BT-20.Ki8751.sgERN1	252.1	230	258.1	240.3	241.05	249.2	-8.15	0.623687	0.205033
BT-20.Ki8751.sgHSF1	246.9	256	258.1	240.3	251.45	249.2	2.25	0.84281	0.0742703
BT-20.Ki8751.sgHSF2	274.6	261.3	258.1	240.3	267.95	249.2	18.75	0.233529	0.631658
BT-20.Ki8751.sgKEAP1	268.4	279.2	258.1	240.3	273.8	249.2	24.6	0.141924	0.847943
BT-20.Ki8751.sgNFE2L2	262	241.4	258.1	240.3	251.7	249.2	2.5	0.871218	0.0598732
BT-20.Ki8751.sgSLC35F2	265.8	253.7	258.1	240.3	259.75	249.2	10.55	0.430293	0.366235
BT-20.Ki8751.sgXBP1	279.5	247	258.1	240.3	263.25	249.2	14.05	0.527433	0.277832
BT-20.KU0063794.sgATF3	291.9	290.7	290.6	270.3	291.3	280.45	10.85	0.397675	0.400472
BT-20.KU0063794.sgATF4	285.7	256	290.6	270.3	270.85	280.45	-9.6	0.646918	0.189151
BT-20.KU0063794.sgATF6	238	272.8	290.6	270.3	255.4	280.45	-25.05	0.339661	0.468955
BT-20.KU0063794.sgATG7	289.5	255.3	290.6	270.3	272.4	280.45	-8.05	0.724803	0.13978
BT-20.KU0063794.sgERN1	243	267.1	290.6	270.3	255.05	280.45	-25.4	0.248248	0.605115
BT-20.KU0063794.sgHSF1	267	262.5	290.6	270.3	264.75	280.45	-15.7	0.270091	0.56849
BT-20.KU0063794.sgHSF2	268.8	224.7	290.6	270.3	246.75	280.45	-33.7	0.299457	0.523666
BT-20.KU0063794.sgKEAP1	264.4	245.3	290.6	270.3	254.85	280.45	-25.6	0.207628	0.682715
BT-20.KU0063794.sgNFE2L2	275.3	264.9	290.6	270.3	270.1	280.45	-10.35	0.459916	0.337321
BT-20.KU0063794.sgSLC35F2	284.1	300.5	290.6	270.3	292.3	280.45	11.85	0.459657	0.337566
BT-20.KU0063794.sgXBP1	272.2	261.6	290.6	270.3	266.9	280.45	-13.55	0.358265	0.445796
BT-20.KW2449.sgATF3	275.6	244.2	324.6	269.8	259.9	297.2	-37.3	0.358969	0.444943
BT-20.KW2449.sgATF4	312.6	277.9	324.6	269.8	295.25	297.2	-1.95	0.957522	0.0188513
BT-20.KW2449.sgATF6	282.3	271.7	324.6	269.8	277	297.2	-20.2	0.544395	0.264086
BT-20.KW2449.sgATG7	279.3	272.1	324.6	269.8	275.7	297.2	-21.5	0.518001	0.285669
BT-20.KW2449.sgERN1	293.1	253	324.6	269.8	273.05	297.2	-24.15	0.550673	0.259106
BT-20.KW2449.sgHSF1	269.8	263	324.6	269.8	266.4	297.2	-30.8	0.380681	0.419438
BT-20.KW2449.sgHSF2	275.2	254.1	324.6	269.8	264.65	297.2	-32.55	0.383056	0.416737
BT-20.KW2449.sgKEAP1	265.9	269.4	324.6	269.8	267.65	297.2	-29.55	0.394392	0.404072
BT-20.KW2449.sgNFE2L2	310.1	285	324.6	269.8	297.55	297.2	0.35	0.991788	0.00358102
BT-20.KW2449.sgSLC35F2	276.9	254.5	324.6	269.8	265.7	297.2	-31.5	0.398733	0.399317
BT-20.KW2449.sgXBP1	287	293.8	324.6	269.8	290.4	297.2	-6.8	0.828432	0.0817434
BT-20.KX2391.sgATF3	144.7	152.5	163.3	135.5	148.6	149.4	-0.8	0.960846	0.0173461
BT-20.KX2391.sgATF4	147.6	147.3	163.3	135.5	147.45	149.4	-1.95	0.901292	0.0451346
BT-20.KX2391.sgATF6	132.6	132.1	163.3	135.5	132.35	149.4	-17.05	0.344835	0.462389
BT-20.KX2391.sgATG7	147.6	132.4	163.3	135.5	140	149.4	-9.4	0.613106	0.212464
BT-20.KX2391.sgERN1	168.3	142.7	163.3	135.5	155.5	149.4	6.1	0.777454	0.109325
BT-20.KX2391.sgHSF1	142	142.7	163.3	135.5	142.35	149.4	-7.05	0.662508	0.178809
BT-20.KX2391.sgHSF2	167.3	142.7	163.3	135.5	155	149.4	5.6	0.791352	0.10163
BT-20.KX2391.sgKEAP1	152.8	142.8	163.3	135.5	147.8	149.4	-1.6	0.923634	0.0344999
BT-20.KX2391.sgNFE2L2	133.2	165.2	163.3	135.5	149.2	149.4	-0.2	0.993328	0.00290749
BT-20.KX2391.sgSLC35F2	146.7	161.6	163.3	135.5	154.15	149.4	4.75	0.791696	0.101441
BT-20.KX2391.sgXBP1	176.3	152.3	163.3	135.5	164.3	149.4	14.9	0.502345	0.298998
BT-20.Lovastatin.sgATF3	249.6	258.4	243.3	286.2	254	264.75	-10.75	0.67205	0.172598
BT-20.Lovastatin.sgATF4	303.7	276.8	243.3	286.2	290.25	264.75	25.5	0.419894	0.37686
BT-20.Lovastatin.sgATF6	221.5	273.2	243.3	286.2	247.35	264.75	-17.4	0.656063	0.183055
BT-20.Lovastatin.sgATG7	289.8	273.8	243.3	286.2	281.8	264.75	17.05	0.53404	0.272427
BT-20.Lovastatin.sgERN1	278.7	286	243.3	286.2	282.35	264.75	17.6	0.503508	0.297994
BT-20.Lovastatin.sgHSF1	290.9	256	243.3	286.2	273.45	264.75	8.7	0.782832	0.106331
BT-20.Lovastatin.sgHSF2	261.3	266.4	243.3	286.2	263.85	264.75	-0.9	0.970551	0.0129815
BT-20.Lovastatin.sgKEAP1	285.8	258.3	243.3	286.2	272.05	264.75	7.3	0.801438	0.0961299
BT-20.Lovastatin.sgNFE2L2	280.1	260.2	243.3	286.2	270.15	264.75	5.4	0.84058	0.0754208
BT-20.Lovastatin.sgSLC35F2	264.5	331.9	243.3	286.2	298.2	264.75	33.45	0.490513	0.309349
BT-20.Lovastatin.sgXBP1	282.3	280.7	243.3	286.2	281.5	264.75	16.75	0.516881	0.286609
BT-20.LRRK2IN1.sgATF3	264.3	240.9	242.3	287.3	252.6	264.8	-12.2	0.677956	0.168799
BT-20.LRRK2IN1.sgATF4	261.9	262.7	242.3	287.3	262.3	264.8	-2.5	0.921686	0.0354169
BT-20.LRRK2IN1.sgATF6	249	245.6	242.3	287.3	247.3	264.8	-17.5	0.519153	0.284705
BT-20.LRRK2IN1.sgATG7	248.7	290.3	242.3	287.3	269.5	264.8	4.7	0.892171	0.0495519
BT-20.LRRK2IN1.sgERN1	282.4	244.8	242.3	287.3	263.6	264.8	-1.2	0.971072	0.0127484
BT-20.LRRK2IN1.sgHSF1	271.4	243.2	242.3	287.3	257.3	264.8	-7.5	0.804143	0.0946668
BT-20.LRRK2IN1.sgHSF2	264	279.7	242.3	287.3	271.85	264.8	7.05	0.795239	0.0995025
BT-20.LRRK2IN1.sgKEAP1	251.4	244	242.3	287.3	247.7	264.8	-17.1	0.531514	0.274485
BT-20.LRRK2IN1.sgNFE2L2	256.6	264.2	242.3	287.3	260.4	264.8	-4.4	0.864902	0.063033
BT-20.LRRK2IN1.sgSLC35F2	249.4	241.1	242.3	287.3	245.25	264.8	-19.55	0.48286	0.316179
BT-20.LRRK2IN1.sgXBP1	261.3	240.1	242.3	287.3	250.7	264.8	-14.1	0.627919	0.202096
BT-20.Mebendazole.sgATF3	184.1	172.5	152.5	162.8	178.3	157.65	20.65	0.116866	0.932312
BT-20.Mebendazole.sgATF4	180.6	163.5	152.5	162.8	172.05	157.65	14.4	0.285876	0.543822
BT-20.Mebendazole.sgATF6	171.7	170.1	152.5	162.8	170.9	157.65	13.25	0.126107	0.89926
BT-20.Mebendazole.sgATG7	170.2	152.5	152.5	162.8	161.35	157.65	3.7	0.752441	0.123528
BT-20.Mebendazole.sgERN1	181.1	146.6	152.5	162.8	163.85	157.65	6.2	0.763388	0.117255
BT-20.Mebendazole.sgHSF1	164.4	157.3	152.5	162.8	160.85	157.65	3.2	0.659825	0.180571
BT-20.Mebendazole.sgHSF2	200	164.2	152.5	162.8	182.1	157.65	24.45	0.319695	0.495264
BT-20.Mebendazole.sgKEAP1	166	151.6	152.5	162.8	158.8	157.65	1.15	0.908525	0.0416633
BT-20.Mebendazole.sgNFE2L2	179.2	187.6	152.5	162.8	183.4	157.65	25.75	0.0606115	1.21745
BT-20.Mebendazole.sgSLC35F2	208.2	195.8	152.5	162.8	202	157.65	44.35	0.0314764	1.50201
BT-20.Mebendazole.sgXBP1	156.7	184.8	152.5	162.8	170.75	157.65	13.1	0.473662	0.324531
BT-20.Methotrexate.sgATF3	189.8	204.2	182.2	217.7	197	199.95	-2.95	0.891739	0.0497622
BT-20.Methotrexate.sgATF4	184.7	198.9	182.2	217.7	191.8	199.95	-8.15	0.711379	0.147899
BT-20.Methotrexate.sgATF6	195.6	212.6	182.2	217.7	204.1	199.95	4.15	0.852522	0.0692944
BT-20.Methotrexate.sgATG7	199.4	209.9	182.2	217.7	204.65	199.95	4.7	0.823281	0.084452
BT-20.Methotrexate.sgERN1	192.1	200.7	182.2	217.7	196.4	199.95	-3.55	0.863834	0.0635695
BT-20.Methotrexate.sgHSF1	195.1	174.2	182.2	217.7	184.65	199.95	-15.3	0.535	0.271647
BT-20.Methotrexate.sgHSF2	200	176.1	182.2	217.7	188.05	199.95	-11.9	0.634035	0.197887
BT-20.Methotrexate.sgKEAP1	179.7	191	182.2	217.7	185.35	199.95	-14.6	0.51525	0.287982
BT-20.Methotrexate.sgNFE2L2	184.4	208.2	182.2	217.7	196.3	199.95	-3.65	0.880097	0.0554696
BT-20.Methotrexate.sgSLC35F2	193.1	202.8	182.2	217.7	197.95	199.95	-2	0.923369	0.0346245
BT-20.Methotrexate.sgXBP1	195.5	215.3	182.2	217.7	205.4	199.95	5.45	0.813706	0.0895324
BT-20.MG132.sgATF3	192	209.2	230.4	180.3	200.6	205.35	-4.75	0.874191	0.0583937
BT-20.MG132.sgATF4	185.5	189.5	230.4	180.3	187.5	205.35	-17.85	0.551166	0.258718
BT-20.MG132.sgATF6	208.4	163.8	230.4	180.3	186.1	205.35	-19.25	0.623931	0.204864
BT-20.MG132.sgATG7	208.3	166.3	230.4	180.3	187.3	205.35	-18.05	0.636284	0.196349
BT-20.MG132.sgERN1	191	172.9	230.4	180.3	181.95	205.35	-23.4	0.472305	0.325778
BT-20.MG132.sgHSF1	181.9	181.2	230.4	180.3	181.55	205.35	-23.8	0.442378	0.354206
BT-20.MG132.sgHSF2	181.3	190.2	230.4	180.3	185.75	205.35	-19.6	0.521634	0.282634
BT-20.MG132.sgKEAP1	197.6	173.7	230.4	180.3	185.65	205.35	-19.7	0.551426	0.258513
BT-20.MG132.sgNFE2L2	180.1	180.5	230.4	180.3	180.3	205.35	-25.05	0.422662	0.374007
BT-20.MG132.sgSLC35F2	217	199.9	230.4	180.3	208.45	205.35	3.1	0.917467	0.0374094
BT-20.MG132.sgXBP1	209.3	175.3	230.4	180.3	192.3	205.35	-13.05	0.708434	0.149701
BT-20.Mitoxantrone.sgATF3	101.8	116.4	87.86	89.92	109.1	88.89	20.21	0.111291	0.953541
BT-20.Mitoxantrone.sgATF4	114.3	100.9	87.86	89.92	107.6	88.89	18.71	0.110022	0.958522
BT-20.Mitoxantrone.sgATF6	106.1	88.96	87.86	89.92	97.53	88.89	8.64	0.422279	0.374401
BT-20.Mitoxantrone.sgATG7	119.1	105.5	87.86	89.92	112.3	88.89	23.41	0.0765339	1.11615
BT-20.Mitoxantrone.sgERN1	96.91	118	87.86	89.92	107.455	88.89	18.565	0.221834	0.653971
BT-20.Mitoxantrone.sgHSF1	98.9	120	87.86	89.92	109.45	88.89	20.56	0.191978	0.716749
BT-20.Mitoxantrone.sgHSF2	93.52	115.9	87.86	89.92	104.71	88.89	15.82	0.294499	0.530916
BT-20.Mitoxantrone.sgKEAP1	111.1	104.8	87.86	89.92	107.95	88.89	19.06	0.0289282	1.53868
BT-20.Mitoxantrone.sgNFE2L2	95.8	81.65	87.86	89.92	88.725	88.89	-0.165	0.983683	0.00714467
BT-20.Mitoxantrone.sgSLC35F2	106.4	110.3	87.86	89.92	108.35	88.89	19.46	0.0126004	1.89962
BT-20.Mitoxantrone.sgXBP1	108.1	100.8	87.86	89.92	104.45	88.89	15.56	0.0545887	1.2629
BT-20.MK1775.sgATF3	222.6	200.6	183.3	197.8	211.6	190.55	21.05	0.251182	0.600011
BT-20.MK1775.sgATF4	173.7	187.5	183.3	197.8	180.6	190.55	-9.95	0.424911	0.371702
BT-20.MK1775.sgATF6	199.9	198.8	183.3	197.8	199.35	190.55	8.8	0.349787	0.456196
BT-20.MK1775.sgATG7	191.2	176.8	183.3	197.8	184	190.55	-6.55	0.587149	0.231252
BT-20.MK1775.sgERN1	195.5	188.7	183.3	197.8	192.1	190.55	1.55	0.864393	0.0632886
BT-20.MK1775.sgHSF1	175.8	194.7	183.3	197.8	185.25	190.55	-5.3	0.69986	0.154989
BT-20.MK1775.sgHSF2	168.1	199.7	183.3	197.8	183.9	190.55	-6.65	0.73889	0.13142
BT-20.MK1775.sgKEAP1	178.6	188.8	183.3	197.8	183.7	190.55	-6.85	0.520483	0.283593
BT-20.MK1775.sgNFE2L2	187.4	197.8	183.3	197.8	192.6	190.55	2.05	0.839632	0.075911
BT-20.MK1775.sgSLC35F2	185.7	178.7	183.3	197.8	182.2	190.55	-8.35	0.4086	0.388701
BT-20.MK1775.sgXBP1	189.1	193.2	183.3	197.8	191.15	190.55	0.6	0.943778	0.0251303
BT-20.MLN2238.sgATF3	174.8	185.1	198	164.6	179.95	181.3	-1.35	0.945458	0.0243576
BT-20.MLN2238.sgATF4	156.3	166.2	198	164.6	161.25	181.3	-20.05	0.368731	0.43329
BT-20.MLN2238.sgATF6	153.2	142.1	198	164.6	147.65	181.3	-33.65	0.196003	0.707737
BT-20.MLN2238.sgATG7	159	156.3	198	164.6	157.65	181.3	-23.65	0.293557	0.532308
BT-20.MLN2238.sgERN1	183	181.6	198	164.6	182.3	181.3	1	0.957733	0.0187554
BT-20.MLN2238.sgHSF1	120.1	138.5	198	164.6	129.3	181.3	-52	0.112253	0.949802
BT-20.MLN2238.sgHSF2	189.3	186.3	198	164.6	187.8	181.3	6.5	0.735635	0.133338
BT-20.MLN2238.sgKEAP1	180.9	182.2	198	164.6	181.55	181.3	0.25	0.989423	0.00461792
BT-20.MLN2238.sgNFE2L2	137.9	122.5	198	164.6	130.2	181.3	-51.1	0.108783	0.963438
BT-20.MLN2238.sgSLC35F2	195.2	195	198	164.6	195.1	181.3	13.8	0.495503	0.304954
BT-20.MLN2238.sgXBP1	153.3	143.4	198	164.6	148.35	181.3	-32.95	0.199073	0.700987
BT-20.Neratinib.sgATF3	256.3	234.5	269.5	226.6	245.4	248.05	-2.65	0.922355	0.0351017
BT-20.Neratinib.sgATF4	300.8	275.4	269.5	226.6	288.1	248.05	40.05	0.249372	0.603153
BT-20.Neratinib.sgATF6	253.1	275.4	269.5	226.6	264.25	248.05	16.2	0.571796	0.242759
BT-20.Neratinib.sgATG7	210.5	243.4	269.5	226.6	226.95	248.05	-21.1	0.516774	0.286699
BT-20.Neratinib.sgERN1	249.5	267.3	269.5	226.6	258.4	248.05	10.35	0.699431	0.155255
BT-20.Neratinib.sgHSF1	252.2	260.6	269.5	226.6	256.4	248.05	8.35	0.739216	0.131229
BT-20.Neratinib.sgHSF2	245.8	261.9	269.5	226.6	253.85	248.05	5.8	0.823793	0.084182
BT-20.Neratinib.sgKEAP1	254.5	247.9	269.5	226.6	251.2	248.05	3.15	0.897903	0.0467706
BT-20.Neratinib.sgNFE2L2	224.5	249.7	269.5	226.6	237.1	248.05	-10.95	0.702817	0.153158
BT-20.Neratinib.sgSLC35F2	246.2	225	269.5	226.6	235.6	248.05	-12.45	0.654689	0.183965
BT-20.Neratinib.sgXBP1	269.2	262.6	269.5	226.6	265.9	248.05	17.85	0.497254	0.303421
BT-20.Niclosamide.sgATF3	280.7	269.7	277	284.4	275.2	280.7	-5.5	0.493963	0.306306
BT-20.Niclosamide.sgATF4	248.8	298.7	277	284.4	273.75	280.7	-6.95	0.808757	0.0921818
BT-20.Niclosamide.sgATF6	254	292.7	277	284.4	273.35	280.7	-7.35	0.744916	0.127893
BT-20.Niclosamide.sgATG7	271.3	350.4	277	284.4	310.85	280.7	30.15	0.527102	0.278105
BT-20.Niclosamide.sgERN1	276.6	335.2	277	284.4	305.9	280.7	25.2	0.483385	0.315707
BT-20.Niclosamide.sgHSF1	247	290.4	277	284.4	268.7	280.7	-12	0.640331	0.193595
BT-20.Niclosamide.sgHSF2	282.4	291.6	277	284.4	287	280.7	6.3	0.397646	0.400503
BT-20.Niclosamide.sgKEAP1	240.9	296.8	277	284.4	268.85	280.7	-11.85	0.715115	0.145624
BT-20.Niclosamide.sgNFE2L2	299.5	294	277	284.4	296.75	280.7	16.05	0.0735188	1.1336
BT-20.Niclosamide.sgSLC35F2	248	295.3	277	284.4	271.65	280.7	-9.05	0.741737	0.12975
BT-20.Niclosamide.sgXBP1	266.1	322.4	277	284.4	294.25	280.7	13.55	0.680253	0.16733
BT-20.Nilotinib.sgATF3	257.6	290.7	260.2	265.1	274.15	262.65	11.5	0.562855	0.249604
BT-20.Nilotinib.sgATF4	260.4	276.1	260.2	265.1	268.25	262.65	5.6	0.566152	0.247067
BT-20.Nilotinib.sgATF6	314.8	290.7	260.2	265.1	302.75	262.65	40.1	0.0825552	1.08326
BT-20.Nilotinib.sgATG7	290.4	283.8	260.2	265.1	287.1	262.65	24.45	0.0271137	1.56681
BT-20.Nilotinib.sgERN1	293.1	286.9	260.2	265.1	290	262.65	27.35	0.0202402	1.69379
BT-20.Nilotinib.sgHSF1	292.8	277.6	260.2	265.1	285.2	262.65	22.55	0.105854	0.975294
BT-20.Nilotinib.sgHSF2	271.6	254.7	260.2	265.1	263.15	262.65	0.5	0.959847	0.0177981
BT-20.Nilotinib.sgKEAP1	286.5	267.6	260.2	265.1	277.05	262.65	14.4	0.278166	0.555696
BT-20.Nilotinib.sgNFE2L2	278.7	304.9	260.2	265.1	291.8	262.65	29.15	0.160241	0.795225
BT-20.Nilotinib.sgSLC35F2	279	270.2	260.2	265.1	274.6	262.65	11.95	0.140993	0.850802
BT-20.Nilotinib.sgXBP1	274.8	300.9	260.2	265.1	287.85	262.65	25.2	0.198139	0.70303
BT-20.Nitroxoline.sgATF3	245.2	243.3	227.9	324.5	244.25	276.2	-31.95	0.57638	0.239291
BT-20.Nitroxoline.sgATF4	274	262.8	227.9	324.5	268.4	276.2	-7.8	0.887291	0.0519337
BT-20.Nitroxoline.sgATF6	250.8	273.2	227.9	324.5	262	276.2	-14.2	0.801516	0.0960878
BT-20.Nitroxoline.sgATG7	285.3	250	227.9	324.5	267.65	276.2	-8.55	0.883237	0.0539228
BT-20.Nitroxoline.sgERN1	236.8	305.5	227.9	324.5	271.15	276.2	-5.05	0.93986	0.0269367
BT-20.Nitroxoline.sgHSF1	246.9	276.1	227.9	324.5	261.5	276.2	-14.7	0.798236	0.0978688
BT-20.Nitroxoline.sgHSF2	226.8	309.7	227.9	324.5	268.25	276.2	-7.95	0.91202	0.0399956
BT-20.Nitroxoline.sgKEAP1	257.9	264.5	227.9	324.5	261.2	276.2	-15	0.785988	0.104584
BT-20.Nitroxoline.sgNFE2L2	203.7	280.6	227.9	324.5	242.15	276.2	-34.05	0.636654	0.196097
BT-20.Nitroxoline.sgSLC35F2	250.8	282.4	227.9	324.5	266.6	276.2	-9.6	0.867598	0.0616812
BT-20.Nitroxoline.sgXBP1	279.8	280.4	227.9	324.5	280.1	276.2	3.9	0.942998	0.0254891
BT-20.NVPAUY922.sgATF3	202.1	188.4	203	189.7	195.25	196.35	-1.1	0.918797	0.0367807
BT-20.NVPAUY922.sgATF4	214.9	206.3	203	189.7	210.6	196.35	14.25	0.213759	0.670075
BT-20.NVPAUY922.sgATF6	204	184.8	203	189.7	194.4	196.35	-1.95	0.882744	0.0541651
BT-20.NVPAUY922.sgATG7	211.8	174.1	203	189.7	192.95	196.35	-3.4	0.880584	0.0552292
BT-20.NVPAUY922.sgERN1	192	183	203	189.7	187.5	196.35	-8.85	0.38528	0.414224
BT-20.NVPAUY922.sgHSF1	206.4	182.3	203	189.7	194.35	196.35	-2	0.897785	0.0468278
BT-20.NVPAUY922.sgHSF2	218.9	178.3	203	189.7	198.6	196.35	2.25	0.925726	0.0335174
BT-20.NVPAUY922.sgKEAP1	196.2	202.2	203	189.7	199.2	196.35	2.85	0.733735	0.134461
BT-20.NVPAUY922.sgNFE2L2	203.2	207.3	203	189.7	205.25	196.35	8.9	0.329252	0.482472
BT-20.NVPAUY922.sgSLC35F2	203.4	192	203	189.7	197.7	196.35	1.35	0.891652	0.0498047
BT-20.NVPAUY922.sgXBP1	223.8	213.3	203	189.7	218.55	196.35	22.2	0.119996	0.920832
BT-20.OSI027.sgATF3	239.7	275.2	274.2	256.8	257.45	265.5	-8.05	0.723286	0.14069
BT-20.OSI027.sgATF4	259.8	306.8	274.2	256.8	283.3	265.5	17.8	0.551157	0.258725
BT-20.OSI027.sgATF6	274.8	258.6	274.2	256.8	266.7	265.5	1.2	0.928798	0.0320787
BT-20.OSI027.sgATG7	253.9	283.9	274.2	256.8	268.9	265.5	3.4	0.862669	0.064156
BT-20.OSI027.sgERN1	234.8	282	274.2	256.8	258.4	265.5	-7.1	0.804261	0.0946032
BT-20.OSI027.sgHSF1	242.2	274	274.2	256.8	258.1	265.5	-7.4	0.722627	0.141086
BT-20.OSI027.sgHSF2	257.9	293.8	274.2	256.8	275.85	265.5	10.35	0.655556	0.18339
BT-20.OSI027.sgKEAP1	251.5	288.5	274.2	256.8	270	265.5	4.5	0.846205	0.0725245
BT-20.OSI027.sgNFE2L2	293.3	297.5	274.2	256.8	295.4	265.5	29.9	0.0791103	1.10177
BT-20.OSI027.sgSLC35F2	248.1	272.4	274.2	256.8	260.25	265.5	-5.25	0.758907	0.119811
BT-20.OSI027.sgXBP1	239.9	292.8	274.2	256.8	266.35	265.5	0.85	0.978419	0.00947509
BT-20.PAC1.sgATF3	264.4	220.5	215.7	239.4	242.45	227.55	14.9	0.610909	0.214023
BT-20.PAC1.sgATF4	251.9	258.4	215.7	239.4	255.15	227.55	27.6	0.15376	0.813156
BT-20.PAC1.sgATF6	234.9	236.2	215.7	239.4	235.55	227.55	8	0.569725	0.244335
BT-20.PAC1.sgATG7	271.3	195.8	215.7	239.4	233.55	227.55	6	0.893382	0.0489627
BT-20.PAC1.sgERN1	278.1	249.4	215.7	239.4	263.75	227.55	36.2	0.191176	0.718567
BT-20.PAC1.sgHSF1	262.9	241.4	215.7	239.4	252.15	227.55	24.6	0.263991	0.578411
BT-20.PAC1.sgHSF2	239.9	228	215.7	239.4	233.95	227.55	6.4	0.677002	0.16941
BT-20.PAC1.sgKEAP1	242.6	235.3	215.7	239.4	238.95	227.55	11.4	0.454945	0.342041
BT-20.PAC1.sgNFE2L2	263.4	242.9	215.7	239.4	253.15	227.55	25.6	0.24389	0.612806
BT-20.PAC1.sgSLC35F2	236.4	242.2	215.7	239.4	239.3	227.55	11.75	0.437101	0.359418
BT-20.PAC1.sgXBP1	272.2	233.8	215.7	239.4	253	227.55	25.45	0.376448	0.424295
BT-20.Palbociclib.sgATF3	145.7	149.9	164.5	152.1	147.8	158.3	-10.5	0.249904	0.602226
BT-20.Palbociclib.sgATF4	146.2	150.9	164.5	152.1	148.55	158.3	-9.75	0.279235	0.554031
BT-20.Palbociclib.sgATF6	153.4	146.1	164.5	152.1	149.75	158.3	-8.55	0.356665	0.447739
BT-20.Palbociclib.sgATG7	163	132.9	164.5	152.1	147.95	158.3	-10.35	0.58992	0.229207
BT-20.Palbociclib.sgERN1	168	143.5	164.5	152.1	155.75	158.3	-2.55	0.869787	0.0605869
BT-20.Palbociclib.sgHSF1	145.3	150.9	164.5	152.1	148.1	158.3	-10.2	0.272541	0.564568
BT-20.Palbociclib.sgHSF2	135.3	144.7	164.5	152.1	140	158.3	-18.3	0.142977	0.844734
BT-20.Palbociclib.sgKEAP1	138.6	152.5	164.5	152.1	145.55	158.3	-12.75	0.30448	0.516442
BT-20.Palbociclib.sgNFE2L2	157.8	154	164.5	152.1	155.9	158.3	-2.4	0.746821	0.126784
BT-20.Palbociclib.sgSLC35F2	157.2	139.8	164.5	152.1	148.5	158.3	-9.8	0.455807	0.341219
BT-20.Palbociclib.sgXBP1	157.3	159.8	164.5	152.1	158.55	158.3	0.25	0.972061	0.0123065
BT-20.Pazopanib.sgATF3	259.1	280.3	273.6	295.3	269.7	284.45	-14.75	0.433416	0.363095
BT-20.Pazopanib.sgATF4	305.5	264.8	273.6	295.3	285.15	284.45	0.7	0.978542	0.00942056
BT-20.Pazopanib.sgATF6	280.6	287.8	273.6	295.3	284.2	284.45	-0.25	0.984538	0.0067675
BT-20.Pazopanib.sgATG7	275	255.1	273.6	295.3	265.05	284.45	-19.4	0.318274	0.497199
BT-20.Pazopanib.sgERN1	263.6	283.9	273.6	295.3	273.75	284.45	-10.7	0.546211	0.26264
BT-20.Pazopanib.sgHSF1	286.9	297.6	273.6	295.3	292.25	284.45	7.8	0.585159	0.232726
BT-20.Pazopanib.sgHSF2	312.5	289.4	273.6	295.3	300.95	284.45	16.5	0.407111	0.390287
BT-20.Pazopanib.sgKEAP1	293.3	277.5	273.6	295.3	285.4	284.45	0.95	0.950012	0.0222711
BT-20.Pazopanib.sgNFE2L2	269.3	250	273.6	295.3	259.65	284.45	-24.8	0.229773	0.638701
BT-20.Pazopanib.sgSLC35F2	297.8	296.3	273.6	295.3	297.05	284.45	12.6	0.36629	0.436175
BT-20.Pazopanib.sgXBP1	311.2	281.7	273.6	295.3	296.45	284.45	12	0.579547	0.236911
BT-20.PF3758309.sgATF3	129	136	118.8	125.8	132.5	122.3	10.2	0.175487	0.755756
BT-20.PF3758309.sgATF4	132.1	123.5	118.8	125.8	127.8	122.3	5.5	0.425742	0.370853
BT-20.PF3758309.sgATF6	128	123.9	118.8	125.8	125.95	122.3	3.65	0.463163	0.334266
BT-20.PF3758309.sgATG7	153.2	119.9	118.8	125.8	136.55	122.3	14.25	0.490423	0.309429
BT-20.PF3758309.sgERN1	139	127.5	118.8	125.8	133.25	122.3	10.95	0.245325	0.610257
BT-20.PF3758309.sgHSF1	134.7	144.1	118.8	125.8	139.4	122.3	17.1	0.100112	0.999513
BT-20.PF3758309.sgHSF2	137.5	125.6	118.8	125.8	131.55	122.3	9.25	0.312201	0.505566
BT-20.PF3758309.sgKEAP1	137.5	130.5	118.8	125.8	134	122.3	11.7	0.141861	0.848138
BT-20.PF3758309.sgNFE2L2	137.5	146.4	118.8	125.8	141.95	122.3	19.65	0.0739242	1.13121
BT-20.PF3758309.sgSLC35F2	126.2	115.6	118.8	125.8	120.9	122.3	-1.4	0.845996	0.0726319
BT-20.PF3758309.sgXBP1	120.3	134.5	118.8	125.8	127.4	122.3	5.1	0.585421	0.232532
BT-20.PF573228.sgATF3	303.5	307	332.9	344.5	305.25	338.7	-33.45	0.0312717	1.50485
BT-20.PF573228.sgATF4	326.6	329.8	332.9	344.5	328.2	338.7	-10.5	0.223074	0.65155
BT-20.PF573228.sgATF6	277.2	284.6	332.9	344.5	280.9	338.7	-57.8	0.013873	1.85783
BT-20.PF573228.sgATG7	281.4	331.4	332.9	344.5	306.4	338.7	-32.3	0.335195	0.474702
BT-20.PF573228.sgERN1	296.1	333.1	332.9	344.5	314.6	338.7	-24.1	0.33981	0.468764
BT-20.PF573228.sgHSF1	278	302.3	332.9	344.5	290.15	338.7	-48.55	0.0690325	1.16095
BT-20.PF573228.sgHSF2	309.9	320.9	332.9	344.5	315.4	338.7	-23.3	0.100292	0.998733
BT-20.PF573228.sgKEAP1	277.1	309.7	332.9	344.5	293.4	338.7	-45.3	0.12014	0.920314
BT-20.PF573228.sgNFE2L2	312	392.4	332.9	344.5	352.2	338.7	13.5	0.771206	0.112829
BT-20.PF573228.sgSLC35F2	326.1	317.9	332.9	344.5	322	338.7	-16.7	0.143071	0.844448
BT-20.PF573228.sgXBP1	264.2	337.2	332.9	344.5	300.7	338.7	-38	0.411949	0.385156
BT-20.PHA793887.sgATF3	189.8	157.2	175	182.9	173.5	178.95	-5.45	0.776061	0.110104
BT-20.PHA793887.sgATF4	186	179.1	175	182.9	182.55	178.95	3.6	0.56334	0.24923
BT-20.PHA793887.sgATF6	173.7	178	175	182.9	175.85	178.95	-3.1	0.561857	0.250375
BT-20.PHA793887.sgATG7	174.2	200.9	175	182.9	187.55	178.95	8.6	0.599723	0.222049
BT-20.PHA793887.sgERN1	181.9	177.7	175	182.9	179.8	178.95	0.85	0.866842	0.0620602
BT-20.PHA793887.sgHSF1	189.4	170.8	175	182.9	180.1	178.95	1.15	0.91978	0.0363162
BT-20.PHA793887.sgHSF2	182.8	197.9	175	182.9	190.35	178.95	11.4	0.312767	0.50478
BT-20.PHA793887.sgKEAP1	162	181.1	175	182.9	171.55	178.95	-7.4	0.548285	0.260994
BT-20.PHA793887.sgNFE2L2	192.7	159.6	175	182.9	176.15	178.95	-2.8	0.884417	0.053343
BT-20.PHA793887.sgSLC35F2	194.9	154.8	175	182.9	174.85	178.95	-4.1	0.859538	0.0657349
BT-20.PHA793887.sgXBP1	186.7	179.5	175	182.9	183.1	178.95	4.15	0.518701	0.285083
BT-20.PI103.sgATF3	282.4	268.9	247.7	307.3	275.65	277.5	-1.85	0.957226	0.0189854
BT-20.PI103.sgATF4	304.4	315.6	247.7	307.3	310	277.5	32.5	0.395974	0.402333
BT-20.PI103.sgATF6	242.3	270.8	247.7	307.3	256.55	277.5	-20.95	0.590794	0.228564
BT-20.PI103.sgATG7	250.7	264	247.7	307.3	257.35	277.5	-20.15	0.577127	0.238728
BT-20.PI103.sgERN1	278	296.9	247.7	307.3	287.45	277.5	9.95	0.780439	0.107661
BT-20.PI103.sgHSF1	262.5	259.6	247.7	307.3	261.05	277.5	-16.45	0.636759	0.196025
BT-20.PI103.sgHSF2	288.6	275.8	247.7	307.3	282.2	277.5	4.7	0.891605	0.0498274
BT-20.PI103.sgKEAP1	267.5	271	247.7	307.3	269.25	277.5	-8.25	0.808205	0.0924783
BT-20.PI103.sgNFE2L2	299.4	319.3	247.7	307.3	309.35	277.5	31.85	0.417384	0.379464
BT-20.PI103.sgSLC35F2	257.9	263.9	247.7	307.3	260.9	277.5	-16.6	0.635111	0.19715
BT-20.PI103.sgXBP1	264.5	279.2	247.7	307.3	271.85	277.5	-5.65	0.870924	0.0600197
BT-20.PifithrinAlpha.sgATF3	290.4	294.9	305.3	303.1	292.65	304.2	-11.55	0.0439433	1.35711
BT-20.PifithrinAlpha.sgATF4	299.8	342.3	305.3	303.1	321.05	304.2	16.85	0.511434	0.291211
BT-20.PifithrinAlpha.sgATF6	255.2	328	305.3	303.1	291.6	304.2	-12.6	0.762353	0.117844
BT-20.PifithrinAlpha.sgATG7	282.9	307.4	305.3	303.1	295.15	304.2	-9.05	0.538438	0.268864
BT-20.PifithrinAlpha.sgERN1	288.3	317.3	305.3	303.1	302.8	304.2	-1.4	0.93208	0.0305466
BT-20.PifithrinAlpha.sgHSF1	268.4	294	305.3	303.1	281.2	304.2	-23	0.215296	0.666964
BT-20.PifithrinAlpha.sgHSF2	275.1	274.3	305.3	303.1	274.7	304.2	-29.5	0.00157055	2.80395
BT-20.PifithrinAlpha.sgKEAP1	267.2	283.4	305.3	303.1	275.3	304.2	-28.9	0.0715264	1.14553
BT-20.PifithrinAlpha.sgNFE2L2	272.8	295.9	305.3	303.1	284.35	304.2	-19.85	0.229234	0.639721
BT-20.PifithrinAlpha.sgSLC35F2	316.1	314.7	305.3	303.1	315.4	304.2	11.2	0.0132829	1.87671
BT-20.PifithrinAlpha.sgXBP1	311.4	315.1	305.3	303.1	313.25	304.2	9.05	0.0521741	1.28254
BT-20.PIK93.sgATF3	286.8	273.4	298.8	287	280.1	292.9	-12.8	0.288053	0.540527
BT-20.PIK93.sgATF4	254.2	302.8	298.8	287	278.5	292.9	-14.4	0.622871	0.205602
BT-20.PIK93.sgATF6	231.8	271.9	298.8	287	251.85	292.9	-41.05	0.188476	0.724743
BT-20.PIK93.sgATG7	270.5	305.1	298.8	287	287.8	292.9	-5.1	0.806436	0.0934301
BT-20.PIK93.sgERN1	309.3	262.6	298.8	287	285.95	292.9	-6.95	0.800067	0.0968738
BT-20.PIK93.sgHSF1	284.8	294.1	298.8	287	289.45	292.9	-3.45	0.691135	0.160437
BT-20.PIK93.sgHSF2	294.6	275	298.8	287	284.8	292.9	-8.1	0.552281	0.25784
BT-20.PIK93.sgKEAP1	281.7	279.1	298.8	287	280.4	292.9	-12.5	0.174427	0.758386
BT-20.PIK93.sgNFE2L2	264.7	295.5	298.8	287	280.1	292.9	-12.8	0.518872	0.28494
BT-20.PIK93.sgSLC35F2	267.2	311.9	298.8	287	289.55	292.9	-3.35	0.898057	0.0466959
BT-20.PIK93.sgXBP1	285	301.9	298.8	287	293.45	292.9	0.55	0.96229	0.0166938
BT-20.Regorafenib.sgATF3	253.4	290.4	234.4	324.4	271.9	279.4	-7.5	0.891642	0.0498093
BT-20.Regorafenib.sgATF4	260.1	318.7	234.4	324.4	289.4	279.4	10	0.869445	0.0607578
BT-20.Regorafenib.sgATF6	260.9	282.1	234.4	324.4	271.5	279.4	-7.9	0.880043	0.0554961
BT-20.Regorafenib.sgATG7	283.1	286.9	234.4	324.4	285	279.4	5.6	0.912421	0.0398049
BT-20.Regorafenib.sgERN1	275.6	294.9	234.4	324.4	285.25	279.4	5.85	0.91048	0.0407294
BT-20.Regorafenib.sgHSF1	254.4	275	234.4	324.4	264.7	279.4	-14.7	0.780334	0.107719
BT-20.Regorafenib.sgHSF2	287.3	300.1	234.4	324.4	293.7	279.4	14.3	0.782844	0.106325
BT-20.Regorafenib.sgKEAP1	271.4	267.9	234.4	324.4	269.65	279.4	-9.75	0.848672	0.07126
BT-20.Regorafenib.sgNFE2L2	297.4	356	234.4	324.4	326.7	279.4	47.3	0.471311	0.326692
BT-20.Regorafenib.sgSLC35F2	301.1	274.2	234.4	324.4	287.65	279.4	8.25	0.87674	0.0571291
BT-20.Regorafenib.sgXBP1	286.7	282.2	234.4	324.4	284.45	279.4	5.05	0.920994	0.0357434
BT-20.Rigosertib.sgATF3	153.9	163.8	158.4	167.7	158.85	163.05	-4.2	0.599345	0.222323
BT-20.Rigosertib.sgATF4	160.3	174	158.4	167.7	167.15	163.05	4.1	0.669505	0.174246
BT-20.Rigosertib.sgATF6	139.5	171.2	158.4	167.7	155.35	163.05	-7.7	0.686945	0.163078
BT-20.Rigosertib.sgATG7	143.4	166.6	158.4	167.7	155	163.05	-8.05	0.585496	0.232476
BT-20.Rigosertib.sgERN1	153.8	162.1	158.4	167.7	157.95	163.05	-5.1	0.499181	0.301742
BT-20.Rigosertib.sgHSF1	156.6	161.5	158.4	167.7	159.05	163.05	-4	0.526121	0.278914
BT-20.Rigosertib.sgHSF2	153.2	143.1	158.4	167.7	148.15	163.05	-14.9	0.162154	0.790072
BT-20.Rigosertib.sgKEAP1	157.8	142.5	158.4	167.7	150.15	163.05	-12.9	0.286301	0.543177
BT-20.Rigosertib.sgNFE2L2	159.3	151.3	158.4	167.7	155.3	163.05	-7.75	0.333745	0.476586
BT-20.Rigosertib.sgSLC35F2	179.2	163.2	158.4	167.7	171.2	163.05	8.15	0.471345	0.326662
BT-20.Rigosertib.sgXBP1	172.2	165.3	158.4	167.7	168.75	163.05	5.7	0.428684	0.367862
BT-20.RITA.sgATF3	148.5	155.7	163.1	165.1	152.1	164.1	-12	0.0847957	1.07163
BT-20.RITA.sgATF4	160.4	173.1	163.1	165.1	166.75	164.1	2.65	0.720148	0.142578
BT-20.RITA.sgATF6	148.4	157.2	163.1	165.1	152.8	164.1	-11.3	0.129248	0.888576
BT-20.RITA.sgATG7	159.4	169.9	163.1	165.1	164.65	164.1	0.55	0.927422	0.0327224
BT-20.RITA.sgERN1	123.7	151.4	163.1	165.1	137.55	164.1	-26.55	0.196026	0.707687
BT-20.RITA.sgHSF1	121.8	153.2	163.1	165.1	137.5	164.1	-26.6	0.232936	0.632764
BT-20.RITA.sgHSF2	154.1	151.8	163.1	165.1	152.95	164.1	-11.15	0.0181736	1.74056
BT-20.RITA.sgKEAP1	128	142	163.1	165.1	135	164.1	-29.1	0.0542822	1.26534
BT-20.RITA.sgNFE2L2	185.7	200.2	163.1	165.1	192.95	164.1	28.85	0.0587401	1.23107
BT-20.RITA.sgSLC35F2	160.3	153.1	163.1	165.1	156.7	164.1	-7.4	0.186174	0.730081
BT-20.RITA.sgXBP1	162	159.7	163.1	165.1	160.85	164.1	-3.25	0.166598	0.77833
BT-20.Saracatinib.sgATF3	255.2	237.9	243.9	214	246.55	228.95	17.6	0.415411	0.381522
BT-20.Saracatinib.sgATF4	246.5	263.7	243.9	214	255.1	228.95	26.15	0.268727	0.570688
BT-20.Saracatinib.sgATF6	261.1	215.3	243.9	214	238.2	228.95	9.25	0.767393	0.114982
BT-20.Saracatinib.sgATG7	248.4	252.5	243.9	214	250.45	228.95	21.5	0.290263	0.537209
BT-20.Saracatinib.sgERN1	252.5	255.2	243.9	214	253.85	228.95	24.9	0.239019	0.621567
BT-20.Saracatinib.sgHSF1	232.6	251.7	243.9	214	242.15	228.95	13.2	0.534371	0.272157
BT-20.Saracatinib.sgHSF2	267.1	228.7	243.9	214	247.9	228.95	18.95	0.51764	0.285973
BT-20.Saracatinib.sgKEAP1	241.9	263.6	243.9	214	252.75	228.95	23.8	0.326535	0.48607
BT-20.Saracatinib.sgNFE2L2	253.1	241.8	243.9	214	247.45	228.95	18.5	0.366609	0.435797
BT-20.Saracatinib.sgSLC35F2	285.5	269.8	243.9	214	277.65	228.95	48.7	0.102133	0.990834
BT-20.Saracatinib.sgXBP1	250	257.6	243.9	214	253.8	228.95	24.85	0.248489	0.604693
BT-20.SixMercaptopurine.sgATF3	251.1	256.6	264.7	269.1	253.85	266.9	-13.05	0.0657276	1.18225
BT-20.SixMercaptopurine.sgATF4	249.6	243.4	264.7	269.1	246.5	266.9	-20.4	0.0330124	1.48132
BT-20.SixMercaptopurine.sgATF6	274.5	269.6	264.7	269.1	272.05	266.9	5.15	0.258263	0.587938
BT-20.SixMercaptopurine.sgATG7	288.1	246.1	264.7	269.1	267.1	266.9	0.2	0.993302	0.00291849
BT-20.SixMercaptopurine.sgERN1	270.7	286.3	264.7	269.1	278.5	266.9	11.6	0.288651	0.539626
BT-20.SixMercaptopurine.sgHSF1	315.9	267.6	264.7	269.1	291.75	266.9	24.85	0.413244	0.383794
BT-20.SixMercaptopurine.sgHSF2	272.2	231.8	264.7	269.1	252	266.9	-14.9	0.539687	0.267858
BT-20.SixMercaptopurine.sgKEAP1	255.8	244.3	264.7	269.1	250.05	266.9	-16.85	0.111591	0.952372
BT-20.SixMercaptopurine.sgNFE2L2	274	230.9	264.7	269.1	252.45	266.9	-14.45	0.573389	0.24155
BT-20.SixMercaptopurine.sgSLC35F2	274.9	259.6	264.7	269.1	267.25	266.9	0.35	0.968924	0.0137103
BT-20.SixMercaptopurine.sgXBP1	288.5	260	264.7	269.1	274.25	266.9	7.35	0.660908	0.179859
BT-20.SN38.sgATF3	197.1	167.5	191.5	176.9	182.3	184.2	-1.9	0.918856	0.0367525
BT-20.SN38.sgATF4	228.2	174.5	191.5	176.9	201.35	184.2	17.15	0.600465	0.221512
BT-20.SN38.sgATF6	169.8	169.6	191.5	176.9	169.7	184.2	-14.5	0.185406	0.731876
BT-20.SN38.sgATG7	183.6	196.8	191.5	176.9	190.2	184.2	6	0.604113	0.218881
BT-20.SN38.sgERN1	183.7	186.5	191.5	176.9	185.1	184.2	0.9	0.914695	0.0387238
BT-20.SN38.sgHSF1	192.1	173.4	191.5	176.9	182.75	184.2	-1.45	0.913887	0.0391077
BT-20.SN38.sgHSF2	182	169.2	191.5	176.9	175.6	184.2	-8.6	0.469156	0.328683
BT-20.SN38.sgKEAP1	209.5	176.1	191.5	176.9	192.8	184.2	8.6	0.683498	0.165263
BT-20.SN38.sgNFE2L2	153.1	195.7	191.5	176.9	174.4	184.2	-9.8	0.705853	0.151286
BT-20.SN38.sgSLC35F2	167.6	168	191.5	176.9	167.8	184.2	-16.4	0.153807	0.813024
BT-20.SN38.sgXBP1	181.3	186.4	191.5	176.9	183.85	184.2	-0.35	0.968011	0.0141199
BT-20.SNS032.sgATF3	182	164.7	168.3	180.3	173.35	174.3	-0.95	0.936319	0.0285763
BT-20.SNS032.sgATF4	214	175.2	168.3	180.3	194.6	174.3	20.3	0.422776	0.37389
BT-20.SNS032.sgATF6	173.6	190.7	168.3	180.3	182.15	174.3	7.85	0.530728	0.275128
BT-20.SNS032.sgATG7	177	162.3	168.3	180.3	169.65	174.3	-4.65	0.672558	0.172271
BT-20.SNS032.sgERN1	181.7	188.7	168.3	180.3	185.2	174.3	10.9	0.257162	0.589794
BT-20.SNS032.sgHSF1	163	164.6	168.3	180.3	163.8	174.3	-10.5	0.224939	0.647935
BT-20.SNS032.sgHSF2	188.9	136.4	168.3	180.3	162.65	174.3	-11.65	0.707453	0.150302
BT-20.SNS032.sgKEAP1	184	176.3	168.3	180.3	180.15	174.3	5.85	0.498122	0.302664
BT-20.SNS032.sgNFE2L2	206	189.4	168.3	180.3	197.7	174.3	23.4	0.149703	0.824768
BT-20.SNS032.sgSLC35F2	190.7	200.9	168.3	180.3	195.8	174.3	21.5	0.112048	0.950597
BT-20.SNS032.sgXBP1	197.3	178.7	168.3	180.3	188	174.3	13.7	0.341369	0.466776
BT-20.Sorafenib.sgATF3	318.7	262	330	252.5	290.35	291.25	-0.9	0.986747	0.00579436
BT-20.Sorafenib.sgATF4	292.6	274.9	330	252.5	283.75	291.25	-7.5	0.867748	0.0616063
BT-20.Sorafenib.sgATF6	337.7	287.9	330	252.5	312.8	291.25	21.55	0.685913	0.163731
BT-20.Sorafenib.sgATG7	305.6	284.9	330	252.5	295.25	291.25	4	0.929655	0.0316781
BT-20.Sorafenib.sgERN1	296.5	276.4	330	252.5	286.45	291.25	-4.8	0.915518	0.038333
BT-20.Sorafenib.sgHSF1	311.2	260.3	330	252.5	285.75	291.25	-5.5	0.916405	0.0379125
BT-20.Sorafenib.sgHSF2	334	261.1	330	252.5	297.55	291.25	6.3	0.916555	0.0378417
BT-20.Sorafenib.sgKEAP1	344.2	260	330	252.5	302.1	291.25	10.85	0.867105	0.0619282
BT-20.Sorafenib.sgNFE2L2	263.6	286	330	252.5	274.8	291.25	-16.45	0.722917	0.140912
BT-20.Sorafenib.sgSLC35F2	291.2	269.3	330	252.5	280.25	291.25	-11	0.810343	0.0913312
BT-20.Sorafenib.sgXBP1	283.7	273.2	330	252.5	278.45	291.25	-12.8	0.774503	0.110977
BT-20.StemRegenin1.sgATF3	298.8	279.4	295	276.6	289.1	285.8	3.3	0.828057	0.0819396
BT-20.StemRegenin1.sgATF4	300.1	322.1	295	276.6	311.1	285.8	25.3	0.219734	0.658103
BT-20.StemRegenin1.sgATF6	291	290.4	295	276.6	290.7	285.8	4.9	0.647719	0.188613
BT-20.StemRegenin1.sgATG7	326.2	279.9	295	276.6	303.05	285.8	17.25	0.560242	0.251624
BT-20.StemRegenin1.sgERN1	300.3	303.2	295	276.6	301.75	285.8	15.95	0.228926	0.640304
BT-20.StemRegenin1.sgHSF1	299	264.6	295	276.6	281.8	285.8	-4	0.856497	0.0672741
BT-20.StemRegenin1.sgHSF2	296	269.9	295	276.6	282.95	285.8	-2.85	0.874779	0.0581016
BT-20.StemRegenin1.sgKEAP1	314.6	271.6	295	276.6	293.1	285.8	7.3	0.78446	0.105429
BT-20.StemRegenin1.sgNFE2L2	332.5	291.8	295	276.6	312.15	285.8	26.35	0.359381	0.444445
BT-20.StemRegenin1.sgSLC35F2	308.6	296.7	295	276.6	302.65	285.8	16.85	0.26391	0.578545
BT-20.StemRegenin1.sgXBP1	281.6	280.9	295	276.6	281.25	285.8	-4.55	0.670106	0.173857
BT-20.STF31.sgATF3	285.4	279.4	278.7	259.2	282.4	268.95	13.45	0.318082	0.497461
BT-20.STF31.sgATF4	261.4	294.6	278.7	259.2	278	268.95	9.05	0.684565	0.164585
BT-20.STF31.sgATF6	287.7	290	278.7	259.2	288.85	268.95	19.9	0.179882	0.745013
BT-20.STF31.sgATG7	289.8	307.2	278.7	259.2	298.5	268.95	29.55	0.152145	0.817743
BT-20.STF31.sgERN1	269.8	287.8	278.7	259.2	278.8	268.95	9.85	0.535226	0.271463
BT-20.STF31.sgHSF1	274.7	268.7	278.7	259.2	271.7	268.95	2.75	0.812751	0.0900426
BT-20.STF31.sgHSF2	277.5	267	278.7	259.2	272.25	268.95	3.3	0.793806	0.100285
BT-20.STF31.sgKEAP1	265.1	272.8	278.7	259.2	268.95	268.95	5.68434e-14	1	1.63936e-15
BT-20.STF31.sgNFE2L2	268.6	296.5	278.7	259.2	282.55	268.95	13.6	0.508063	0.294083
BT-20.STF31.sgSLC35F2	284	300.3	278.7	259.2	292.15	268.95	23.2	0.209443	0.678935
BT-20.STF31.sgXBP1	272.2	265.9	278.7	259.2	269.05	268.95	0.1	0.993099	0.00300745
BT-20.SU11274.sgATF3	243.1	276.7	274.7	215.5	259.9	245.1	14.8	0.706099	0.151134
BT-20.SU11274.sgATF4	291.9	278.2	274.7	215.5	285.05	245.1	39.95	0.319073	0.49611
BT-20.SU11274.sgATF6	222.9	241.8	274.7	215.5	232.35	245.1	-12.75	0.72134	0.14186
BT-20.SU11274.sgATG7	265.1	222.5	274.7	215.5	243.8	245.1	-1.3	0.974801	0.0110842
BT-20.SU11274.sgERN1	277.3	275.7	274.7	215.5	276.5	245.1	31.4	0.400086	0.397847
BT-20.SU11274.sgHSF1	249.4	258.5	274.7	215.5	253.95	245.1	8.85	0.795457	0.0993833
BT-20.SU11274.sgHSF2	245.7	280.4	274.7	215.5	263.05	245.1	17.95	0.653043	0.185058
BT-20.SU11274.sgKEAP1	266.3	284.6	274.7	215.5	275.45	245.1	30.35	0.430581	0.365945
BT-20.SU11274.sgNFE2L2	257.2	256.7	274.7	215.5	256.95	245.1	11.85	0.727631	0.138089
BT-20.SU11274.sgSLC35F2	268.1	273.5	274.7	215.5	270.8	245.1	25.7	0.478369	0.320237
BT-20.SU11274.sgXBP1	288.4	264.1	274.7	215.5	276.25	245.1	31.15	0.432969	0.363543
BT-20.Teniposide.sgATF3	157.6	160.8	169	190.1	159.2	179.55	-20.35	0.196754	0.706076
BT-20.Teniposide.sgATF4	164.7	183.9	169	190.1	174.3	179.55	-5.25	0.748133	0.126021
BT-20.Teniposide.sgATF6	151.3	164.6	169	190.1	157.95	179.55	-21.6	0.225408	0.64703
BT-20.Teniposide.sgATG7	177.8	177.5	169	190.1	177.65	179.55	-1.9	0.873687	0.0586444
BT-20.Teniposide.sgERN1	173.1	181.4	169	190.1	177.25	179.55	-2.3	0.857998	0.0665139
BT-20.Teniposide.sgHSF1	159.2	155.6	169	190.1	157.4	179.55	-22.15	0.174351	0.758577
BT-20.Teniposide.sgHSF2	161.8	197.5	169	190.1	179.65	179.55	0.1	0.99659	0.00148358
BT-20.Teniposide.sgKEAP1	169.9	171.1	169	190.1	170.5	179.55	-9.05	0.481992	0.31696
BT-20.Teniposide.sgNFE2L2	163.7	157	169	190.1	160.35	179.55	-19.2	0.224955	0.647904
BT-20.Teniposide.sgSLC35F2	164.1	167.7	169	190.1	165.9	179.55	-13.65	0.330277	0.481122
BT-20.Teniposide.sgXBP1	181.5	167.4	169	190.1	174.45	179.55	-5.1	0.726619	0.138693
BT-20.TG101348.sgATF3	273.7	241.3	260.7	229.6	257.5	245.15	12.35	0.637549	0.195487
BT-20.TG101348.sgATF4	236.1	279.8	260.7	229.6	257.95	245.15	12.8	0.680229	0.167345
BT-20.TG101348.sgATF6	245.8	212.4	260.7	229.6	229.1	245.15	-16.05	0.55468	0.255958
BT-20.TG101348.sgATG7	255	261.8	260.7	229.6	258.4	245.15	13.25	0.492738	0.307384
BT-20.TG101348.sgERN1	221.9	222.7	260.7	229.6	222.3	245.15	-22.85	0.279595	0.553471
BT-20.TG101348.sgHSF1	248.7	247.9	260.7	229.6	248.3	245.15	3.15	0.858253	0.0663847
BT-20.TG101348.sgHSF2	232.7	218	260.7	229.6	225.35	245.15	-19.8	0.3687	0.433327
BT-20.TG101348.sgKEAP1	235	231.9	260.7	229.6	233.45	245.15	-11.7	0.532112	0.273997
BT-20.TG101348.sgNFE2L2	263.7	251.5	260.7	229.6	257.6	245.15	12.45	0.533753	0.27266
BT-20.TG101348.sgSLC35F2	233.4	242.2	260.7	229.6	237.8	245.15	-7.35	0.693842	0.158739
BT-20.TG101348.sgXBP1	279.6	277.9	260.7	229.6	278.75	245.15	33.6	0.163654	0.786074
BT-20.Tivantinib.sgATF3	191.8	185.3	215.7	192.1	188.55	203.9	-15.35	0.336503	0.473011
BT-20.Tivantinib.sgATF4	224.6	184.8	215.7	192.1	204.7	203.9	0.8	0.975556	0.0107477
BT-20.Tivantinib.sgATF6	206.9	201.2	215.7	192.1	204.05	203.9	0.15	0.991263	0.00381114
BT-20.Tivantinib.sgATG7	204.7	192.8	215.7	192.1	198.75	203.9	-5.15	0.734341	0.134102
BT-20.Tivantinib.sgERN1	201.7	199	215.7	192.1	200.35	203.9	-3.55	0.793215	0.100609
BT-20.Tivantinib.sgHSF1	198.7	197.3	215.7	192.1	198	203.9	-5.9	0.667187	0.175753
BT-20.Tivantinib.sgHSF2	203.5	195.4	215.7	192.1	199.45	203.9	-4.45	0.755438	0.121801
BT-20.Tivantinib.sgKEAP1	203.2	169.9	215.7	192.1	186.55	203.9	-17.35	0.484768	0.314466
BT-20.Tivantinib.sgNFE2L2	250	208	215.7	192.1	229	203.9	25.1	0.406818	0.3906
BT-20.Tivantinib.sgSLC35F2	220.4	181.9	215.7	192.1	201.15	203.9	-2.75	0.914195	0.0389611
BT-20.Tivantinib.sgXBP1	188.8	190.3	215.7	192.1	189.55	203.9	-14.35	0.348754	0.457481
BT-20.Topotecan.sgATF3	118.1	127	116.5	128.5	122.55	122.5	0.05	0.995267	0.00206033
BT-20.Topotecan.sgATF4	121	145.3	116.5	128.5	133.15	122.5	10.65	0.514234	0.288839
BT-20.Topotecan.sgATF6	122.8	152.5	116.5	128.5	137.65	122.5	15.15	0.444039	0.352579
BT-20.Topotecan.sgATG7	129.6	139.1	116.5	128.5	134.35	122.5	11.85	0.261603	0.582357
BT-20.Topotecan.sgERN1	121.8	126.1	116.5	128.5	123.95	122.5	1.45	0.841174	0.0751142
BT-20.Topotecan.sgHSF1	131.5	141.6	116.5	128.5	136.55	122.5	14.05	0.215081	0.667398
BT-20.Topotecan.sgHSF2	126.8	153.7	116.5	128.5	140.25	122.5	17.75	0.351372	0.454233
BT-20.Topotecan.sgKEAP1	126.1	134.6	116.5	128.5	130.35	122.5	7.85	0.397485	0.400679
BT-20.Topotecan.sgNFE2L2	122.1	145.6	116.5	128.5	133.85	122.5	11.35	0.480291	0.318496
BT-20.Topotecan.sgSLC35F2	123	136.4	116.5	128.5	129.7	122.5	7.2	0.507381	0.294666
BT-20.Topotecan.sgXBP1	110.6	144.3	116.5	128.5	127.45	122.5	4.95	0.807953	0.0926139
BT-20.TPCA1.sgATF3	303.7	286.7	267.8	328.6	295.2	298.2	-3	0.932948	0.0301423
BT-20.TPCA1.sgATF4	311.8	306.8	267.8	328.6	309.3	298.2	11.1	0.7508	0.124476
BT-20.TPCA1.sgATF6	295.1	285.2	267.8	328.6	290.15	298.2	-8.05	0.818268	0.0871046
BT-20.TPCA1.sgATG7	298.3	294.6	267.8	328.6	296.45	298.2	-1.75	0.959403	0.0179987
BT-20.TPCA1.sgERN1	288.2	260.9	267.8	328.6	274.55	298.2	-23.65	0.551475	0.258474
BT-20.TPCA1.sgHSF1	323.9	277.6	267.8	328.6	300.75	298.2	2.55	0.952864	0.0209691
BT-20.TPCA1.sgHSF2	304.5	275.8	267.8	328.6	290.15	298.2	-8.05	0.83305	0.0793291
BT-20.TPCA1.sgKEAP1	304.8	280.8	267.8	328.6	292.8	298.2	-5.4	0.883958	0.0535686
BT-20.TPCA1.sgNFE2L2	274.1	345.4	267.8	328.6	309.75	298.2	11.55	0.828272	0.0818271
BT-20.TPCA1.sgSLC35F2	285.2	302.8	267.8	328.6	294	298.2	-4.2	0.906571	0.0425983
BT-20.TPCA1.sgXBP1	340.3	296.4	267.8	328.6	318.35	298.2	20.15	0.64479	0.190582
BT-20.Triptolide.sgATF3	173.4	209.5	178.7	204	191.45	191.35	0.1	0.996792	0.00139548
BT-20.Triptolide.sgATF4	179.4	241.2	178.7	204	210.3	191.35	18.95	0.627555	0.202349
BT-20.Triptolide.sgATF6	150.6	184	178.7	204	167.3	191.35	-24.05	0.369768	0.432071
BT-20.Triptolide.sgATG7	162.5	188	178.7	204	175.25	191.35	-16.1	0.464634	0.332889
BT-20.Triptolide.sgERN1	167.9	181.8	178.7	204	174.85	191.35	-16.5	0.371354	0.430211
BT-20.Triptolide.sgHSF1	172.8	188.2	178.7	204	180.5	191.35	-10.85	0.540001	0.267605
BT-20.Triptolide.sgHSF2	149.4	182.1	178.7	204	165.75	191.35	-25.6	0.341214	0.466973
BT-20.Triptolide.sgKEAP1	166.5	205.6	178.7	204	186.05	191.35	-5.3	0.841102	0.0751513
BT-20.Triptolide.sgNFE2L2	172	195.4	178.7	204	183.7	191.35	-7.65	0.700483	0.154603
BT-20.Triptolide.sgSLC35F2	194.3	186.9	178.7	204	190.6	191.35	-0.75	0.959795	0.0178215
BT-20.Triptolide.sgXBP1	175.1	204.7	178.7	204	189.9	191.35	-1.45	0.947411	0.0234616
BT-20.VER155008.sgATF3	268.1	300	282.5	266.7	284.05	274.6	9.45	0.648533	0.188068
BT-20.VER155008.sgATF4	293.1	298.3	282.5	266.7	295.7	274.6	21.1	0.126539	0.897775
BT-20.VER155008.sgATF6	300.3	270.3	282.5	266.7	285.3	274.6	10.7	0.592454	0.227345
BT-20.VER155008.sgATG7	293.4	293.7	282.5	266.7	293.55	274.6	18.95	0.138607	0.858213
BT-20.VER155008.sgERN1	307.7	288.4	282.5	266.7	298.05	274.6	23.45	0.200811	0.697212
BT-20.VER155008.sgHSF1	288.8	305	282.5	266.7	296.9	274.6	22.3	0.187521	0.72695
BT-20.VER155008.sgHSF2	301.7	291.8	282.5	266.7	296.75	274.6	22.15	0.140703	0.851697
BT-20.VER155008.sgKEAP1	279.6	294.3	282.5	266.7	286.95	274.6	12.35	0.370902	0.430741
BT-20.VER155008.sgNFE2L2	267.3	282.5	282.5	266.7	274.9	274.6	0.3	0.980652	0.0084849
BT-20.VER155008.sgSLC35F2	293	298.7	282.5	266.7	295.85	274.6	21.25	0.127093	0.895879
BT-20.VER155008.sgXBP1	277.4	297.4	282.5	266.7	287.4	274.6	12.8	0.420963	0.375756
BT-20.WP1130.sgATF3	264.3	247.7	262.7	204.6	256	233.65	22.35	0.536493	0.270436
BT-20.WP1130.sgATF4	236.7	245.2	262.7	204.6	240.95	233.65	7.3	0.826838	0.0825795
BT-20.WP1130.sgATF6	262.9	221.3	262.7	204.6	242.1	233.65	8.45	0.835057	0.078284
BT-20.WP1130.sgATG7	235.7	255	262.7	204.6	245.35	233.65	11.7	0.739093	0.131301
BT-20.WP1130.sgERN1	265.7	258	262.7	204.6	261.85	233.65	28.2	0.437426	0.359095
BT-20.WP1130.sgHSF1	258.6	251.1	262.7	204.6	254.85	233.65	21.2	0.544415	0.26407
BT-20.WP1130.sgHSF2	289.8	243.5	262.7	204.6	266.65	233.65	33	0.468064	0.329695
BT-20.WP1130.sgKEAP1	250.6	247.3	262.7	204.6	248.95	233.65	15.3	0.651492	0.186091
BT-20.WP1130.sgNFE2L2	275.4	245.8	262.7	204.6	260.6	233.65	26.95	0.495374	0.305067
BT-20.WP1130.sgSLC35F2	240.6	229.7	262.7	204.6	235.15	233.65	1.5	0.964138	0.015861
BT-20.WP1130.sgXBP1	256.7	303.9	262.7	204.6	280.3	233.65	46.65	0.33881	0.470044
BT-20.YM155.sgATF3	102.1	111.2	88.99	97.58	106.65	93.285	13.365	0.166188	0.7794
BT-20.YM155.sgATF4	95.48	106.2	88.99	97.58	100.84	93.285	7.555	0.386059	0.413346
BT-20.YM155.sgATF6	106.4	109.2	88.99	97.58	107.8	93.285	14.515	0.0847312	1.07196
BT-20.YM155.sgATG7	95.2	111.1	88.99	97.58	103.15	93.285	9.865	0.388924	0.410136
BT-20.YM155.sgERN1	94.32	104.1	88.99	97.58	99.21	93.285	5.925	0.458727	0.338446
BT-20.YM155.sgHSF1	89.89	97.96	88.99	97.58	93.925	93.285	0.64	0.923432	0.034595
BT-20.YM155.sgHSF2	115.1	118.5	88.99	97.58	116.8	93.285	23.515	0.0364884	1.43785
BT-20.YM155.sgKEAP1	108.2	123.7	88.99	97.58	115.95	93.285	22.665	0.124846	0.903627
BT-20.YM155.sgNFE2L2	96.9	103.4	88.99	97.58	100.15	93.285	6.865	0.330514	0.48081
BT-20.YM155.sgSLC35F2	177.1	144.2	88.99	97.58	160.65	93.285	67.365	0.0581906	1.23515
BT-20.YM155.sgXBP1	105.6	106.4	88.99	97.58	106	93.285	12.715	0.0983976	1.00702
HCC-38.ABT737.sgATF3	257.8	259.4	253	258.2	258.6	255.6	3	0.38506	0.414472
HCC-38.ABT737.sgATF4	286.2	245.5	253	258.2	265.85	255.6	10.25	0.666889	0.175946
HCC-38.ABT737.sgATF6	256.6	259.3	253	258.2	257.95	255.6	2.35	0.506628	0.295311
HCC-38.ABT737.sgATG7	257.5	242.3	253	258.2	249.9	255.6	-5.7	0.551515	0.258443
HCC-38.ABT737.sgERN1	289.7	245.4	253	258.2	267.55	255.6	11.95	0.645693	0.189974
HCC-38.ABT737.sgHSF1	270	293.8	253	258.2	281.9	255.6	26.3	0.163468	0.786568
HCC-38.ABT737.sgHSF2	291.8	265	253	258.2	278.4	255.6	22.8	0.236805	0.625609
HCC-38.ABT737.sgKEAP1	285.6	317	253	258.2	301.3	255.6	45.7	0.102885	0.98765
HCC-38.ABT737.sgNFE2L2	268.8	239	253	258.2	253.9	255.6	-1.7	0.920774	0.0358469
HCC-38.ABT737.sgSLC35F2	255.3	241.6	253	258.2	248.45	255.6	-7.15	0.432052	0.364464
HCC-38.ABT737.sgXBP1	263.3	230.2	253	258.2	246.75	255.6	-8.85	0.650077	0.187035
HCC-38.Afatinib.sgATF3	221.3	271.8	217.7	252.2	246.55	234.95	11.6	0.740927	0.130224
HCC-38.Afatinib.sgATF4	221.4	270.4	217.7	252.2	245.9	234.95	10.95	0.74981	0.125049
HCC-38.Afatinib.sgATF6	221.6	265.7	217.7	252.2	243.65	234.95	8.7	0.785379	0.10492
HCC-38.Afatinib.sgATG7	215.6	240.6	217.7	252.2	228.1	234.95	-6.85	0.778287	0.10886
HCC-38.Afatinib.sgERN1	220.8	239.8	217.7	252.2	230.3	234.95	-4.65	0.835314	0.0781502
HCC-38.Afatinib.sgHSF1	238.8	236.6	217.7	252.2	237.7	234.95	2.75	0.888207	0.051486
HCC-38.Afatinib.sgHSF2	228.6	273.3	217.7	252.2	250.95	234.95	16	0.628025	0.202023
HCC-38.Afatinib.sgKEAP1	242.4	264.1	217.7	252.2	253.25	234.95	18.3	0.463954	0.333525
HCC-38.Afatinib.sgNFE2L2	203.2	241.5	217.7	252.2	222.35	234.95	-12.6	0.673287	0.1718
HCC-38.Afatinib.sgSLC35F2	228.4	234.2	217.7	252.2	231.3	234.95	-3.65	0.854031	0.0685262
HCC-38.Afatinib.sgXBP1	214.9	262.6	217.7	252.2	238.75	234.95	3.8	0.90909	0.0413931
HCC-38.Alisertib.sgATF3	187	186.9	180	190.8	186.95	185.4	1.55	0.801098	0.0963143
HCC-38.Alisertib.sgATF4	192.6	200.9	180	190.8	196.75	185.4	11.35	0.237529	0.624283
HCC-38.Alisertib.sgATF6	212.6	172	180	190.8	192.3	185.4	6.9	0.773753	0.111397
HCC-38.Alisertib.sgATG7	201.7	185.8	180	190.8	193.75	185.4	8.35	0.476535	0.321905
HCC-38.Alisertib.sgERN1	183.5	204.9	180	190.8	194.2	185.4	8.8	0.539223	0.268232
HCC-38.Alisertib.sgHSF1	193	185.6	180	190.8	189.3	185.4	3.9	0.611762	0.213417
HCC-38.Alisertib.sgHSF2	190.1	211	180	190.8	200.55	185.4	15.15	0.326665	0.485897
HCC-38.Alisertib.sgKEAP1	185.3	205.7	180	190.8	195.5	185.4	10.1	0.473794	0.32441
HCC-38.Alisertib.sgNFE2L2	180.8	187.8	180	190.8	184.3	185.4	-1.1	0.880002	0.0555165
HCC-38.Alisertib.sgSLC35F2	187.2	195.6	180	190.8	191.4	185.4	6	0.472954	0.325181
HCC-38.Alisertib.sgXBP1	187.9	193	180	190.8	190.45	185.4	5.05	0.486794	0.312655
HCC-38.APY29.sgATF3	142	154.8	138.9	157.6	148.4	148.25	0.15	0.990639	0.00408441
HCC-38.APY29.sgATF4	145.8	159.7	138.9	157.6	152.75	148.25	4.5	0.736522	0.132814
HCC-38.APY29.sgATF6	166.3	188.6	138.9	157.6	177.45	148.25	29.2	0.182599	0.738503
HCC-38.APY29.sgATG7	140.4	154.4	138.9	157.6	147.4	148.25	-0.85	0.948609	0.0229127
HCC-38.APY29.sgERN1	137.4	170.5	138.9	157.6	153.95	148.25	5.7	0.792575	0.10096
HCC-38.APY29.sgHSF1	126.5	193.4	138.9	157.6	159.95	148.25	11.7	0.768285	0.114478
HCC-38.APY29.sgHSF2	153.4	171	138.9	157.6	162.2	148.25	13.95	0.390782	0.408066
HCC-38.APY29.sgKEAP1	163.9	210.1	138.9	157.6	187	148.25	38.75	0.260209	0.584678
HCC-38.APY29.sgNFE2L2	140.5	148.9	138.9	157.6	144.7	148.25	-3.55	0.762129	0.117971
HCC-38.APY29.sgSLC35F2	143.5	159.5	138.9	157.6	151.5	148.25	3.25	0.816419	0.0880871
HCC-38.APY29.sgXBP1	145.7	168.6	138.9	157.6	157.15	148.25	8.9	0.608298	0.215884
HCC-38.AT7867.sgATF3	176.3	191.5	171.4	189.4	183.9	180.4	3.5	0.794391	0.0999655
HCC-38.AT7867.sgATF4	176	187.7	171.4	189.4	181.85	180.4	1.45	0.904915	0.0433922
HCC-38.AT7867.sgATF6	160.8	189	171.4	189.4	174.9	180.4	-5.5	0.773544	0.111515
HCC-38.AT7867.sgATG7	170.8	199	171.4	189.4	184.9	180.4	4.5	0.813127	0.0898418
HCC-38.AT7867.sgERN1	175.6	194.3	171.4	189.4	184.95	180.4	4.55	0.759373	0.119545
HCC-38.AT7867.sgHSF1	168.4	185.8	171.4	189.4	177.1	180.4	-3.3	0.816743	0.0879146
HCC-38.AT7867.sgHSF2	183.1	191.4	171.4	189.4	187.25	180.4	6.85	0.560904	0.251111
HCC-38.AT7867.sgKEAP1	184	177.2	171.4	189.4	180.6	180.4	0.2	0.985302	0.00643061
HCC-38.AT7867.sgNFE2L2	164.9	198	171.4	189.4	181.45	180.4	1.05	0.960619	0.0174487
HCC-38.AT7867.sgSLC35F2	178.3	190.3	171.4	189.4	184.3	180.4	3.9	0.752952	0.123233
HCC-38.AT7867.sgXBP1	179.6	203.1	171.4	189.4	191.35	180.4	10.95	0.536461	0.270462
HCC-38.AZD4547.sgATF3	197.6	177.1	189.2	184.4	187.35	186.8	0.55	0.963082	0.0163367
HCC-38.AZD4547.sgATF4	195.9	181.5	189.2	184.4	188.7	186.8	1.9	0.825688	0.083184
HCC-38.AZD4547.sgATF6	166.7	169.6	189.2	184.4	168.15	186.8	-18.65	0.0218662	1.66023
HCC-38.AZD4547.sgATG7	192.1	185.6	189.2	184.4	188.85	186.8	2.05	0.662285	0.178955
HCC-38.AZD4547.sgERN1	181.9	189	189.2	184.4	185.45	186.8	-1.35	0.782562	0.106481
HCC-38.AZD4547.sgHSF1	210.4	214	189.2	184.4	212.2	186.8	25.4	0.0136647	1.8644
HCC-38.AZD4547.sgHSF2	201.5	183.9	189.2	184.4	192.7	186.8	5.9	0.584063	0.23354
HCC-38.AZD4547.sgKEAP1	179.9	187.6	189.2	184.4	183.75	186.8	-3.05	0.570667	0.243617
HCC-38.AZD4547.sgNFE2L2	192.5	170.7	189.2	184.4	181.6	186.8	-5.2	0.687099	0.162981
HCC-38.AZD4547.sgSLC35F2	210.6	188.9	189.2	184.4	199.75	186.8	12.95	0.364055	0.438833
HCC-38.AZD4547.sgXBP1	190	181.4	189.2	184.4	185.7	186.8	-1.1	0.843983	0.0736661
HCC-38.AZD5363.sgATF3	260.1	262.3	244.4	259.4	261.2	251.9	9.3	0.344697	0.462563
HCC-38.AZD5363.sgATF4	242.1	260.2	244.4	259.4	251.15	251.9	-0.75	0.954926	0.0200302
HCC-38.AZD5363.sgATF6	265.1	271.8	244.4	259.4	268.45	251.9	16.55	0.181503	0.741117
HCC-38.AZD5363.sgATG7	258.2	253	244.4	259.4	255.6	251.9	3.7	0.686969	0.163063
HCC-38.AZD5363.sgERN1	243	261.1	244.4	259.4	252.05	251.9	0.15	0.990976	0.00393668
HCC-38.AZD5363.sgHSF1	270.6	272.1	244.4	259.4	271.35	251.9	19.45	0.123062	0.909877
HCC-38.AZD5363.sgHSF2	274.7	274.4	244.4	259.4	274.55	251.9	22.65	0.094411	1.02498
HCC-38.AZD5363.sgKEAP1	324.3	300.4	244.4	259.4	312.35	251.9	60.45	0.0503904	1.29765
HCC-38.AZD5363.sgNFE2L2	225.4	249.8	244.4	259.4	237.6	251.9	-14.3	0.423214	0.37344
HCC-38.AZD5363.sgSLC35F2	254.2	251.5	244.4	259.4	252.85	251.9	0.95	0.91219	0.0399146
HCC-38.AZD5363.sgXBP1	239.1	249.8	244.4	259.4	244.45	251.9	-7.45	0.503606	0.297909
HCC-38.BardoxoloneMethyl.sgATF3	178.1	156.4	177.5	176.8	167.25	177.15	-9.9	0.458053	0.339085
HCC-38.BardoxoloneMethyl.sgATF4	174.6	166.4	177.5	176.8	170.5	177.15	-6.65	0.247458	0.606499
HCC-38.BardoxoloneMethyl.sgATF6	198.1	159.4	177.5	176.8	178.75	177.15	1.6	0.94164	0.0261149
HCC-38.BardoxoloneMethyl.sgATG7	181.8	168.4	177.5	176.8	175.1	177.15	-2.05	0.788814	0.103025
HCC-38.BardoxoloneMethyl.sgERN1	186.7	161.6	177.5	176.8	174.15	177.15	-3	0.833398	0.0791478
HCC-38.BardoxoloneMethyl.sgHSF1	157.8	149.3	177.5	176.8	153.55	177.15	-23.6	0.0311337	1.50677
HCC-38.BardoxoloneMethyl.sgHSF2	186.3	167.9	177.5	176.8	177.1	177.15	-0.05	0.99616	0.00167097
HCC-38.BardoxoloneMethyl.sgKEAP1	157.6	143.3	177.5	176.8	150.45	177.15	-26.7	0.0649578	1.18737
HCC-38.BardoxoloneMethyl.sgNFE2L2	164	167.6	177.5	176.8	165.8	177.15	-11.35	0.0251224	1.59994
HCC-38.BardoxoloneMethyl.sgSLC35F2	186.3	151.9	177.5	176.8	169.1	177.15	-8.05	0.685874	0.163755
HCC-38.BardoxoloneMethyl.sgXBP1	181.7	170.6	177.5	176.8	176.15	177.15	-1	0.873862	0.0585574
HCC-38.BGJ398.sgATF3	215.9	202.3	212	194.6	209.1	203.3	5.8	0.651826	0.185868
HCC-38.BGJ398.sgATF4	206.3	199.1	212	194.6	202.7	203.3	-0.6	0.954985	0.0200034
HCC-38.BGJ398.sgATF6	209.2	216.6	212	194.6	212.9	203.3	9.6	0.416755	0.380119
HCC-38.BGJ398.sgATG7	202.2	201.4	212	194.6	201.8	203.3	-1.5	0.879107	0.0559583
HCC-38.BGJ398.sgERN1	204.8	205.7	212	194.6	205.25	203.3	1.95	0.843668	0.0738283
HCC-38.BGJ398.sgHSF1	228.8	239.6	212	194.6	234.2	203.3	30.9	0.0945033	1.02455
HCC-38.BGJ398.sgHSF2	225.1	222.6	212	194.6	223.85	203.3	20.55	0.14435	0.840585
HCC-38.BGJ398.sgKEAP1	232.2	236.6	212	194.6	234.4	203.3	31.1	0.0741218	1.13005
HCC-38.BGJ398.sgNFE2L2	194.4	194.3	212	194.6	194.35	203.3	-8.95	0.411754	0.385363
HCC-38.BGJ398.sgSLC35F2	210.3	197.7	212	194.6	204	203.3	0.7	0.953968	0.0204661
HCC-38.BGJ398.sgXBP1	200.6	193.9	212	194.6	197.25	203.3	-6.05	0.582935	0.23438
HCC-38.BIX01294.sgATF3	228.2	273.9	222.5	273.4	251.05	247.95	3.1	0.936042	0.0287048
HCC-38.BIX01294.sgATF4	238.3	277.6	222.5	273.4	257.95	247.95	10	0.785214	0.105012
HCC-38.BIX01294.sgATF6	228.8	253	222.5	273.4	240.9	247.95	-7.05	0.825803	0.0831238
HCC-38.BIX01294.sgATG7	214	246	222.5	273.4	230	247.95	-17.95	0.611031	0.213937
HCC-38.BIX01294.sgERN1	218.5	256.4	222.5	273.4	237.45	247.95	-10.5	0.772162	0.112292
HCC-38.BIX01294.sgHSF1	198.1	249.7	222.5	273.4	223.9	247.95	-24.05	0.57519	0.240189
HCC-38.BIX01294.sgHSF2	219.8	275.6	222.5	273.4	247.7	247.95	-0.25	0.995319	0.00203773
HCC-38.BIX01294.sgKEAP1	196.1	294	222.5	273.4	245.05	247.95	-2.9	0.962857	0.0164381
HCC-38.BIX01294.sgNFE2L2	222.8	266.2	222.5	273.4	244.5	247.95	-3.45	0.927253	0.0328018
HCC-38.BIX01294.sgSLC35F2	229.6	254.5	222.5	273.4	242.05	247.95	-5.9	0.85432	0.0683796
HCC-38.BIX01294.sgXBP1	222.5	270.6	222.5	273.4	246.55	247.95	-1.4	0.97174	0.01245
HCC-38.Blebbistatin.sgATF3	372.9	344.8	324.8	336.1	358.85	330.45	28.4	0.20157	0.695575
HCC-38.Blebbistatin.sgATF4	329.6	326.3	324.8	336.1	327.95	330.45	-2.5	0.712359	0.147301
HCC-38.Blebbistatin.sgATF6	393.9	342.1	324.8	336.1	368	330.45	37.55	0.292324	0.534136
HCC-38.Blebbistatin.sgATG7	342.5	299.2	324.8	336.1	320.85	330.45	-9.6	0.709683	0.148935
HCC-38.Blebbistatin.sgERN1	337.5	333.4	324.8	336.1	335.45	330.45	5	0.49298	0.307171
HCC-38.Blebbistatin.sgHSF1	420.8	354.4	324.8	336.1	387.6	330.45	57.15	0.231792	0.634902
HCC-38.Blebbistatin.sgHSF2	395.8	390.5	324.8	336.1	393.15	330.45	62.7	0.0097616	2.01048
HCC-38.Blebbistatin.sgKEAP1	428	400.9	324.8	336.1	414.45	330.45	84	0.0292131	1.53442
HCC-38.Blebbistatin.sgNFE2L2	339.2	295.7	324.8	336.1	317.45	330.45	-13	0.62139	0.206636
HCC-38.Blebbistatin.sgSLC35F2	352.4	348.1	324.8	336.1	350.25	330.45	19.8	0.0819253	1.08658
HCC-38.Blebbistatin.sgXBP1	341.1	339.4	324.8	336.1	340.25	330.45	9.8	0.228442	0.641224
HCC-38.BMS536924.sgATF3	251.8	227.7	269.1	222.5	239.75	245.8	-6.05	0.83904	0.0762171
HCC-38.BMS536924.sgATF4	248.2	230	269.1	222.5	239.1	245.8	-6.7	0.81391	0.0894238
HCC-38.BMS536924.sgATF6	268.3	261.1	269.1	222.5	264.7	245.8	18.9	0.506867	0.295106
HCC-38.BMS536924.sgATG7	247.2	223.7	269.1	222.5	235.45	245.8	-10.35	0.729962	0.1367
HCC-38.BMS536924.sgERN1	239.8	234.9	269.1	222.5	237.35	245.8	-8.45	0.752876	0.123276
HCC-38.BMS536924.sgHSF1	265.1	262.6	269.1	222.5	263.85	245.8	18.05	0.520108	0.283907
HCC-38.BMS536924.sgHSF2	248.5	241.8	269.1	222.5	245.15	245.8	-0.65	0.980478	0.00856199
HCC-38.BMS536924.sgKEAP1	278.6	300.8	269.1	222.5	289.7	245.8	43.9	0.231055	0.636284
HCC-38.BMS536924.sgNFE2L2	231.7	206.3	269.1	222.5	219	245.8	-26.8	0.418845	0.377947
HCC-38.BMS536924.sgSLC35F2	245.6	228.1	269.1	222.5	236.85	245.8	-8.95	0.753567	0.122878
HCC-38.BMS536924.sgXBP1	248.7	218.7	269.1	222.5	233.7	245.8	-12.1	0.704982	0.151822
HCC-38.BMS754807.sgATF3	238.7	239.7	233.9	227.3	239.2	230.6	8.6	0.123361	0.908821
HCC-38.BMS754807.sgATF4	236.7	227.3	233.9	227.3	232	230.6	1.4	0.830125	0.0808565
HCC-38.BMS754807.sgATF6	258.7	226.7	233.9	227.3	242.7	230.6	12.1	0.536051	0.270794
HCC-38.BMS754807.sgATG7	248.3	225.8	233.9	227.3	237.05	230.6	6.45	0.63745	0.195554
HCC-38.BMS754807.sgERN1	253.5	238.4	233.9	227.3	245.95	230.6	15.35	0.203505	0.691425
HCC-38.BMS754807.sgHSF1	274.6	254	233.9	227.3	264.3	230.6	33.7	0.0894053	1.04864
HCC-38.BMS754807.sgHSF2	253.5	238.4	233.9	227.3	245.95	230.6	15.35	0.203505	0.691425
HCC-38.BMS754807.sgKEAP1	250.4	229.5	233.9	227.3	239.95	230.6	9.35	0.483423	0.315672
HCC-38.BMS754807.sgNFE2L2	229.4	223.9	233.9	227.3	226.65	230.6	-3.95	0.454887	0.342096
HCC-38.BMS754807.sgSLC35F2	228.9	230.8	233.9	227.3	229.85	230.6	-0.75	0.847375	0.0719243
HCC-38.BMS754807.sgXBP1	247.5	220.3	233.9	227.3	233.9	230.6	3.3	0.835532	0.0780371
HCC-38.Bortezomib.sgATF3	106.6	100.8	90.95	90.8	103.7	90.875	12.825	0.0475455	1.32289
HCC-38.Bortezomib.sgATF4	99.66	96.52	90.95	90.8	98.09	90.875	7.215	0.0443271	1.35333
HCC-38.Bortezomib.sgATF6	90.71	90.07	90.95	90.8	90.39	90.875	-0.485	0.278027	0.555913
HCC-38.Bortezomib.sgATG7	104.8	95.05	90.95	90.8	99.925	90.875	9.05	0.204563	0.689174
HCC-38.Bortezomib.sgERN1	97.94	86.2	90.95	90.8	92.07	90.875	1.195	0.857529	0.0667512
HCC-38.Bortezomib.sgHSF1	75.72	83.21	90.95	90.8	79.465	90.875	-11.41	0.0929847	1.03159
HCC-38.Bortezomib.sgHSF2	110.5	97.2	90.95	90.8	103.85	90.875	12.975	0.190337	0.720476
HCC-38.Bortezomib.sgKEAP1	94.32	80.79	90.95	90.8	87.555	90.875	-3.32	0.672176	0.172517
HCC-38.Bortezomib.sgNFE2L2	96.06	90.81	90.95	90.8	93.435	90.875	2.56	0.432456	0.364058
HCC-38.Bortezomib.sgSLC35F2	108.9	105.6	90.95	90.8	107.25	90.875	16.375	0.0100215	1.99907
HCC-38.Bortezomib.sgXBP1	111.7	100.9	90.95	90.8	106.3	90.875	15.425	0.103836	0.98365
HCC-38.BrefeldinA.sgATF3	161.8	144.4	153.4	142.6	153.1	148	5.1	0.667814	0.175344
HCC-38.BrefeldinA.sgATF4	156.8	131.4	153.4	142.6	144.1	148	-3.9	0.804045	0.0947197
HCC-38.BrefeldinA.sgATF6	169.3	135.9	153.4	142.6	152.6	148	4.6	0.817779	0.0873643
HCC-38.BrefeldinA.sgATG7	158.1	131.4	153.4	142.6	144.75	148	-3.25	0.842413	0.0744752
HCC-38.BrefeldinA.sgERN1	174.9	142.8	153.4	142.6	158.85	148	10.85	0.58732	0.231125
HCC-38.BrefeldinA.sgHSF1	156.3	118.2	153.4	142.6	137.25	148	-10.75	0.641604	0.192733
HCC-38.BrefeldinA.sgHSF2	156.5	151.5	153.4	142.6	154	148	6	0.41947	0.3773
HCC-38.BrefeldinA.sgKEAP1	148.5	141.4	153.4	142.6	144.95	148	-3.05	0.683436	0.165302
HCC-38.BrefeldinA.sgNFE2L2	146.5	137.4	153.4	142.6	141.95	148	-6.05	0.48184	0.317097
HCC-38.BrefeldinA.sgSLC35F2	162.5	145.1	153.4	142.6	153.8	148	5.8	0.62819	0.201909
HCC-38.BrefeldinA.sgXBP1	152.8	151	153.4	142.6	151.9	148	3.9	0.550116	0.259545
HCC-38.Cabozantinib.sgATF3	263.7	260.8	291.4	261.5	262.25	276.45	-14.2	0.444247	0.352375
HCC-38.Cabozantinib.sgATF4	278.8	243.2	291.4	261.5	261	276.45	-15.45	0.574654	0.240594
HCC-38.Cabozantinib.sgATF6	305.5	281.3	291.4	261.5	293.4	276.45	16.95	0.47112	0.326869
HCC-38.Cabozantinib.sgATG7	267.9	250.7	291.4	261.5	259.3	276.45	-17.15	0.424823	0.371792
HCC-38.Cabozantinib.sgERN1	273.8	265.4	291.4	261.5	269.6	276.45	-6.85	0.702232	0.153519
HCC-38.Cabozantinib.sgHSF1	292.7	311.1	291.4	261.5	301.9	276.45	25.45	0.284159	0.546438
HCC-38.Cabozantinib.sgHSF2	295	282.8	291.4	261.5	288.9	276.45	12.45	0.521305	0.282908
HCC-38.Cabozantinib.sgKEAP1	293.8	304.5	291.4	261.5	299.15	276.45	22.7	0.289075	0.538989
HCC-38.Cabozantinib.sgNFE2L2	273.2	242.2	291.4	261.5	257.7	276.45	-18.75	0.475731	0.322639
HCC-38.Cabozantinib.sgSLC35F2	267.7	261.7	291.4	261.5	264.7	276.45	-11.75	0.52153	0.282721
HCC-38.Cabozantinib.sgXBP1	273.7	252.2	291.4	261.5	262.95	276.45	-13.5	0.539755	0.267803
HCC-38.Canertinib.sgATF3	237.9	226.6	259.9	240.1	232.25	250	-17.75	0.259727	0.585483
HCC-38.Canertinib.sgATF4	250.2	240.1	259.9	240.1	245.15	250	-4.85	0.705137	0.151726
HCC-38.Canertinib.sgATF6	250.5	207.7	259.9	240.1	229.1	250	-20.9	0.468925	0.328896
HCC-38.Canertinib.sgATG7	254.8	220.7	259.9	240.1	237.75	250	-12.25	0.597763	0.223471
HCC-38.Canertinib.sgERN1	228.1	224.3	259.9	240.1	226.2	250	-23.8	0.142129	0.847317
HCC-38.Canertinib.sgHSF1	229.8	195.4	259.9	240.1	212.6	250	-37.4	0.200164	0.698614
HCC-38.Canertinib.sgHSF2	256.5	233.3	259.9	240.1	244.9	250	-5.1	0.769875	0.11358
HCC-38.Canertinib.sgKEAP1	249.9	211.7	259.9	240.1	230.8	250	-19.2	0.466312	0.331323
HCC-38.Canertinib.sgNFE2L2	239	234.2	259.9	240.1	236.6	250	-13.4	0.318928	0.496308
HCC-38.Canertinib.sgSLC35F2	246.3	230.9	259.9	240.1	238.6	250	-11.4	0.459321	0.337884
HCC-38.Canertinib.sgXBP1	244.9	220.9	259.9	240.1	232.9	250	-17.1	0.386316	0.413058
HCC-38.Carfilzomib.sgATF3	79.2	90.07	78.73	81.95	84.635	80.34	4.295	0.527736	0.277583
HCC-38.Carfilzomib.sgATF4	73.41	93.51	78.73	81.95	83.46	80.34	3.12	0.788163	0.103384
HCC-38.Carfilzomib.sgATF6	89.27	82.63	78.73	81.95	85.95	80.34	5.61	0.267783	0.572217
HCC-38.Carfilzomib.sgATG7	79.94	86	78.73	81.95	82.97	80.34	2.63	0.523492	0.28109
HCC-38.Carfilzomib.sgERN1	89.16	88.23	78.73	81.95	88.695	80.34	8.355	0.0379548	1.42073
HCC-38.Carfilzomib.sgHSF1	82.76	70.26	78.73	81.95	76.51	80.34	-3.83	0.613068	0.212491
HCC-38.Carfilzomib.sgHSF2	78.65	84.93	78.73	81.95	81.79	80.34	1.45	0.720978	0.142078
HCC-38.Carfilzomib.sgKEAP1	87.08	97.54	78.73	81.95	92.31	80.34	11.97	0.160224	0.795272
HCC-38.Carfilzomib.sgNFE2L2	76.71	89.77	78.73	81.95	83.24	80.34	2.9	0.708356	0.149748
HCC-38.Carfilzomib.sgSLC35F2	73.9	88.38	78.73	81.95	81.14	80.34	0.8	0.923951	0.0343513
HCC-38.Carfilzomib.sgXBP1	78.92	87.82	78.73	81.95	83.37	80.34	3.03	0.587555	0.230951
HCC-38.Cediranib.sgATF3	251.2	236.2	222.8	215	243.7	218.9	24.8	0.0991997	1.00349
HCC-38.Cediranib.sgATF4	237.5	225	222.8	215	231.25	218.9	12.35	0.235653	0.627727
HCC-38.Cediranib.sgATF6	274.3	253.1	222.8	215	263.7	218.9	44.8	0.0580791	1.23598
HCC-38.Cediranib.sgATG7	253.8	238.9	222.8	215	246.35	218.9	27.45	0.0824105	1.08402
HCC-38.Cediranib.sgERN1	252.4	238.4	222.8	215	245.4	218.9	26.5	0.0805426	1.09397
HCC-38.Cediranib.sgHSF1	297.6	247.1	222.8	215	272.35	218.9	53.45	0.171537	0.765643
HCC-38.Cediranib.sgHSF2	289.3	253.8	222.8	215	271.55	218.9	52.65	0.101354	0.994161
HCC-38.Cediranib.sgKEAP1	310	299.2	222.8	215	304.6	218.9	85.7	0.00598706	2.22279
HCC-38.Cediranib.sgNFE2L2	233	206.7	222.8	215	219.85	218.9	0.95	0.951083	0.0217814
HCC-38.Cediranib.sgSLC35F2	234.9	237.4	222.8	215	236.15	218.9	17.25	0.0520082	1.28393
HCC-38.Cediranib.sgXBP1	254.7	234	222.8	215	244.35	218.9	25.45	0.148046	0.829602
HCC-38.Ciclopirox.sgATF3	220.8	229.2	215	228.8	225	221.9	3.1	0.738105	0.131882
HCC-38.Ciclopirox.sgATF4	219.1	234	215	228.8	226.55	221.9	4.65	0.691943	0.15993
HCC-38.Ciclopirox.sgATF6	226	230.1	215	228.8	228.05	221.9	6.15	0.482896	0.316146
HCC-38.Ciclopirox.sgATG7	218.3	222.3	215	228.8	220.3	221.9	-1.6	0.844433	0.0734349
HCC-38.Ciclopirox.sgERN1	235.8	221.8	215	228.8	228.8	221.9	6.9	0.555375	0.255414
HCC-38.Ciclopirox.sgHSF1	215.8	238.6	215	228.8	227.2	221.9	5.3	0.729264	0.137115
HCC-38.Ciclopirox.sgHSF2	225.3	221.4	215	228.8	223.35	221.9	1.45	0.858446	0.0662872
HCC-38.Ciclopirox.sgKEAP1	212.1	208.9	215	228.8	210.5	221.9	-11.4	0.248796	0.604157
HCC-38.Ciclopirox.sgNFE2L2	218.4	209.5	215	228.8	213.95	221.9	-7.95	0.435057	0.361454
HCC-38.Ciclopirox.sgSLC35F2	228.8	238.9	215	228.8	233.85	221.9	11.95	0.297092	0.527109
HCC-38.Ciclopirox.sgXBP1	233.6	229.3	215	228.8	231.45	221.9	9.55	0.317278	0.49856
HCC-38.Clofarabine.sgATF3	89.33	101.7	89.46	98.52	95.515	93.99	1.525	0.860715	0.0651406
HCC-38.Clofarabine.sgATF4	88.32	96.11	89.46	98.52	92.215	93.99	-1.775	0.794402	0.0999599
HCC-38.Clofarabine.sgATF6	104.6	95.47	89.46	98.52	100.035	93.99	6.045	0.446465	0.350212
HCC-38.Clofarabine.sgATG7	84.05	105	89.46	98.52	94.525	93.99	0.535	0.96687	0.0146318
HCC-38.Clofarabine.sgERN1	97.67	89.16	89.46	98.52	93.415	93.99	-0.575	0.934719	0.0293189
HCC-38.Clofarabine.sgHSF1	90.14	102.9	89.46	98.52	96.52	93.99	2.53	0.777118	0.109513
HCC-38.Clofarabine.sgHSF2	94.94	98.72	89.46	98.52	96.83	93.99	2.84	0.621339	0.206672
HCC-38.Clofarabine.sgKEAP1	95.58	105.2	89.46	98.52	100.39	93.99	6.4	0.434919	0.361592
HCC-38.Clofarabine.sgNFE2L2	83.74	95.11	89.46	98.52	89.425	93.99	-4.565	0.594153	0.226102
HCC-38.Clofarabine.sgSLC35F2	87.69	92.81	89.46	98.52	90.25	93.99	-3.74	0.546913	0.262082
HCC-38.Clofarabine.sgXBP1	87.12	92.93	89.46	98.52	90.025	93.99	-3.965	0.537956	0.269253
HCC-38.Crizotinib.sgATF3	207.2	224.7	225.6	236.5	215.95	231.05	-15.1	0.280577	0.551948
HCC-38.Crizotinib.sgATF4	213	219.1	225.6	236.5	216.05	231.05	-15	0.138287	0.859219
HCC-38.Crizotinib.sgATF6	234.6	210.8	225.6	236.5	222.7	231.05	-8.35	0.588798	0.230033
HCC-38.Crizotinib.sgATG7	224.6	220.7	225.6	236.5	222.65	231.05	-8.4	0.283828	0.546945
HCC-38.Crizotinib.sgERN1	216.4	203.4	225.6	236.5	209.9	231.05	-21.15	0.130173	0.88548
HCC-38.Crizotinib.sgHSF1	228.9	193.8	225.6	236.5	211.35	231.05	-19.7	0.395916	0.402397
HCC-38.Crizotinib.sgHSF2	243.8	228.1	225.6	236.5	235.95	231.05	4.9	0.659146	0.181018
HCC-38.Crizotinib.sgKEAP1	236.7	217.1	225.6	236.5	226.9	231.05	-4.15	0.746832	0.126777
HCC-38.Crizotinib.sgNFE2L2	209.5	231.4	225.6	236.5	220.45	231.05	-10.6	0.477503	0.321024
HCC-38.Crizotinib.sgSLC35F2	208.9	239.8	225.6	236.5	224.35	231.05	-6.7	0.722204	0.14134
HCC-38.Crizotinib.sgXBP1	214.6	240.5	225.6	236.5	227.55	231.05	-3.5	0.826524	0.0827444
HCC-38.Dasatinib.sgATF3	204.9	197.7	197.1	195.7	201.3	196.4	4.9	0.313257	0.5041
HCC-38.Dasatinib.sgATF4	205.2	209.4	197.1	195.7	207.3	196.4	10.9	0.0388545	1.41056
HCC-38.Dasatinib.sgATF6	211.8	210.3	197.1	195.7	211.05	196.4	14.65	0.00486818	2.31263
HCC-38.Dasatinib.sgATG7	201.4	193.2	197.1	195.7	197.3	196.4	0.9	0.848756	0.0712174
HCC-38.Dasatinib.sgERN1	183.1	179.5	197.1	195.7	181.3	196.4	-15.1	0.0159682	1.79675
HCC-38.Dasatinib.sgHSF1	186.8	223.1	197.1	195.7	204.95	196.4	8.55	0.684183	0.164828
HCC-38.Dasatinib.sgHSF2	188.4	198.3	197.1	195.7	193.35	196.4	-3.05	0.603888	0.219044
HCC-38.Dasatinib.sgKEAP1	220.8	195.6	197.1	195.7	208.2	196.4	11.8	0.448466	0.348271
HCC-38.Dasatinib.sgNFE2L2	173.3	181.5	197.1	195.7	177.4	196.4	-19	0.0447315	1.34939
HCC-38.Dasatinib.sgSLC35F2	185.4	189.4	197.1	195.7	187.4	196.4	-9	0.0512113	1.29063
HCC-38.Dasatinib.sgXBP1	188.3	188.8	197.1	195.7	188.55	196.4	-7.85	0.00884707	2.0532
HCC-38.DBeQ.sgATF3	258.6	257.6	240.4	266.5	258.1	253.45	4.65	0.755847	0.121566
HCC-38.DBeQ.sgATF4	242.5	261.9	240.4	266.5	252.2	253.45	-1.25	0.945721	0.0242368
HCC-38.DBeQ.sgATF6	266.5	243.9	240.4	266.5	255.2	253.45	1.75	0.9285	0.0322182
HCC-38.DBeQ.sgATG7	246.1	265.5	240.4	266.5	255.8	253.45	2.35	0.898335	0.0465618
HCC-38.DBeQ.sgERN1	258	277	240.4	266.5	267.5	253.45	14.05	0.475844	0.322536
HCC-38.DBeQ.sgHSF1	257.1	246.4	240.4	266.5	251.75	253.45	-1.7	0.915079	0.0385416
HCC-38.DBeQ.sgHSF2	252.9	253.2	240.4	266.5	253.05	253.45	-0.4	0.978333	0.00951341
HCC-38.DBeQ.sgKEAP1	220.9	231.2	240.4	266.5	226.05	253.45	-27.4	0.190047	0.721139
HCC-38.DBeQ.sgNFE2L2	253.2	264.9	240.4	266.5	259.05	253.45	5.6	0.733155	0.134804
HCC-38.DBeQ.sgSLC35F2	258.3	267.2	240.4	266.5	262.75	253.45	9.3	0.569509	0.244499
HCC-38.DBeQ.sgXBP1	239.7	278.5	240.4	266.5	259.1	253.45	5.65	0.831568	0.0801022
HCC-38.Decitabine.sgATF3	191.9	196.8	179.7	214.2	194.35	196.95	-2.6	0.895063	0.0481463
HCC-38.Decitabine.sgATF4	184.3	191	179.7	214.2	187.65	196.95	-9.3	0.649508	0.187415
HCC-38.Decitabine.sgATF6	167.2	189.4	179.7	214.2	178.3	196.95	-18.65	0.45922	0.337979
HCC-38.Decitabine.sgATG7	195.2	192.9	179.7	214.2	194.05	196.95	-2.9	0.882213	0.0544265
HCC-38.Decitabine.sgERN1	192.2	195.4	179.7	214.2	193.8	196.95	-3.15	0.872478	0.0592456
HCC-38.Decitabine.sgHSF1	192.4	199.2	179.7	214.2	195.8	196.95	-1.15	0.953799	0.0205432
HCC-38.Decitabine.sgHSF2	197.8	209.8	179.7	214.2	203.8	196.95	6.85	0.743654	0.128629
HCC-38.Decitabine.sgKEAP1	212.3	200.8	179.7	214.2	206.55	196.95	9.6	0.650252	0.186918
HCC-38.Decitabine.sgNFE2L2	179.3	202.6	179.7	214.2	190.95	196.95	-6	0.800285	0.0967554
HCC-38.Decitabine.sgSLC35F2	173.1	210.9	179.7	214.2	192	196.95	-4.95	0.864475	0.0632476
HCC-38.Decitabine.sgXBP1	184.3	200.1	179.7	214.2	192.2	196.95	-4.75	0.825682	0.0831874
HCC-38.Doxorubicin.sgATF3	102.3	111.2	97.25	98.51	106.75	97.88	8.87	0.187147	0.727817
HCC-38.Doxorubicin.sgATF4	113.4	103.5	97.25	98.51	108.45	97.88	10.57	0.168319	0.773867
HCC-38.Doxorubicin.sgATF6	118.4	114.2	97.25	98.51	116.3	97.88	18.42	0.0138731	1.85783
HCC-38.Doxorubicin.sgATG7	98.37	95.16	97.25	98.51	96.765	97.88	-1.115	0.584148	0.233477
HCC-38.Doxorubicin.sgERN1	106.5	112.8	97.25	98.51	109.65	97.88	11.77	0.0670819	1.17339
HCC-38.Doxorubicin.sgHSF1	96.33	105.8	97.25	98.51	101.065	97.88	3.185	0.573542	0.241435
HCC-38.Doxorubicin.sgHSF2	115.6	100.3	97.25	98.51	107.95	97.88	10.07	0.319911	0.494971
HCC-38.Doxorubicin.sgKEAP1	104.3	129.9	97.25	98.51	117.1	97.88	19.22	0.272451	0.564712
HCC-38.Doxorubicin.sgNFE2L2	101.8	108.1	97.25	98.51	104.95	97.88	7.07	0.158713	0.799388
HCC-38.Doxorubicin.sgSLC35F2	104.1	110.7	97.25	98.51	107.4	97.88	9.52	0.105242	0.977812
HCC-38.Doxorubicin.sgXBP1	107.8	102.9	97.25	98.51	105.35	97.88	7.47	0.0980977	1.00834
HCC-38.Entinostat.sgATF3	230.8	235.7	236.7	246.3	233.25	241.5	-8.25	0.265461	0.575999
HCC-38.Entinostat.sgATF4	237.1	241.3	236.7	246.3	239.2	241.5	-2.3	0.70354	0.152711
HCC-38.Entinostat.sgATF6	258.9	206.9	236.7	246.3	232.9	241.5	-8.6	0.77585	0.110222
HCC-38.Entinostat.sgATG7	233.1	237.5	236.7	246.3	235.3	241.5	-6.2	0.361198	0.442255
HCC-38.Entinostat.sgERN1	233	218.3	236.7	246.3	225.65	241.5	-15.85	0.212745	0.672141
HCC-38.Entinostat.sgHSF1	255.2	244	236.7	246.3	249.6	241.5	8.1	0.386663	0.412668
HCC-38.Entinostat.sgHSF2	250.7	228.4	236.7	246.3	239.55	241.5	-1.95	0.887139	0.0520081
HCC-38.Entinostat.sgKEAP1	278.1	214.4	236.7	246.3	246.25	241.5	4.75	0.896284	0.0475541
HCC-38.Entinostat.sgNFE2L2	224	246.9	236.7	246.3	235.45	241.5	-6.05	0.674226	0.171195
HCC-38.Entinostat.sgSLC35F2	242.8	239.2	236.7	246.3	241	241.5	-0.5	0.931196	0.0309588
HCC-38.Entinostat.sgXBP1	244.1	247.2	236.7	246.3	245.65	241.5	4.15	0.497136	0.303525
HCC-38.Erastin.sgATF3	280.2	286	265.6	295.5	283.1	280.55	2.55	0.882418	0.0543255
HCC-38.Erastin.sgATF4	228.9	274.9	265.6	295.5	251.9	280.55	-28.65	0.405932	0.391546
HCC-38.Erastin.sgATF6	305.9	289.6	265.6	295.5	297.75	280.55	17.2	0.418763	0.378032
HCC-38.Erastin.sgATG7	252	302.4	265.6	295.5	277.2	280.55	-3.35	0.919419	0.0364867
HCC-38.Erastin.sgERN1	286.6	275.6	265.6	295.5	281.1	280.55	0.55	0.975593	0.0107313
HCC-38.Erastin.sgHSF1	292.8	272.8	265.6	295.5	282.8	280.55	2.25	0.911888	0.0400586
HCC-38.Erastin.sgHSF2	279.4	300.8	265.6	295.5	290.1	280.55	9.55	0.655212	0.183618
HCC-38.Erastin.sgKEAP1	314	284	265.6	295.5	299	280.55	18.45	0.475507	0.322843
HCC-38.Erastin.sgNFE2L2	234.9	275.7	265.6	295.5	255.3	280.55	-25.25	0.423283	0.37337
HCC-38.Erastin.sgSLC35F2	259.1	278	265.6	295.5	268.55	280.55	-12	0.56744	0.24608
HCC-38.Erastin.sgXBP1	267.4	290.5	265.6	295.5	278.95	280.55	-1.6	0.940221	0.0267702
HCC-38.Etoposide.sgATF3	155	192.1	139.2	189.5	173.55	164.35	9.2	0.796203	0.0989761
HCC-38.Etoposide.sgATF4	127.9	157.8	139.2	189.5	142.85	164.35	-21.5	0.538917	0.268478
HCC-38.Etoposide.sgATF6	147.1	168	139.2	189.5	157.55	164.35	-6.8	0.826137	0.0829479
HCC-38.Etoposide.sgATG7	147.9	174.5	139.2	189.5	161.2	164.35	-3.15	0.921948	0.0352935
HCC-38.Etoposide.sgERN1	140.5	167.7	139.2	189.5	154.1	164.35	-10.25	0.754277	0.122469
HCC-38.Etoposide.sgHSF1	139.7	153.7	139.2	189.5	146.7	164.35	-17.65	0.568686	0.245127
HCC-38.Etoposide.sgHSF2	166.3	203.6	139.2	189.5	184.95	164.35	20.6	0.578188	0.237931
HCC-38.Etoposide.sgKEAP1	159.6	156.2	139.2	189.5	157.9	164.35	-6.45	0.821958	0.0851503
HCC-38.Etoposide.sgNFE2L2	112.2	140.1	139.2	189.5	126.15	164.35	-38.2	0.315396	0.501144
HCC-38.Etoposide.sgSLC35F2	156.5	187.9	139.2	189.5	172.2	164.35	7.85	0.815975	0.088323
HCC-38.Etoposide.sgXBP1	123.4	144.3	139.2	189.5	133.85	164.35	-30.5	0.379191	0.421142
HCC-38.ETP46464.sgATF3	232.7	245.6	256.8	238.6	239.15	247.7	-8.55	0.523473	0.281105
HCC-38.ETP46464.sgATF4	276.4	235.8	256.8	238.6	256.1	247.7	8.4	0.74204	0.129573
HCC-38.ETP46464.sgATF6	238.4	250.2	256.8	238.6	244.3	247.7	-3.4	0.783576	0.105919
HCC-38.ETP46464.sgATG7	263.9	220.9	256.8	238.6	242.4	247.7	-5.3	0.841506	0.074943
HCC-38.ETP46464.sgERN1	271.3	248.9	256.8	238.6	260.1	247.7	12.4	0.48074	0.31809
HCC-38.ETP46464.sgHSF1	244.4	264.3	256.8	238.6	254.35	247.7	6.65	0.670714	0.173462
HCC-38.ETP46464.sgHSF2	244.3	239.9	256.8	238.6	242.1	247.7	-5.6	0.610453	0.214348
HCC-38.ETP46464.sgKEAP1	240	213.3	256.8	238.6	226.65	247.7	-21.05	0.322435	0.491557
HCC-38.ETP46464.sgNFE2L2	261.3	219.9	256.8	238.6	240.6	247.7	-7.1	0.783251	0.106099
HCC-38.ETP46464.sgSLC35F2	281.7	236.8	256.8	238.6	259.25	247.7	11.55	0.680523	0.167157
HCC-38.ETP46464.sgXBP1	254.4	230.7	256.8	238.6	242.55	247.7	-5.15	0.7632	0.117362
HCC-38.FiveFluorouracil.sgATF3	288.5	292	304.6	313.2	290.25	308.9	-18.65	0.0567415	1.2461
HCC-38.FiveFluorouracil.sgATF4	294.6	304.7	304.6	313.2	299.65	308.9	-9.25	0.297846	0.526009
HCC-38.FiveFluorouracil.sgATF6	338	292.4	304.6	313.2	315.2	308.9	6.3	0.811444	0.0907414
HCC-38.FiveFluorouracil.sgATG7	291.9	300.7	304.6	313.2	296.3	308.9	-12.6	0.177121	0.751731
HCC-38.FiveFluorouracil.sgERN1	279	296.6	304.6	313.2	287.8	308.9	-21.1	0.164033	0.785067
HCC-38.FiveFluorouracil.sgHSF1	299	259.4	304.6	313.2	279.2	308.9	-29.7	0.280336	0.552322
HCC-38.FiveFluorouracil.sgHSF2	320.8	293.9	304.6	313.2	307.35	308.9	-1.55	0.922615	0.0349796
HCC-38.FiveFluorouracil.sgKEAP1	330.7	297.2	304.6	313.2	313.95	308.9	5.05	0.797775	0.0981198
HCC-38.FiveFluorouracil.sgNFE2L2	289.3	317.2	304.6	313.2	303.25	308.9	-5.65	0.736024	0.133108
HCC-38.FiveFluorouracil.sgSLC35F2	311.1	300.7	304.6	313.2	305.9	308.9	-3	0.70009	0.154846
HCC-38.FiveFluorouracil.sgXBP1	306.2	316	304.6	313.2	311.1	308.9	2.2	0.767893	0.114699
HCC-38.Fluvastatin.sgATF3	269.5	305.7	280.4	292.9	287.6	286.65	0.95	0.964941	0.0154993
HCC-38.Fluvastatin.sgATF4	282.9	290.6	280.4	292.9	286.75	286.65	0.1	0.990368	0.00420354
HCC-38.Fluvastatin.sgATF6	262.5	316.3	280.4	292.9	289.4	286.65	2.75	0.929762	0.0316284
HCC-38.Fluvastatin.sgATG7	270.9	279.3	280.4	292.9	275.1	286.65	-11.55	0.264805	0.577075
HCC-38.Fluvastatin.sgERN1	294.8	289.7	280.4	292.9	292.25	286.65	5.6	0.494015	0.30626
HCC-38.Fluvastatin.sgHSF1	291.6	284.9	280.4	292.9	288.25	286.65	1.6	0.842447	0.0744576
HCC-38.Fluvastatin.sgHSF2	278.7	296.4	280.4	292.9	287.55	286.65	0.9	0.941363	0.026243
HCC-38.Fluvastatin.sgKEAP1	256.9	302.2	280.4	292.9	279.55	286.65	-7.1	0.791048	0.101797
HCC-38.Fluvastatin.sgNFE2L2	283.6	303.8	280.4	292.9	293.7	286.65	7.05	0.612992	0.212545
HCC-38.Fluvastatin.sgSLC35F2	298.7	272.6	280.4	292.9	285.65	286.65	-1	0.951189	0.021733
HCC-38.Fluvastatin.sgXBP1	294.5	287.1	280.4	292.9	290.8	286.65	4.15	0.625392	0.203848
HCC-38.Ganetespib.sgATF3	180.4	178.6	178.6	173.7	179.5	176.15	3.35	0.327947	0.484196
HCC-38.Ganetespib.sgATF4	192.4	183.1	178.6	173.7	187.75	176.15	11.6	0.158026	0.80127
HCC-38.Ganetespib.sgATF6	184.7	197.9	178.6	173.7	191.3	176.15	15.15	0.164306	0.784348
HCC-38.Ganetespib.sgATG7	184.6	179.9	178.6	173.7	182.25	176.15	6.1	0.214194	0.669192
HCC-38.Ganetespib.sgERN1	186.2	159.3	178.6	173.7	172.75	176.15	-3.4	0.826803	0.0825979
HCC-38.Ganetespib.sgHSF1	137.5	159.5	178.6	173.7	148.5	176.15	-27.65	0.133619	0.874131
HCC-38.Ganetespib.sgHSF2	185.9	179.7	178.6	173.7	182.8	176.15	6.65	0.234405	0.630034
HCC-38.Ganetespib.sgKEAP1	179.6	193.2	178.6	173.7	186.4	176.15	10.25	0.29192	0.534737
HCC-38.Ganetespib.sgNFE2L2	173.2	169.4	178.6	173.7	171.3	176.15	-4.85	0.258201	0.588042
HCC-38.Ganetespib.sgSLC35F2	158.1	172.3	178.6	173.7	165.2	176.15	-10.95	0.282222	0.549409
HCC-38.Ganetespib.sgXBP1	191.5	185.3	178.6	173.7	188.4	176.15	12.25	0.090187	1.04486
HCC-38.GDC0941.sgATF3	228.1	254.5	227.5	248.7	241.3	238.1	3.2	0.86752	0.0617207
HCC-38.GDC0941.sgATF4	246.7	249.7	227.5	248.7	248.2	238.1	10.1	0.445047	0.351595
HCC-38.GDC0941.sgATF6	225.1	249.9	227.5	248.7	237.5	238.1	-0.6	0.974001	0.0114404
HCC-38.GDC0941.sgATG7	225.9	257.9	227.5	248.7	241.9	238.1	3.8	0.861351	0.0648199
HCC-38.GDC0941.sgERN1	213.8	250.2	227.5	248.7	232	238.1	-6.1	0.799369	0.0972526
HCC-38.GDC0941.sgHSF1	225	215	227.5	248.7	220	238.1	-18.1	0.262501	0.580869
HCC-38.GDC0941.sgHSF2	229	254.6	227.5	248.7	241.8	238.1	3.7	0.84449	0.0734056
HCC-38.GDC0941.sgKEAP1	228.2	251.1	227.5	248.7	239.65	238.1	1.55	0.92993	0.0315497
HCC-38.GDC0941.sgNFE2L2	223.3	252.2	227.5	248.7	237.75	238.1	-0.35	0.986191	0.00603878
HCC-38.GDC0941.sgSLC35F2	242.5	240.8	227.5	248.7	241.65	238.1	3.55	0.770258	0.113364
HCC-38.GDC0941.sgXBP1	239.2	268	227.5	248.7	253.6	238.1	15.5	0.477403	0.321115
HCC-38.Gossypol.sgATF3	259.6	256.6	257.7	263.3	258.1	260.5	-2.4	0.528777	0.276727
HCC-38.Gossypol.sgATF4	251	273.9	257.7	263.3	262.45	260.5	1.95	0.883815	0.0536387
HCC-38.Gossypol.sgATF6	248.6	264.3	257.7	263.3	256.45	260.5	-4.05	0.675039	0.170671
HCC-38.Gossypol.sgATG7	249.2	270.2	257.7	263.3	259.7	260.5	-0.8	0.948015	0.0231849
HCC-38.Gossypol.sgERN1	271.2	263.2	257.7	263.3	267.2	260.5	6.7	0.303631	0.517654
HCC-38.Gossypol.sgHSF1	263.4	262.1	257.7	263.3	262.75	260.5	2.25	0.515737	0.287572
HCC-38.Gossypol.sgHSF2	267.6	268	257.7	263.3	267.8	260.5	7.3	0.121502	0.915418
HCC-38.Gossypol.sgKEAP1	306.8	317.2	257.7	263.3	312	260.5	51.5	0.0128972	1.8895
HCC-38.Gossypol.sgNFE2L2	245.4	251.4	257.7	263.3	248.4	260.5	-12.1	0.0983446	1.00725
HCC-38.Gossypol.sgSLC35F2	254.8	263.6	257.7	263.3	259.2	260.5	-1.3	0.82642	0.0827994
HCC-38.Gossypol.sgXBP1	250.3	265.9	257.7	263.3	258.1	260.5	-2.4	0.799386	0.0972434
HCC-38.GSK1059615.sgATF3	222.5	251.8	235.3	249.3	237.15	242.3	-5.15	0.781152	0.107265
HCC-38.GSK1059615.sgATF4	221.5	235.1	235.3	249.3	228.3	242.3	-14	0.287861	0.540817
HCC-38.GSK1059615.sgATF6	238.4	284.2	235.3	249.3	261.3	242.3	19	0.510696	0.291838
HCC-38.GSK1059615.sgATG7	229	231.8	235.3	249.3	230.4	242.3	-11.9	0.237446	0.624436
HCC-38.GSK1059615.sgERN1	240.7	247.5	235.3	249.3	244.1	242.3	1.8	0.838589	0.0764507
HCC-38.GSK1059615.sgHSF1	223.5	250.2	235.3	249.3	236.85	242.3	-5.45	0.75231	0.123603
HCC-38.GSK1059615.sgHSF2	233.7	264.7	235.3	249.3	249.2	242.3	6.9	0.724245	0.140115
HCC-38.GSK1059615.sgKEAP1	239.2	273.5	235.3	249.3	256.35	242.3	14.05	0.527353	0.277898
HCC-38.GSK1059615.sgNFE2L2	220.9	237.1	235.3	249.3	229	242.3	-13.3	0.340021	0.468494
HCC-38.GSK1059615.sgSLC35F2	223.1	257.2	235.3	249.3	240.15	242.3	-2.15	0.917794	0.0372546
HCC-38.GSK1059615.sgXBP1	235.1	231.8	235.3	249.3	233.45	242.3	-8.85	0.343575	0.463979
HCC-38.GSKJ4.sgATF3	275.7	294.1	256.1	296.2	284.9	276.15	8.75	0.72995	0.136707
HCC-38.GSKJ4.sgATF4	275	292.8	256.1	296.2	283.9	276.15	7.75	0.757633	0.120541
HCC-38.GSKJ4.sgATF6	280	306.3	256.1	296.2	293.15	276.15	17	0.551832	0.258193
HCC-38.GSKJ4.sgATG7	277.7	301.5	256.1	296.2	289.6	276.15	13.45	0.622305	0.205996
HCC-38.GSKJ4.sgERN1	266.9	301.1	256.1	296.2	284	276.15	7.85	0.793881	0.100245
HCC-38.GSKJ4.sgHSF1	315.9	296.6	256.1	296.2	306.25	276.15	30.1	0.308778	0.510354
HCC-38.GSKJ4.sgHSF2	273.6	306.3	256.1	296.2	289.95	276.15	13.8	0.647091	0.189035
HCC-38.GSKJ4.sgKEAP1	311	314.7	256.1	296.2	312.85	276.15	36.7	0.209928	0.677929
HCC-38.GSKJ4.sgNFE2L2	252.5	291.6	256.1	296.2	272.05	276.15	-4.1	0.897023	0.0471963
HCC-38.GSKJ4.sgSLC35F2	269.5	298	256.1	296.2	283.75	276.15	7.6	0.786561	0.104267
HCC-38.GSKJ4.sgXBP1	272.8	279.9	256.1	296.2	276.35	276.15	0.2	0.993055	0.0030268
HCC-38.IBET151.sgATF3	218.9	197.6	223.2	201.5	208.25	212.35	-4.1	0.812686	0.0900773
HCC-38.IBET151.sgATF4	216.8	191.9	223.2	201.5	204.35	212.35	-8	0.675943	0.17009
HCC-38.IBET151.sgATF6	235.4	226.3	223.2	201.5	230.85	212.35	18.5	0.256482	0.590943
HCC-38.IBET151.sgATG7	217.6	198.8	223.2	201.5	208.2	212.35	-4.15	0.799727	0.0970585
HCC-38.IBET151.sgERN1	231.8	202.5	223.2	201.5	217.15	212.35	4.8	0.816966	0.0877961
HCC-38.IBET151.sgHSF1	228.7	217.6	223.2	201.5	223.15	212.35	10.8	0.46901	0.328818
HCC-38.IBET151.sgHSF2	239.6	231	223.2	201.5	235.3	212.35	22.95	0.188152	0.725491
HCC-38.IBET151.sgKEAP1	243.4	239	223.2	201.5	241.2	212.35	28.85	0.121083	0.916916
HCC-38.IBET151.sgNFE2L2	213.4	179.9	223.2	201.5	196.65	212.35	-15.7	0.513878	0.28914
HCC-38.IBET151.sgSLC35F2	218.4	189	223.2	201.5	203.7	212.35	-8.65	0.682544	0.165869
HCC-38.IBET151.sgXBP1	214.8	194.4	223.2	201.5	204.6	212.35	-7.75	0.654646	0.183993
HCC-38.JQ1.sgATF3	254.6	330.4	263.8	316.5	292.5	290.15	2.35	0.964024	0.0159119
HCC-38.JQ1.sgATF4	251.4	323.6	263.8	316.5	287.5	290.15	-2.65	0.958111	0.0185843
HCC-38.JQ1.sgATF6	290.3	298.2	263.8	316.5	294.25	290.15	4.1	0.89183	0.0497179
HCC-38.JQ1.sgATG7	262	297.6	263.8	316.5	279.8	290.15	-10.35	0.775712	0.1103
HCC-38.JQ1.sgERN1	272.3	331.7	263.8	316.5	302	290.15	11.85	0.793507	0.100449
HCC-38.JQ1.sgHSF1	271.1	284.3	263.8	316.5	277.7	290.15	-12.45	0.6917	0.160082
HCC-38.JQ1.sgHSF2	258.5	332	263.8	316.5	295.25	290.15	5.1	0.920504	0.0359742
HCC-38.JQ1.sgKEAP1	280.4	296	263.8	316.5	288.2	290.15	-1.95	0.949887	0.0223282
HCC-38.JQ1.sgNFE2L2	256.6	311.3	263.8	316.5	283.95	290.15	-6.2	0.885325	0.0528971
HCC-38.JQ1.sgSLC35F2	257.8	329.4	263.8	316.5	293.6	290.15	3.45	0.945202	0.0244752
HCC-38.JQ1.sgXBP1	257.4	316.1	263.8	316.5	286.75	290.15	-3.4	0.93916	0.0272604
HCC-38.KU0063794.sgATF3	274.6	277.1	281.4	282.8	275.85	282.1	-6.25	0.0487349	1.31216
HCC-38.KU0063794.sgATF4	276.6	272.4	281.4	282.8	274.5	282.1	-7.6	0.0753683	1.12281
HCC-38.KU0063794.sgATF6	267.9	276.3	281.4	282.8	272.1	282.1	-10	0.143326	0.843676
HCC-38.KU0063794.sgATG7	277.7	290.8	281.4	282.8	284.25	282.1	2.15	0.775122	0.11063
HCC-38.KU0063794.sgERN1	283.1	278.9	281.4	282.8	281	282.1	-1.1	0.668488	0.174906
HCC-38.KU0063794.sgHSF1	329.8	245.1	281.4	282.8	287.45	282.1	5.35	0.911039	0.0404631
HCC-38.KU0063794.sgHSF2	301.9	287.9	281.4	282.8	294.9	282.1	12.8	0.210448	0.676855
HCC-38.KU0063794.sgKEAP1	329.3	270.5	281.4	282.8	299.9	282.1	17.8	0.606532	0.217147
HCC-38.KU0063794.sgNFE2L2	265.4	269.3	281.4	282.8	267.35	282.1	-14.75	0.0191646	1.7175
HCC-38.KU0063794.sgSLC35F2	274	264.5	281.4	282.8	269.25	282.1	-12.85	0.115846	0.936119
HCC-38.KU0063794.sgXBP1	278.7	280.9	281.4	282.8	279.8	282.1	-2.3	0.219778	0.658015
HCC-38.KU60019.sgATF3	268.5	286.4	258.3	268.9	277.45	263.6	13.85	0.314497	0.502383
HCC-38.KU60019.sgATF4	258.9	273.6	258.3	268.9	266.25	263.6	2.65	0.797496	0.0982715
HCC-38.KU60019.sgATF6	253.4	299.1	258.3	268.9	276.25	263.6	12.65	0.64369	0.191323
HCC-38.KU60019.sgATG7	264.2	273.7	258.3	268.9	268.95	263.6	5.35	0.530643	0.275198
HCC-38.KU60019.sgERN1	243.2	285.1	258.3	268.9	264.15	263.6	0.55	0.982006	0.00788576
HCC-38.KU60019.sgHSF1	239	270.9	258.3	268.9	254.95	263.6	-8.65	0.658027	0.181756
HCC-38.KU60019.sgHSF2	251.9	297.1	258.3	268.9	274.5	263.6	10.9	0.684886	0.164382
HCC-38.KU60019.sgKEAP1	270.7	289.4	258.3	268.9	280.05	263.6	16.45	0.265528	0.57589
HCC-38.KU60019.sgNFE2L2	250	276.9	258.3	268.9	263.45	263.6	-0.15	0.992663	0.00319802
HCC-38.KU60019.sgSLC35F2	253.8	280	258.3	268.9	266.9	263.6	3.3	0.837082	0.0772319
HCC-38.KU60019.sgXBP1	267	283	258.3	268.9	275	263.6	11.4	0.356804	0.44757
HCC-38.KW2449.sgATF3	234.2	232	238	229.5	233.1	233.75	-0.65	0.895873	0.0477534
HCC-38.KW2449.sgATF4	227.1	225.6	238	229.5	226.35	233.75	-7.4	0.228539	0.64104
HCC-38.KW2449.sgATF6	262.2	242.6	238	229.5	252.4	233.75	18.65	0.222935	0.651821
HCC-38.KW2449.sgATG7	233.9	232.7	238	229.5	233.3	233.75	-0.45	0.926068	0.0333572
HCC-38.KW2449.sgERN1	259.6	234.2	238	229.5	246.9	233.75	13.15	0.429675	0.366859
HCC-38.KW2449.sgHSF1	269	249.9	238	229.5	259.45	233.75	25.7	0.13317	0.875592
HCC-38.KW2449.sgHSF2	265.5	251.1	238	229.5	258.3	233.75	24.55	0.0990492	1.00415
HCC-38.KW2449.sgKEAP1	248.4	233.8	238	229.5	241.1	233.75	7.35	0.475972	0.322419
HCC-38.KW2449.sgNFE2L2	215.9	217.7	238	229.5	216.8	233.75	-16.95	0.0598519	1.22292
HCC-38.KW2449.sgSLC35F2	235.5	226.5	238	229.5	231	233.75	-2.75	0.700285	0.154725
HCC-38.KW2449.sgXBP1	227.7	224	238	229.5	225.85	233.75	-7.9	0.23043	0.637461
HCC-38.KX2391.sgATF3	138	134.9	140.8	125.6	136.45	133.2	3.25	0.715924	0.145133
HCC-38.KX2391.sgATF4	133	121	140.8	125.6	127	133.2	-6.2	0.587546	0.230958
HCC-38.KX2391.sgATF6	157.3	122.8	140.8	125.6	140.05	133.2	6.85	0.751126	0.124287
HCC-38.KX2391.sgATG7	148.7	125.2	140.8	125.6	136.95	133.2	3.75	0.813824	0.0894697
HCC-38.KX2391.sgERN1	144	135.2	140.8	125.6	139.6	133.2	6.4	0.541921	0.266064
HCC-38.KX2391.sgHSF1	153.7	132.2	140.8	125.6	142.95	133.2	9.75	0.536086	0.270765
HCC-38.KX2391.sgHSF2	147.5	141.3	140.8	125.6	144.4	133.2	11.2	0.305646	0.514782
HCC-38.KX2391.sgKEAP1	150.5	130.3	140.8	125.6	140.4	133.2	7.2	0.626386	0.203158
HCC-38.KX2391.sgNFE2L2	137.1	125.3	140.8	125.6	131.2	133.2	-2	0.854575	0.0682497
HCC-38.KX2391.sgSLC35F2	154.5	134.2	140.8	125.6	144.35	133.2	11.15	0.471966	0.32609
HCC-38.KX2391.sgXBP1	146.3	124.1	140.8	125.6	135.2	133.2	2	0.89545	0.0479588
HCC-38.Lapatinib.sgATF3	251.9	261.4	258.1	253	256.65	255.55	1.1	0.857203	0.0669163
HCC-38.Lapatinib.sgATF4	239.7	245.6	258.1	253	242.65	255.55	-12.9	0.0804929	1.09424
HCC-38.Lapatinib.sgATF6	277.2	270.8	258.1	253	274	255.55	18.45	0.0458297	1.33885
HCC-38.Lapatinib.sgATG7	245.4	251	258.1	253	248.2	255.55	-7.35	0.191807	0.717135
HCC-38.Lapatinib.sgERN1	245.4	261.5	258.1	253	253.45	255.55	-2.1	0.826807	0.082596
HCC-38.Lapatinib.sgHSF1	292.3	274.4	258.1	253	283.35	255.55	27.8	0.0961679	1.01697
HCC-38.Lapatinib.sgHSF2	261.2	280.7	258.1	253	270.95	255.55	15.4	0.266076	0.574995
HCC-38.Lapatinib.sgKEAP1	250.9	277.8	258.1	253	264.35	255.55	8.8	0.586197	0.231956
HCC-38.Lapatinib.sgNFE2L2	231.2	239.7	258.1	253	235.45	255.55	-20.1	0.0557655	1.25363
HCC-38.Lapatinib.sgSLC35F2	237	238.5	258.1	253	237.75	255.55	-17.8	0.0215792	1.66597
HCC-38.Lapatinib.sgXBP1	242.4	237.2	258.1	253	239.8	255.55	-15.75	0.0495261	1.30517
HCC-38.Lenvatinib.sgATF3	305.3	295.3	300.4	258.8	300.3	279.6	20.7	0.435313	0.361198
HCC-38.Lenvatinib.sgATF4	285.3	265.9	300.4	258.8	275.6	279.6	-4	0.877686	0.056661
HCC-38.Lenvatinib.sgATF6	317.1	329.5	300.4	258.8	323.3	279.6	43.7	0.18169	0.74067
HCC-38.Lenvatinib.sgATG7	290.9	277.1	300.4	258.8	284	279.6	4.4	0.859437	0.0657859
HCC-38.Lenvatinib.sgERN1	286.8	269	300.4	258.8	277.9	279.6	-1.7	0.946942	0.0236766
HCC-38.Lenvatinib.sgHSF1	323.2	353	300.4	258.8	338.1	279.6	58.5	0.149539	0.825244
HCC-38.Lenvatinib.sgHSF2	340.1	311.9	300.4	258.8	326	279.6	46.4	0.206096	0.68593
HCC-38.Lenvatinib.sgKEAP1	336.1	359.7	300.4	258.8	347.9	279.6	68.3	0.103845	0.983614
HCC-38.Lenvatinib.sgNFE2L2	295.7	257.1	300.4	258.8	276.4	279.6	-3.2	0.920508	0.0359726
HCC-38.Lenvatinib.sgSLC35F2	282.3	299.7	300.4	258.8	291	279.6	11.4	0.663337	0.178266
HCC-38.Lenvatinib.sgXBP1	296.9	279.4	300.4	258.8	288.15	279.6	8.55	0.741207	0.130061
HCC-38.Linifanib.sgATF3	288.1	260.6	277.2	264.1	274.35	270.65	3.7	0.830699	0.0805565
HCC-38.Linifanib.sgATF4	280.6	277	277.2	264.1	278.8	270.65	8.15	0.353068	0.452142
HCC-38.Linifanib.sgATF6	305.7	302.3	277.2	264.1	304	270.65	33.35	0.0387921	1.41126
HCC-38.Linifanib.sgATG7	270.1	289	277.2	264.1	279.55	270.65	8.9	0.519879	0.284098
HCC-38.Linifanib.sgERN1	289.7	275.7	277.2	264.1	282.7	270.65	12.05	0.33567	0.474088
HCC-38.Linifanib.sgHSF1	307	319.3	277.2	264.1	313.15	270.65	42.5	0.041903	1.37776
HCC-38.Linifanib.sgHSF2	290	285.8	277.2	264.1	287.9	270.65	17.25	0.128952	0.889573
HCC-38.Linifanib.sgKEAP1	346.9	314.1	277.2	264.1	330.5	270.65	59.85	0.0771257	1.1128
HCC-38.Linifanib.sgNFE2L2	255.3	269	277.2	264.1	262.15	270.65	-8.5	0.464444	0.333067
HCC-38.Linifanib.sgSLC35F2	280.9	285.1	277.2	264.1	283	270.65	12.35	0.214423	0.668729
HCC-38.Linifanib.sgXBP1	283.9	270.2	277.2	264.1	277.05	270.65	6.4	0.569109	0.244805
HCC-38.Linsitinib.sgATF3	279.3	273.7	264.2	255.6	276.5	259.9	16.6	0.0837256	1.07714
HCC-38.Linsitinib.sgATF4	273	268.1	264.2	255.6	270.55	259.9	10.65	0.164307	0.784343
HCC-38.Linsitinib.sgATF6	310	302.3	264.2	255.6	306.15	259.9	46.25	0.0152188	1.81762
HCC-38.Linsitinib.sgATG7	286.4	272.2	264.2	255.6	279.3	259.9	19.4	0.144436	0.840325
HCC-38.Linsitinib.sgERN1	300.9	287.3	264.2	255.6	294.1	259.9	34.2	0.0511342	1.29129
HCC-38.Linsitinib.sgHSF1	332	304.7	264.2	255.6	318.35	259.9	58.45	0.0550464	1.25927
HCC-38.Linsitinib.sgHSF2	292.8	298.1	264.2	255.6	295.45	259.9	35.55	0.0195957	1.70784
HCC-38.Linsitinib.sgKEAP1	312.3	299.8	264.2	255.6	306.05	259.9	46.15	0.025974	1.58546
HCC-38.Linsitinib.sgNFE2L2	265.5	257	264.2	255.6	261.25	259.9	1.35	0.84404	0.073637
HCC-38.Linsitinib.sgSLC35F2	288.5	307.9	264.2	255.6	298.2	259.9	38.3	0.0689089	1.16172
HCC-38.Linsitinib.sgXBP1	264.5	273.5	264.2	255.6	269	259.9	9.1	0.281233	0.550934
HCC-38.LRRK2IN1.sgATF3	223.2	218.9	234	212.7	221.05	223.35	-2.3	0.851961	0.0695805
HCC-38.LRRK2IN1.sgATF4	226.4	216.4	234	212.7	221.4	223.35	-1.95	0.8836	0.0537444
HCC-38.LRRK2IN1.sgATF6	222	238	234	212.7	230	223.35	6.65	0.667112	0.175801
HCC-38.LRRK2IN1.sgATG7	233.5	210.2	234	212.7	221.85	223.35	-1.5	0.932954	0.0301397
HCC-38.LRRK2IN1.sgERN1	229.5	229.6	234	212.7	229.55	223.35	6.2	0.619345	0.208067
HCC-38.LRRK2IN1.sgHSF1	255.1	235.5	234	212.7	245.3	223.35	21.95	0.268629	0.570847
HCC-38.LRRK2IN1.sgHSF2	238.6	241.8	234	212.7	240.2	223.35	16.85	0.258139	0.588146
HCC-38.LRRK2IN1.sgKEAP1	266.4	248.6	234	212.7	257.5	223.35	34.15	0.133005	0.876132
HCC-38.LRRK2IN1.sgNFE2L2	218.1	223.2	234	212.7	220.65	223.35	-2.7	0.828252	0.0818376
HCC-38.LRRK2IN1.sgSLC35F2	223	216.3	234	212.7	219.65	223.35	-3.7	0.77184	0.112473
HCC-38.LRRK2IN1.sgXBP1	215.9	221.8	234	212.7	218.85	223.35	-4.5	0.723306	0.140678
HCC-38.Mebendazole.sgATF3	160.6	157.7	156.1	163.9	159.15	160	-0.85	0.857032	0.0670031
HCC-38.Mebendazole.sgATF4	154.1	160.2	156.1	163.9	157.15	160	-2.85	0.622996	0.205515
HCC-38.Mebendazole.sgATF6	147.8	139.5	156.1	163.9	143.65	160	-16.35	0.10293	0.987456
HCC-38.Mebendazole.sgATG7	168.5	162.5	156.1	163.9	165.5	160	5.5	0.379905	0.420325
HCC-38.Mebendazole.sgERN1	164.2	167.5	156.1	163.9	165.85	160	5.85	0.301228	0.521105
HCC-38.Mebendazole.sgHSF1	157.8	159.2	156.1	163.9	158.5	160	-1.5	0.741418	0.129937
HCC-38.Mebendazole.sgHSF2	166.6	162.3	156.1	163.9	164.45	160	4.45	0.422941	0.37372
HCC-38.Mebendazole.sgKEAP1	180.5	160.2	156.1	163.9	170.35	160	10.35	0.441631	0.354941
HCC-38.Mebendazole.sgNFE2L2	147.8	164.7	156.1	163.9	156.25	160	-3.75	0.725983	0.139073
HCC-38.Mebendazole.sgSLC35F2	154.1	152.6	156.1	163.9	153.35	160	-6.65	0.236023	0.627045
HCC-38.Mebendazole.sgXBP1	173.7	164.5	156.1	163.9	169.1	160	9.1	0.270364	0.568051
HCC-38.Methotrexate.sgATF3	169.4	154.8	167.2	167.8	162.1	167.5	-5.4	0.536818	0.270173
HCC-38.Methotrexate.sgATF4	165.6	154.9	167.2	167.8	160.25	167.5	-7.25	0.3087	0.510463
HCC-38.Methotrexate.sgATF6	171	163.5	167.2	167.8	167.25	167.5	-0.25	0.953061	0.0208791
HCC-38.Methotrexate.sgATG7	172.9	151.5	167.2	167.8	162.2	167.5	-5.3	0.669556	0.174213
HCC-38.Methotrexate.sgERN1	163.6	167.3	167.2	167.8	165.45	167.5	-2.05	0.388196	0.410949
HCC-38.Methotrexate.sgHSF1	170.5	188	167.2	167.8	179.25	167.5	11.75	0.311637	0.506351
HCC-38.Methotrexate.sgHSF2	164.7	172.1	167.2	167.8	168.4	167.5	0.9	0.831029	0.080384
HCC-38.Methotrexate.sgKEAP1	200.4	165.1	167.2	167.8	182.75	167.5	15.25	0.478701	0.319936
HCC-38.Methotrexate.sgNFE2L2	159.6	148.6	167.2	167.8	154.1	167.5	-13.4	0.135466	0.86817
HCC-38.Methotrexate.sgSLC35F2	163.2	153.7	167.2	167.8	158.45	167.5	-9.05	0.197598	0.704218
HCC-38.Methotrexate.sgXBP1	161.1	160.1	167.2	167.8	160.6	167.5	-6.9	0.00706576	2.15084
HCC-38.MG132.sgATF3	163.1	158.9	168.4	135.9	161	152.15	8.85	0.643211	0.191646
HCC-38.MG132.sgATF4	161.5	149.2	168.4	135.9	155.35	152.15	3.2	0.87086	0.0600519
HCC-38.MG132.sgATF6	153.2	155.3	168.4	135.9	154.25	152.15	2.1	0.909187	0.0413468
HCC-38.MG132.sgATG7	154.2	142.3	168.4	135.9	148.25	152.15	-3.9	0.842627	0.0743648
HCC-38.MG132.sgERN1	164.9	146.9	168.4	135.9	155.9	152.15	3.75	0.858685	0.0661659
HCC-38.MG132.sgHSF1	144.8	145.1	168.4	135.9	144.95	152.15	-7.2	0.701039	0.154258
HCC-38.MG132.sgHSF2	172.4	159.4	168.4	135.9	165.9	152.15	13.75	0.514376	0.288719
HCC-38.MG132.sgKEAP1	143.8	152.2	168.4	135.9	148	152.15	-4.15	0.827774	0.0820883
HCC-38.MG132.sgNFE2L2	167.1	129.6	168.4	135.9	148.35	152.15	-3.8	0.892334	0.0494726
HCC-38.MG132.sgSLC35F2	169.3	143.7	168.4	135.9	156.5	152.15	4.35	0.85292	0.0690916
HCC-38.MG132.sgXBP1	167.8	146.3	168.4	135.9	157.05	152.15	4.9	0.824917	0.0835896
HCC-38.Mitoxantrone.sgATF3	56.59	59.95	58.2	59.39	58.27	58.795	-0.525	0.796083	0.0990414
HCC-38.Mitoxantrone.sgATF4	57.26	65.16	58.2	59.39	61.21	58.795	2.415	0.606916	0.216872
HCC-38.Mitoxantrone.sgATF6	64.28	53.98	58.2	59.39	59.13	58.795	0.335	0.954355	0.0202899
HCC-38.Mitoxantrone.sgATG7	63.5	65.91	58.2	59.39	64.705	58.795	5.91	0.0480141	1.31863
HCC-38.Mitoxantrone.sgERN1	56.72	63.27	58.2	59.39	59.995	58.795	1.2	0.75298	0.123216
HCC-38.Mitoxantrone.sgHSF1	62.93	65.98	58.2	59.39	64.455	58.795	5.66	0.0744279	1.12826
HCC-38.Mitoxantrone.sgHSF2	62.85	63.86	58.2	59.39	63.355	58.795	4.56	0.0280631	1.55186
HCC-38.Mitoxantrone.sgKEAP1	71.16	53.66	58.2	59.39	62.41	58.795	3.615	0.72018	0.142559
HCC-38.Mitoxantrone.sgNFE2L2	55.5	68.07	58.2	59.39	61.785	58.795	2.99	0.682437	0.165938
HCC-38.Mitoxantrone.sgSLC35F2	63.03	60.81	58.2	59.39	61.92	58.795	3.125	0.131203	0.882058
HCC-38.Mitoxantrone.sgXBP1	55.7	69.13	58.2	59.39	62.415	58.795	3.62	0.645021	0.190426
HCC-38.MK1775.sgATF3	183.8	160.3	185.4	165.1	172.05	175.25	-3.2	0.855793	0.0676313
HCC-38.MK1775.sgATF4	178.7	145.9	185.4	165.1	162.3	175.25	-12.95	0.571104	0.243284
HCC-38.MK1775.sgATF6	169.4	165.5	185.4	165.1	167.45	175.25	-7.8	0.529206	0.276376
HCC-38.MK1775.sgATG7	187.2	155.8	185.4	165.1	171.5	175.25	-3.75	0.85957	0.0657187
HCC-38.MK1775.sgERN1	187.7	162.7	185.4	165.1	175.2	175.25	-0.05	0.997804	0.000954635
HCC-38.MK1775.sgHSF1	168.4	153.9	185.4	165.1	161.15	175.25	-14.1	0.375629	0.425241
HCC-38.MK1775.sgHSF2	175.1	166.3	185.4	165.1	170.7	175.25	-4.55	0.720742	0.14222
HCC-38.MK1775.sgKEAP1	211.5	141.7	185.4	165.1	176.6	175.25	1.35	0.973745	0.0115548
HCC-38.MK1775.sgNFE2L2	166.2	145.3	185.4	165.1	155.75	175.25	-19.5	0.312587	0.505029
HCC-38.MK1775.sgSLC35F2	180.9	156	185.4	165.1	168.45	175.25	-6.8	0.713233	0.146768
HCC-38.MK1775.sgXBP1	170.1	144.3	185.4	165.1	157.2	175.25	-18.05	0.386164	0.413229
HCC-38.MLN2238.sgATF3	114.4	120.8	108.2	100.6	117.6	104.4	13.2	0.117249	0.930889
HCC-38.MLN2238.sgATF4	97.48	103.3	108.2	100.6	100.39	104.4	-4.01	0.490303	0.309535
HCC-38.MLN2238.sgATF6	110.3	97.41	108.2	100.6	103.855	104.4	-0.545	0.94856	0.022935
HCC-38.MLN2238.sgATG7	111.9	124.9	108.2	100.6	118.4	104.4	14	0.204057	0.690248
HCC-38.MLN2238.sgERN1	105.4	103.5	108.2	100.6	104.45	104.4	0.05	0.990974	0.00393768
HCC-38.MLN2238.sgHSF1	106.7	86.15	108.2	100.6	96.425	104.4	-7.975	0.542325	0.26574
HCC-38.MLN2238.sgHSF2	128.1	114.5	108.2	100.6	121.3	104.4	16.9	0.162267	0.789769
HCC-38.MLN2238.sgKEAP1	113.7	99.93	108.2	100.6	106.815	104.4	2.415	0.787797	0.103586
HCC-38.MLN2238.sgNFE2L2	84.37	94.35	108.2	100.6	89.36	104.4	-15.04	0.138645	0.858095
HCC-38.MLN2238.sgSLC35F2	112.5	109.7	108.2	100.6	111.1	104.4	6.7	0.239862	0.620038
HCC-38.MLN2238.sgXBP1	84.02	87.92	108.2	100.6	85.97	104.4	-18.43	0.0497347	1.30334
HCC-38.Navitoclax.sgATF3	243.7	263.7	239.7	262.7	253.7	251.2	2.5	0.884775	0.0531669
HCC-38.Navitoclax.sgATF4	252.9	274.7	239.7	262.7	263.8	251.2	12.6	0.509872	0.292539
HCC-38.Navitoclax.sgATF6	266.2	259.4	239.7	262.7	262.8	251.2	11.6	0.435441	0.36107
HCC-38.Navitoclax.sgATG7	237.7	239	239.7	262.7	238.35	251.2	-12.85	0.380655	0.419469
HCC-38.Navitoclax.sgERN1	248	253.8	239.7	262.7	250.9	251.2	-0.3	0.982117	0.00783697
HCC-38.Navitoclax.sgHSF1	256.9	274.1	239.7	262.7	265.5	251.2	14.3	0.424262	0.372366
HCC-38.Navitoclax.sgHSF2	277.7	244.2	239.7	262.7	260.95	251.2	9.75	0.678672	0.16834
HCC-38.Navitoclax.sgKEAP1	281.8	223.4	239.7	262.7	252.6	251.2	1.4	0.968472	0.0139132
HCC-38.Navitoclax.sgNFE2L2	242.9	265.2	239.7	262.7	254.05	251.2	2.85	0.875171	0.0579069
HCC-38.Navitoclax.sgSLC35F2	245	259.6	239.7	262.7	252.3	251.2	1.1	0.94299	0.025493
HCC-38.Navitoclax.sgXBP1	230.5	252.7	239.7	262.7	241.6	251.2	-9.6	0.609084	0.215323
HCC-38.Neratinib.sgATF3	269.2	260	248.7	279.3	264.6	264	0.6	0.973454	0.0116846
HCC-38.Neratinib.sgATF4	257.7	271.3	248.7	279.3	264.5	264	0.5	0.978888	0.00926687
HCC-38.Neratinib.sgATF6	271.6	271.7	248.7	279.3	271.65	264	7.65	0.666668	0.17609
HCC-38.Neratinib.sgATG7	253.5	266.8	248.7	279.3	260.15	264	-3.85	0.838946	0.0762662
HCC-38.Neratinib.sgERN1	262.4	249.6	248.7	279.3	256	264	-8	0.677173	0.169301
HCC-38.Neratinib.sgHSF1	276.6	262.9	248.7	279.3	269.75	264	5.75	0.76429	0.116742
HCC-38.Neratinib.sgHSF2	271.8	295.8	248.7	279.3	283.8	264	19.8	0.415677	0.381244
HCC-38.Neratinib.sgKEAP1	294.7	252.5	248.7	279.3	273.6	264	9.6	0.747958	0.126123
HCC-38.Neratinib.sgNFE2L2	247.8	265.4	248.7	279.3	256.6	264	-7.4	0.715767	0.145228
HCC-38.Neratinib.sgSLC35F2	259.3	277.8	248.7	279.3	268.55	264	4.55	0.822892	0.0846569
HCC-38.Neratinib.sgXBP1	261.4	269.4	248.7	279.3	265.4	264	1.4	0.937524	0.0280178
HCC-38.Niclosamide.sgATF3	270.1	298.7	268.4	281.3	284.4	274.85	9.55	0.604611	0.218524
HCC-38.Niclosamide.sgATF4	245.8	313.7	268.4	281.3	279.75	274.85	4.9	0.900237	0.0456432
HCC-38.Niclosamide.sgATF6	273.8	330.8	268.4	281.3	302.3	274.85	27.45	0.44669	0.349993
HCC-38.Niclosamide.sgATG7	251.1	297.8	268.4	281.3	274.45	274.85	-0.4	0.988325	0.00510027
HCC-38.Niclosamide.sgERN1	264.2	308.5	268.4	281.3	286.35	274.85	11.5	0.667566	0.175506
HCC-38.Niclosamide.sgHSF1	292.1	321.1	268.4	281.3	306.6	274.85	31.75	0.183415	0.736564
HCC-38.Niclosamide.sgHSF2	260.4	322.4	268.4	281.3	291.4	274.85	16.55	0.653331	0.184867
HCC-38.Niclosamide.sgKEAP1	313	309.4	268.4	281.3	311.2	274.85	36.35	0.0323022	1.49077
HCC-38.Niclosamide.sgNFE2L2	248.9	297.9	268.4	281.3	273.4	274.85	-1.45	0.959563	0.0179266
HCC-38.Niclosamide.sgSLC35F2	258	296	268.4	281.3	277	274.85	2.15	0.924449	0.0341172
HCC-38.Niclosamide.sgXBP1	241.9	316	268.4	281.3	278.95	274.85	4.1	0.923138	0.0347333
HCC-38.Nitroxoline.sgATF3	261.6	280.7	251.7	272.4	271.15	262.05	9.1	0.58441	0.233282
HCC-38.Nitroxoline.sgATF4	260.1	248.6	251.7	272.4	254.35	262.05	-7.7	0.5822	0.234928
HCC-38.Nitroxoline.sgATF6	278.2	293	251.7	272.4	285.6	262.05	23.55	0.205392	0.687416
HCC-38.Nitroxoline.sgATG7	255.1	252	251.7	272.4	253.55	262.05	-8.5	0.501978	0.299315
HCC-38.Nitroxoline.sgERN1	264.7	254.5	251.7	272.4	259.6	262.05	-2.45	0.85152	0.0698052
HCC-38.Nitroxoline.sgHSF1	266.4	261.4	251.7	272.4	263.9	262.05	1.85	0.878059	0.0564763
HCC-38.Nitroxoline.sgHSF2	255.3	267.2	251.7	272.4	261.25	262.05	-0.8	0.952669	0.0210578
HCC-38.Nitroxoline.sgKEAP1	289.6	272	251.7	272.4	280.8	262.05	18.75	0.301562	0.520623
HCC-38.Nitroxoline.sgNFE2L2	259.8	261.2	251.7	272.4	260.5	262.05	-1.55	0.894931	0.0482105
HCC-38.Nitroxoline.sgSLC35F2	263	271.2	251.7	272.4	267.1	262.05	5.05	0.694566	0.158287
HCC-38.Nitroxoline.sgXBP1	254.5	264.8	251.7	272.4	259.65	262.05	-2.4	0.854759	0.0681565
HCC-38.NSC74859.sgATF3	286.9	296.6	295.2	301.4	291.75	298.3	-6.55	0.373105	0.428169
HCC-38.NSC74859.sgATF4	295.6	276.6	295.2	301.4	286.1	298.3	-12.2	0.346537	0.46025
HCC-38.NSC74859.sgATF6	271.3	316.2	295.2	301.4	293.75	298.3	-4.55	0.859445	0.0657818
HCC-38.NSC74859.sgATG7	281.2	273.5	295.2	301.4	277.35	298.3	-20.95	0.0514121	1.28893
HCC-38.NSC74859.sgERN1	290	288.2	295.2	301.4	289.1	298.3	-9.2	0.104217	0.982061
HCC-38.NSC74859.sgHSF1	305	318.7	295.2	301.4	311.85	298.3	13.55	0.213309	0.670991
HCC-38.NSC74859.sgHSF2	305.2	318.3	295.2	301.4	311.75	298.3	13.45	0.204584	0.689128
HCC-38.NSC74859.sgKEAP1	324.8	351.6	295.2	301.4	338.2	298.3	39.9	0.101121	0.995158
HCC-38.NSC74859.sgNFE2L2	283.5	278.5	295.2	301.4	281	298.3	-17.3	0.0491204	1.30874
HCC-38.NSC74859.sgSLC35F2	289.9	297.7	295.2	301.4	293.8	298.3	-4.5	0.461724	0.335618
HCC-38.NSC74859.sgXBP1	303	284.8	295.2	301.4	293.9	298.3	-4.4	0.692089	0.159838
HCC-38.NVPAUY922.sgATF3	184.6	157.1	175.6	164.4	170.85	170	0.85	0.95955	0.0179325
HCC-38.NVPAUY922.sgATF4	173.9	168.7	175.6	164.4	171.3	170	1.3	0.852738	0.0691844
HCC-38.NVPAUY922.sgATF6	199.6	168	175.6	164.4	183.8	170	13.8	0.496913	0.30372
HCC-38.NVPAUY922.sgATG7	182.7	156	175.6	164.4	169.35	170	-0.65	0.968268	0.0140046
HCC-38.NVPAUY922.sgERN1	173.3	170.1	175.6	164.4	171.7	170	1.7	0.797862	0.098072
HCC-38.NVPAUY922.sgHSF1	138.4	113	175.6	164.4	125.7	170	-44.3	0.0857308	1.06686
HCC-38.NVPAUY922.sgHSF2	195.6	167.4	175.6	164.4	181.5	170	11.5	0.527588	0.277705
HCC-38.NVPAUY922.sgKEAP1	251	188.7	175.6	164.4	219.85	170	49.85	0.255919	0.591897
HCC-38.NVPAUY922.sgNFE2L2	169.1	153.9	175.6	164.4	161.5	170	-8.5	0.462939	0.334476
HCC-38.NVPAUY922.sgSLC35F2	176.1	171.3	175.6	164.4	173.7	170	3.7	0.605422	0.217942
HCC-38.NVPAUY922.sgXBP1	182.5	166	175.6	164.4	174.25	170	4.25	0.71143	0.147868
HCC-38.Olaparib.sgATF3	283.4	266	273.5	264	274.7	268.75	5.95	0.609285	0.215179
HCC-38.Olaparib.sgATF4	272.5	273.6	273.5	264	273.05	268.75	4.3	0.463421	0.334024
HCC-38.Olaparib.sgATF6	274.9	270.7	273.5	264	272.8	268.75	4.05	0.517129	0.286401
HCC-38.Olaparib.sgATG7	278.5	259.7	273.5	264	269.1	268.75	0.35	0.976508	0.0103243
HCC-38.Olaparib.sgERN1	254.8	264.2	273.5	264	259.5	268.75	-9.25	0.300501	0.522154
HCC-38.Olaparib.sgHSF1	253.6	226.8	273.5	264	240.2	268.75	-28.55	0.182397	0.738982
HCC-38.Olaparib.sgHSF2	282.5	269	273.5	264	275.75	268.75	7	0.485697	0.313634
HCC-38.Olaparib.sgKEAP1	259.2	293.4	273.5	264	276.3	268.75	7.55	0.711939	0.147558
HCC-38.Olaparib.sgNFE2L2	271.6	268.2	273.5	264	269.9	268.75	1.15	0.840871	0.0752704
HCC-38.Olaparib.sgSLC35F2	288.8	257.4	273.5	264	273.1	268.75	4.35	0.815689	0.0884753
HCC-38.Olaparib.sgXBP1	265.3	261.1	273.5	264	263.2	268.75	-5.55	0.397122	0.401076
HCC-38.OSI027.sgATF3	232.3	285.8	234.3	286.6	259.05	260.45	-1.4	0.973546	0.0116436
HCC-38.OSI027.sgATF4	227	292.8	234.3	286.6	259.9	260.45	-0.55	0.990747	0.00403745
HCC-38.OSI027.sgATF6	262	281	234.3	286.6	271.5	260.45	11.05	0.729622	0.136902
HCC-38.OSI027.sgATG7	227.1	270.4	234.3	286.6	248.75	260.45	-11.7	0.763236	0.117341
HCC-38.OSI027.sgERN1	246.6	268.9	234.3	286.6	257.75	260.45	-2.7	0.932992	0.0301221
HCC-38.OSI027.sgHSF1	248	262	234.3	286.6	255	260.45	-5.45	0.859063	0.0659751
HCC-38.OSI027.sgHSF2	264.8	291.3	234.3	286.6	278.05	260.45	17.6	0.609229	0.215219
HCC-38.OSI027.sgKEAP1	261.2	288.6	234.3	286.6	274.9	260.45	14.45	0.672925	0.172033
HCC-38.OSI027.sgNFE2L2	211.8	280.3	234.3	286.6	246.05	260.45	-14.4	0.770038	0.113488
HCC-38.OSI027.sgSLC35F2	239.2	291.2	234.3	286.6	265.2	260.45	4.75	0.909292	0.0412964
HCC-38.OSI027.sgXBP1	226.7	304.1	234.3	286.6	265.4	260.45	4.95	0.92527	0.0337315
HCC-38.PAC1.sgATF3	274.7	230.3	268.5	256	252.5	262.25	-9.75	0.71359	0.146551
HCC-38.PAC1.sgATF4	283.4	247.6	268.5	256	265.5	262.25	3.25	0.879672	0.0556795
HCC-38.PAC1.sgATF6	253	230.1	268.5	256	241.55	262.25	-20.7	0.253452	0.596105
HCC-38.PAC1.sgATG7	266.9	239.1	268.5	256	253	262.25	-9.25	0.605617	0.217802
HCC-38.PAC1.sgERN1	253.1	232.3	268.5	256	242.7	262.25	-19.55	0.248437	0.604784
HCC-38.PAC1.sgHSF1	236.2	189.2	268.5	256	212.7	262.25	-49.55	0.178472	0.748431
HCC-38.PAC1.sgHSF2	262.5	244.2	268.5	256	253.35	262.25	-8.9	0.50615	0.295721
HCC-38.PAC1.sgKEAP1	250.3	248.4	268.5	256	249.35	262.25	-12.9	0.178094	0.749351
HCC-38.PAC1.sgNFE2L2	271.3	242.3	268.5	256	256.8	262.25	-5.45	0.762893	0.117537
HCC-38.PAC1.sgSLC35F2	275.5	235.1	268.5	256	255.3	262.25	-6.95	0.773618	0.111474
HCC-38.PAC1.sgXBP1	272.9	240.9	268.5	256	256.9	262.25	-5.35	0.784921	0.105174
HCC-38.Palbociclib.sgATF3	150.1	142.8	141.5	138.5	146.45	140	6.45	0.243776	0.61301
HCC-38.Palbociclib.sgATF4	150	144.6	141.5	138.5	147.3	140	7.3	0.141889	0.848052
HCC-38.Palbociclib.sgATF6	147.9	153.1	141.5	138.5	150.5	140	10.5	0.0728996	1.13727
HCC-38.Palbociclib.sgATG7	141.3	145	141.5	138.5	143.15	140	3.15	0.31695	0.499009
HCC-38.Palbociclib.sgERN1	149.2	133	141.5	138.5	141.1	140	1.1	0.905997	0.0428734
HCC-38.Palbociclib.sgHSF1	153.6	146	141.5	138.5	149.8	140	9.8	0.138559	0.858364
HCC-38.Palbociclib.sgHSF2	157.9	150.4	141.5	138.5	154.15	140	14.15	0.0726992	1.13847
HCC-38.Palbociclib.sgKEAP1	164.6	135.1	141.5	138.5	149.85	140	9.85	0.574802	0.240482
HCC-38.Palbociclib.sgNFE2L2	141.5	142.3	141.5	138.5	141.9	140	1.9	0.345605	0.46142
HCC-38.Palbociclib.sgSLC35F2	145.4	144.8	141.5	138.5	145.1	140	5.1	0.0793984	1.10019
HCC-38.Palbociclib.sgXBP1	162.1	152.4	141.5	138.5	157.25	140	17.25	0.0767708	1.1148
HCC-38.Pazopanib.sgATF3	275.1	242.4	276.1	256.4	258.75	266.25	-7.5	0.732303	0.135309
HCC-38.Pazopanib.sgATF4	281.5	263.6	276.1	256.4	272.55	266.25	6.3	0.682586	0.165842
HCC-38.Pazopanib.sgATF6	280.2	239.5	276.1	256.4	259.85	266.25	-6.4	0.803726	0.0948919
HCC-38.Pazopanib.sgATG7	255.5	238.4	276.1	256.4	246.95	266.25	-19.3	0.277077	0.557399
HCC-38.Pazopanib.sgERN1	276.6	247.3	276.1	256.4	261.95	266.25	-4.3	0.830263	0.0807841
HCC-38.Pazopanib.sgHSF1	239	243.8	276.1	256.4	241.4	266.25	-24.85	0.133829	0.873448
HCC-38.Pazopanib.sgHSF2	277.3	243.2	276.1	256.4	260.25	266.25	-6	0.78937	0.102719
HCC-38.Pazopanib.sgKEAP1	233.1	250.3	276.1	256.4	241.7	266.25	-24.55	0.201248	0.696269
HCC-38.Pazopanib.sgNFE2L2	293.2	254.4	276.1	256.4	273.8	266.25	7.55	0.761697	0.118218
HCC-38.Pazopanib.sgSLC35F2	262.2	251	276.1	256.4	256.6	266.25	-9.65	0.484103	0.315062
HCC-38.Pazopanib.sgXBP1	282.8	247	276.1	256.4	264.9	266.25	-1.35	0.953328	0.0207574
HCC-38.PF3758309.sgATF3	123.5	112.3	121.6	128.9	117.9	125.25	-7.35	0.386193	0.413195
HCC-38.PF3758309.sgATF4	120.9	121.5	121.6	128.9	121.2	125.25	-4.05	0.384008	0.41566
HCC-38.PF3758309.sgATF6	130.5	125.6	121.6	128.9	128.05	125.25	2.8	0.589344	0.229631
HCC-38.PF3758309.sgATG7	131	122.7	121.6	128.9	126.85	125.25	1.6	0.799451	0.0972082
HCC-38.PF3758309.sgERN1	118.8	129.9	121.6	128.9	124.35	125.25	-0.9	0.904632	0.0435279
HCC-38.PF3758309.sgHSF1	114.1	119.9	121.6	128.9	117	125.25	-8.25	0.218799	0.659955
HCC-38.PF3758309.sgHSF2	131.8	122.7	121.6	128.9	127.25	125.25	2	0.76438	0.116691
HCC-38.PF3758309.sgKEAP1	125.7	116.2	121.6	128.9	120.95	125.25	-4.3	0.547393	0.2617
HCC-38.PF3758309.sgNFE2L2	119.2	127.4	121.6	128.9	123.3	125.25	-1.95	0.756378	0.121261
HCC-38.PF3758309.sgSLC35F2	111.1	114.9	121.6	128.9	113	125.25	-12.25	0.09674	1.01439
HCC-38.PF3758309.sgXBP1	122.7	122.5	121.6	128.9	122.6	125.25	-2.65	0.543426	0.26486
HCC-38.PF573228.sgATF3	278.9	280.3	274.9	283.2	279.6	279.05	0.55	0.907984	0.0419216
HCC-38.PF573228.sgATF4	274.6	284	274.9	283.2	279.3	279.05	0.25	0.971817	0.0124155
HCC-38.PF573228.sgATF6	333.9	347.7	274.9	283.2	340.8	279.05	61.75	0.016581	1.78039
HCC-38.PF573228.sgATG7	275.9	291.5	274.9	283.2	283.7	279.05	4.65	0.65122	0.186272
HCC-38.PF573228.sgERN1	275.9	299.4	274.9	283.2	287.65	279.05	8.6	0.561436	0.2507
HCC-38.PF573228.sgHSF1	344.2	354.3	274.9	283.2	349.25	279.05	70.2	0.00855863	2.0676
HCC-38.PF573228.sgHSF2	292.1	323.8	274.9	283.2	307.95	279.05	28.9	0.219802	0.657969
HCC-38.PF573228.sgKEAP1	370.9	384.9	274.9	283.2	377.9	279.05	98.85	0.0067091	2.17334
HCC-38.PF573228.sgNFE2L2	256.4	277.5	274.9	283.2	266.95	279.05	-12.1	0.3976	0.400554
HCC-38.PF573228.sgSLC35F2	262.2	288.4	274.9	283.2	275.3	279.05	-3.75	0.810531	0.0912306
HCC-38.PF573228.sgXBP1	280	293.2	274.9	283.2	286.6	279.05	7.55	0.435004	0.361507
HCC-38.PHA793887.sgATF3	186.4	188.6	196.4	173.6	187.5	185	2.5	0.847456	0.0718828
HCC-38.PHA793887.sgATF4	190.9	188.5	196.4	173.6	189.7	185	4.7	0.721542	0.141738
HCC-38.PHA793887.sgATF6	223.1	167.2	196.4	173.6	195.15	185	10.15	0.768681	0.114254
HCC-38.PHA793887.sgATG7	178.6	170.9	196.4	173.6	174.75	185	-10.25	0.484023	0.315134
HCC-38.PHA793887.sgERN1	203.1	182.7	196.4	173.6	192.9	185	7.9	0.656979	0.182449
HCC-38.PHA793887.sgHSF1	218.4	192.6	196.4	173.6	205.5	185	20.5	0.355903	0.448668
HCC-38.PHA793887.sgHSF2	222.8	191.1	196.4	173.6	206.95	185	21.95	0.377707	0.422845
HCC-38.PHA793887.sgKEAP1	244.3	208.2	196.4	173.6	226.25	185	41.25	0.193049	0.714332
HCC-38.PHA793887.sgNFE2L2	185.1	187.3	196.4	173.6	186.2	185	1.2	0.926114	0.0333354
HCC-38.PHA793887.sgSLC35F2	198.6	172.4	196.4	173.6	185.5	185	0.5	0.979645	0.00893127
HCC-38.PHA793887.sgXBP1	197	198.2	196.4	173.6	197.6	185	12.6	0.384743	0.414829
HCC-38.PI103.sgATF3	273.9	292.9	273.6	268.4	283.4	271	12.4	0.33508	0.474851
HCC-38.PI103.sgATF4	285.2	285.8	273.6	268.4	285.5	271	14.5	0.0310699	1.50766
HCC-38.PI103.sgATF6	290.9	290.7	273.6	268.4	290.8	271	19.8	0.0168338	1.77382
HCC-38.PI103.sgATG7	278.9	292.9	273.6	268.4	285.9	271	14.9	0.184134	0.734866
HCC-38.PI103.sgERN1	279.9	322.7	273.6	268.4	301.3	271	30.3	0.295069	0.530077
HCC-38.PI103.sgHSF1	280.9	334.8	273.6	268.4	307.85	271	36.85	0.306572	0.513468
HCC-38.PI103.sgHSF2	281.6	304.8	273.6	268.4	293.2	271	22.2	0.202799	0.692934
HCC-38.PI103.sgKEAP1	330.2	387.7	273.6	268.4	358.95	271	87.95	0.0929541	1.03173
HCC-38.PI103.sgNFE2L2	256.1	290.6	273.6	268.4	273.35	271	2.35	0.905175	0.0432676
HCC-38.PI103.sgSLC35F2	284.5	280.6	273.6	268.4	282.55	271	11.55	0.0708644	1.14957
HCC-38.PI103.sgXBP1	256.3	288.7	273.6	268.4	272.5	271	1.5	0.935489	0.0289613
HCC-38.PIK93.sgATF3	327.8	280.9	313.3	261.7	304.35	287.5	16.85	0.676619	0.169656
HCC-38.PIK93.sgATF4	302.6	270.2	313.3	261.7	286.4	287.5	-1.1	0.974476	0.0112287
HCC-38.PIK93.sgATF6	280.3	287.5	313.3	261.7	283.9	287.5	-3.6	0.902744	0.0444354
HCC-38.PIK93.sgATG7	301.7	281	313.3	261.7	291.35	287.5	3.85	0.902535	0.0445361
HCC-38.PIK93.sgERN1	290.1	287.8	313.3	261.7	288.95	287.5	1.45	0.96033	0.0175794
HCC-38.PIK93.sgHSF1	293.4	296	313.3	261.7	294.7	287.5	7.2	0.806637	0.0933217
HCC-38.PIK93.sgHSF2	312.7	288.1	313.3	261.7	300.4	287.5	12.9	0.695967	0.157411
HCC-38.PIK93.sgKEAP1	285.1	286.4	313.3	261.7	285.75	287.5	-1.75	0.952108	0.021314
HCC-38.PIK93.sgNFE2L2	330.7	245.8	313.3	261.7	288.25	287.5	0.75	0.989325	0.00466115
HCC-38.PIK93.sgSLC35F2	325.7	275.4	313.3	261.7	300.55	287.5	13.05	0.751895	0.123843
HCC-38.PIK93.sgXBP1	324.2	276.9	313.3	261.7	300.55	287.5	13.05	0.745058	0.12781
HCC-38.Purmorphamine.sgATF3	286.8	283.5	264	278.5	285.15	271.25	13.9	0.202492	0.693593
HCC-38.Purmorphamine.sgATF4	263.6	269.3	264	278.5	266.45	271.25	-4.8	0.600568	0.221438
HCC-38.Purmorphamine.sgATF6	255.9	255.9	264	278.5	255.9	271.25	-15.35	0.168443	0.773547
HCC-38.Purmorphamine.sgATG7	265.2	259	264	278.5	262.1	271.25	-9.15	0.365665	0.436917
HCC-38.Purmorphamine.sgERN1	267	284.6	264	278.5	275.8	271.25	4.55	0.728428	0.137613
HCC-38.Purmorphamine.sgHSF1	266.4	233.8	264	278.5	250.1	271.25	-21.15	0.357563	0.446647
HCC-38.Purmorphamine.sgHSF2	297.3	281.2	264	278.5	289.25	271.25	18	0.238497	0.622517
HCC-38.Purmorphamine.sgKEAP1	290.7	287	264	278.5	288.85	271.25	17.6	0.142971	0.844751
HCC-38.Purmorphamine.sgNFE2L2	264.4	266.2	264	278.5	265.3	271.25	-5.95	0.500946	0.300209
HCC-38.Purmorphamine.sgSLC35F2	260.6	270.2	264	278.5	265.4	271.25	-5.85	0.570396	0.243824
HCC-38.Purmorphamine.sgXBP1	263.3	279.8	264	278.5	271.55	271.25	0.3	0.980689	0.00846873
HCC-38.PX12.sgATF3	307.4	301.3	282.9	304.4	304.35	293.65	10.7	0.439337	0.357202
HCC-38.PX12.sgATF4	271.2	325.6	282.9	304.4	298.4	293.65	4.75	0.88591	0.0526105
HCC-38.PX12.sgATF6	303	280.5	282.9	304.4	291.75	293.65	-1.9	0.913979	0.0390639
HCC-38.PX12.sgATG7	279.9	295.3	282.9	304.4	287.6	293.65	-6.05	0.692186	0.159777
HCC-38.PX12.sgERN1	302	291.3	282.9	304.4	296.65	293.65	3	0.826031	0.0830038
HCC-38.PX12.sgHSF1	341.9	271.2	282.9	304.4	306.55	293.65	12.9	0.76032	0.119004
HCC-38.PX12.sgHSF2	315.7	290.1	282.9	304.4	302.9	293.65	9.25	0.635603	0.196814
HCC-38.PX12.sgKEAP1	364.1	269.2	282.9	304.4	316.65	293.65	23	0.682966	0.165601
HCC-38.PX12.sgNFE2L2	253.3	314.2	282.9	304.4	283.75	293.65	-9.9	0.788137	0.103398
HCC-38.PX12.sgSLC35F2	283.2	288.4	282.9	304.4	285.8	293.65	-7.85	0.551441	0.258501
HCC-38.PX12.sgXBP1	278.9	309.5	282.9	304.4	294.2	293.65	0.55	0.979206	0.00912588
HCC-38.Regorafenib.sgATF3	336.1	298	316.9	295.7	317.05	306.3	10.75	0.67076	0.173433
HCC-38.Regorafenib.sgATF4	316.8	290.9	316.9	295.7	303.85	306.3	-2.45	0.89703	0.0471928
HCC-38.Regorafenib.sgATF6	332.6	320.6	316.9	295.7	326.6	306.3	20.3	0.237515	0.624308
HCC-38.Regorafenib.sgATG7	312.1	285.9	316.9	295.7	299	306.3	-7.3	0.707115	0.15051
HCC-38.Regorafenib.sgERN1	285.3	317.8	316.9	295.7	301.55	306.3	-4.75	0.82942	0.0812256
HCC-38.Regorafenib.sgHSF1	290.8	358	316.9	295.7	324.4	306.3	18.1	0.658567	0.1814
HCC-38.Regorafenib.sgHSF2	312.2	326.9	316.9	295.7	319.55	306.3	13.25	0.412316	0.38477
HCC-38.Regorafenib.sgKEAP1	294.2	352.3	316.9	295.7	323.25	306.3	16.95	0.638611	0.194764
HCC-38.Regorafenib.sgNFE2L2	325.6	291.1	316.9	295.7	308.35	306.3	2.05	0.928587	0.0321774
HCC-38.Regorafenib.sgSLC35F2	300.2	291.7	316.9	295.7	295.95	306.3	-10.35	0.460445	0.336822
HCC-38.Regorafenib.sgXBP1	321.1	299	316.9	295.7	310.05	306.3	3.75	0.829367	0.0812533
HCC-38.Rigosertib.sgATF3	133	117.5	127.6	135.7	125.25	131.65	-6.4	0.540376	0.267304
HCC-38.Rigosertib.sgATF4	124.6	134.2	127.6	135.7	129.4	131.65	-2.25	0.754428	0.122382
HCC-38.Rigosertib.sgATF6	123.7	131.7	127.6	135.7	127.7	131.65	-3.95	0.559497	0.252202
HCC-38.Rigosertib.sgATG7	119.5	121.3	127.6	135.7	120.4	131.65	-11.25	0.113341	0.945612
HCC-38.Rigosertib.sgERN1	125.1	122.9	127.6	135.7	124	131.65	-7.65	0.209901	0.677986
HCC-38.Rigosertib.sgHSF1	141.1	119.6	127.6	135.7	130.35	131.65	-1.3	0.920235	0.0361013
HCC-38.Rigosertib.sgHSF2	120.2	131	127.6	135.7	125.6	131.65	-6.05	0.46468	0.332846
HCC-38.Rigosertib.sgKEAP1	118.8	127.5	127.6	135.7	123.15	131.65	-8.5	0.288946	0.539184
HCC-38.Rigosertib.sgNFE2L2	125.9	130.9	127.6	135.7	128.4	131.65	-3.25	0.565186	0.247809
HCC-38.Rigosertib.sgSLC35F2	122.5	131.4	127.6	135.7	126.95	131.65	-4.7	0.516516	0.286916
HCC-38.Rigosertib.sgXBP1	125.5	129.9	127.6	135.7	127.7	131.65	-3.95	0.48173	0.317196
HCC-38.RITA.sgATF3	324.4	362.8	311.6	326.3	343.6	318.95	24.65	0.353316	0.451836
HCC-38.RITA.sgATF4	319.3	348.2	311.6	326.3	333.75	318.95	14.8	0.457657	0.33946
HCC-38.RITA.sgATF6	368.5	386.7	311.6	326.3	377.6	318.95	58.65	0.0375525	1.42536
HCC-38.RITA.sgATG7	328	346	311.6	326.3	337	318.95	18.05	0.260549	0.584111
HCC-38.RITA.sgERN1	314.4	336.1	311.6	326.3	325.25	318.95	6.3	0.678161	0.168667
HCC-38.RITA.sgHSF1	370.4	344.3	311.6	326.3	357.35	318.95	38.4	0.124376	0.905265
HCC-38.RITA.sgHSF2	315.7	350.2	311.6	326.3	332.95	318.95	14	0.533118	0.273177
HCC-38.RITA.sgKEAP1	393.5	386	311.6	326.3	389.75	318.95	70.8	0.013312	1.87576
HCC-38.RITA.sgNFE2L2	316.1	344.1	311.6	326.3	330.1	318.95	11.15	0.553774	0.256667
HCC-38.RITA.sgSLC35F2	318.4	330.1	311.6	326.3	324.25	318.95	5.3	0.629452	0.201037
HCC-38.RITA.sgXBP1	306	333.2	311.6	326.3	319.6	318.95	0.65	0.970282	0.0131021
HCC-38.SixMercaptopurine.sgATF3	263.9	258.6	263.1	259.6	261.25	261.35	-0.1	0.977739	0.00977694
HCC-38.SixMercaptopurine.sgATF4	265.3	275.7	263.1	259.6	270.5	261.35	9.15	0.237308	0.624688
HCC-38.SixMercaptopurine.sgATF6	251.5	269.5	263.1	259.6	260.5	261.35	-0.85	0.934586	0.0293808
HCC-38.SixMercaptopurine.sgATG7	262.1	258.6	263.1	259.6	260.35	261.35	-1	0.725279	0.139495
HCC-38.SixMercaptopurine.sgERN1	254.9	274.8	263.1	259.6	264.85	261.35	3.5	0.762064	0.118008
HCC-38.SixMercaptopurine.sgHSF1	273.4	282.6	263.1	259.6	278	261.35	16.65	0.0773712	1.11142
HCC-38.SixMercaptopurine.sgHSF2	270.7	299.5	263.1	259.6	285.1	261.35	23.75	0.243227	0.613989
HCC-38.SixMercaptopurine.sgKEAP1	253.4	253.6	263.1	259.6	253.5	261.35	-7.85	0.0464161	1.33333
HCC-38.SixMercaptopurine.sgNFE2L2	252.8	246.1	263.1	259.6	249.45	261.35	-11.9	0.0877945	1.05653
HCC-38.SixMercaptopurine.sgSLC35F2	259.2	272.1	263.1	259.6	265.65	261.35	4.3	0.585887	0.232186
HCC-38.SixMercaptopurine.sgXBP1	260.8	251.6	263.1	259.6	256.2	261.35	-5.15	0.4052	0.39233
HCC-38.SN38.sgATF3	112.1	106.9	118.7	103.7	109.5	111.2	-1.7	0.850271	0.0704426
HCC-38.SN38.sgATF4	118.2	122.1	118.7	103.7	120.15	111.2	8.95	0.367467	0.434781
HCC-38.SN38.sgATF6	116.6	101.8	118.7	103.7	109.2	111.2	-2	0.866968	0.061997
HCC-38.SN38.sgATG7	109.2	113.5	118.7	103.7	111.35	111.2	0.15	0.986407	0.005944
HCC-38.SN38.sgERN1	113.2	111	118.7	103.7	112.1	111.2	0.9	0.91634	0.0379435
HCC-38.SN38.sgHSF1	105.3	105.1	118.7	103.7	105.2	111.2	-6	0.507667	0.294421
HCC-38.SN38.sgHSF2	113.1	112.5	118.7	103.7	112.8	111.2	1.6	0.850955	0.0700936
HCC-38.SN38.sgKEAP1	103.7	97.52	118.7	103.7	100.61	111.2	-10.59	0.321689	0.492564
HCC-38.SN38.sgNFE2L2	109.2	113.3	118.7	103.7	111.25	111.2	0.05	0.995453	0.00197932
HCC-38.SN38.sgSLC35F2	135.2	110.3	118.7	103.7	122.75	111.2	11.55	0.51013	0.292319
HCC-38.SN38.sgXBP1	105	110.1	118.7	103.7	107.55	111.2	-3.65	0.690219	0.161013
HCC-38.SNS032.sgATF3	186.7	153.9	172.1	153.3	170.3	162.7	7.6	0.726541	0.13874
HCC-38.SNS032.sgATF4	186.1	158.5	172.1	153.3	172.3	162.7	9.6	0.623387	0.205242
HCC-38.SNS032.sgATF6	198	151.7	172.1	153.3	174.85	162.7	12.15	0.674835	0.170803
HCC-38.SNS032.sgATG7	185.2	157.4	172.1	153.3	171.3	162.7	8.6	0.659282	0.180929
HCC-38.SNS032.sgERN1	174.1	171.8	172.1	153.3	172.95	162.7	10.25	0.392232	0.406457
HCC-38.SNS032.sgHSF1	139.9	154.9	172.1	153.3	147.4	162.7	-15.3	0.331176	0.479941
HCC-38.SNS032.sgHSF2	192.2	165.5	172.1	153.3	178.85	162.7	16.15	0.426853	0.369721
HCC-38.SNS032.sgKEAP1	166.3	136.7	172.1	153.3	151.5	162.7	-11.2	0.588347	0.230367
HCC-38.SNS032.sgNFE2L2	180	150.2	172.1	153.3	165.1	162.7	2.4	0.904115	0.0437763
HCC-38.SNS032.sgSLC35F2	179.9	160	172.1	153.3	169.95	162.7	7.25	0.649266	0.187577
HCC-38.SNS032.sgXBP1	171.2	161.1	172.1	153.3	166.15	162.7	3.45	0.77713	0.109506
HCC-38.Sorafenib.sgATF3	377.1	283.6	367.2	299	330.35	333.1	-2.75	0.966414	0.0148367
HCC-38.Sorafenib.sgATF4	406.4	272.8	367.2	299	339.6	333.1	6.5	0.938832	0.0274119
HCC-38.Sorafenib.sgATF6	333.8	278.7	367.2	299	306.25	333.1	-26.85	0.602584	0.219982
HCC-38.Sorafenib.sgATG7	363.5	290.7	367.2	299	327.1	333.1	-6	0.915245	0.0384627
HCC-38.Sorafenib.sgERN1	417.8	290.6	367.2	299	354.2	333.1	21.1	0.797534	0.0982509
HCC-38.Sorafenib.sgHSF1	330.8	283.6	367.2	299	307.2	333.1	-25.9	0.59602	0.22474
HCC-38.Sorafenib.sgHSF2	326	314.6	367.2	299	320.3	333.1	-12.8	0.746743	0.126829
HCC-38.Sorafenib.sgKEAP1	349.6	332.7	367.2	299	341.15	333.1	8.05	0.840059	0.07569
HCC-38.Sorafenib.sgNFE2L2	404.4	270.3	367.2	299	337.35	333.1	4.25	0.960081	0.017692
HCC-38.Sorafenib.sgSLC35F2	379.2	284	367.2	299	331.6	333.1	-1.5	0.981889	0.00793772
HCC-38.Sorafenib.sgXBP1	389.1	286.5	367.2	299	337.8	333.1	4.7	0.946127	0.0240507
HCC-38.SU11274.sgATF3	266.3	260	254.5	275.7	263.15	265.1	-1.95	0.876267	0.0573638
HCC-38.SU11274.sgATF4	265.3	284.7	254.5	275.7	275	265.1	9.9	0.562011	0.250255
HCC-38.SU11274.sgATF6	263.9	260.8	254.5	275.7	262.35	265.1	-2.75	0.821401	0.0854446
HCC-38.SU11274.sgATG7	268.6	277.3	254.5	275.7	272.95	265.1	7.85	0.564015	0.248709
HCC-38.SU11274.sgERN1	266.9	265.3	254.5	275.7	266.1	265.1	1	0.933628	0.0298263
HCC-38.SU11274.sgHSF1	262.6	275.3	254.5	275.7	268.95	265.1	3.85	0.784841	0.105218
HCC-38.SU11274.sgHSF2	286.3	295.7	254.5	275.7	291	265.1	25.9	0.155105	0.809375
HCC-38.SU11274.sgKEAP1	300.5	260	254.5	275.7	280.25	265.1	15.15	0.57561	0.239872
HCC-38.SU11274.sgNFE2L2	249.1	292.4	254.5	275.7	270.75	265.1	5.65	0.836495	0.0775365
HCC-38.SU11274.sgSLC35F2	249	271.2	254.5	275.7	260.1	265.1	-5	0.775525	0.110404
HCC-38.SU11274.sgXBP1	259	282.5	254.5	275.7	270.75	265.1	5.65	0.755218	0.121928
HCC-38.Teniposide.sgATF3	106.8	117.7	116.7	120.8	112.25	118.75	-6.5	0.380418	0.419739
HCC-38.Teniposide.sgATF4	112.7	115.7	116.7	120.8	114.2	118.75	-4.55	0.215138	0.667283
HCC-38.Teniposide.sgATF6	125.9	137.1	116.7	120.8	131.5	118.75	12.75	0.165949	0.780025
HCC-38.Teniposide.sgATG7	120.4	129.1	116.7	120.8	124.75	118.75	6	0.338419	0.470546
HCC-38.Teniposide.sgERN1	129.2	133.9	116.7	120.8	131.55	118.75	12.8	0.0545456	1.26324
HCC-38.Teniposide.sgHSF1	112.9	125	116.7	120.8	118.95	118.75	0.2	0.977866	0.00972047
HCC-38.Teniposide.sgHSF2	122.9	125	116.7	120.8	123.95	118.75	5.2	0.152537	0.816625
HCC-38.Teniposide.sgKEAP1	144.5	152.2	116.7	120.8	148.35	118.75	29.6	0.0210315	1.67713
HCC-38.Teniposide.sgNFE2L2	109.5	113.4	116.7	120.8	111.45	118.75	-7.3	0.123088	0.909786
HCC-38.Teniposide.sgSLC35F2	121.7	121.6	116.7	120.8	121.65	118.75	2.9	0.292893	0.533291
HCC-38.Teniposide.sgXBP1	113.8	120.2	116.7	120.8	117	118.75	-1.75	0.690387	0.160908
HCC-38.TG101348.sgATF3	211.6	224.9	210.5	218.4	218.25	214.45	3.8	0.67184	0.172734
HCC-38.TG101348.sgATF4	219.9	226.9	210.5	218.4	223.4	214.45	8.95	0.232	0.634512
HCC-38.TG101348.sgATF6	246.6	237.6	210.5	218.4	242.1	214.45	27.65	0.0438348	1.35818
HCC-38.TG101348.sgATG7	228.2	233.3	210.5	218.4	230.75	214.45	16.3	0.0740729	1.13034
HCC-38.TG101348.sgERN1	239.6	224.8	210.5	218.4	232.2	214.45	17.75	0.168586	0.773178
HCC-38.TG101348.sgHSF1	255.2	185.1	210.5	218.4	220.15	214.45	5.7	0.886469	0.0523364
HCC-38.TG101348.sgHSF2	252.3	228	210.5	218.4	240.15	214.45	25.7	0.181935	0.740083
HCC-38.TG101348.sgKEAP1	224.1	216.8	210.5	218.4	220.45	214.45	6	0.380653	0.419471
HCC-38.TG101348.sgNFE2L2	210	233.4	210.5	218.4	221.7	214.45	7.25	0.616583	0.210008
HCC-38.TG101348.sgSLC35F2	236.1	221.9	210.5	218.4	229	214.45	14.55	0.215206	0.667146
HCC-38.TG101348.sgXBP1	217.5	235.9	210.5	218.4	226.7	214.45	12.25	0.345721	0.461274
HCC-38.Tivantinib.sgATF3	192.5	175.9	197	167	184.2	182	2.2	0.909628	0.0411362
HCC-38.Tivantinib.sgATF4	186.5	166.8	197	167	176.65	182	-5.35	0.793722	0.100332
HCC-38.Tivantinib.sgATF6	220.9	174.2	197	167	197.55	182	15.55	0.631662	0.199515
HCC-38.Tivantinib.sgATG7	190.6	182.5	197	167	186.55	182	4.55	0.797228	0.0984176
HCC-38.Tivantinib.sgERN1	197.5	171.1	197	167	184.3	182	2.3	0.918874	0.0367442
HCC-38.Tivantinib.sgHSF1	202.7	178.6	197	167	190.65	182	8.65	0.697046	0.156739
HCC-38.Tivantinib.sgHSF2	213.5	175.9	197	167	194.7	182	12.7	0.650201	0.186952
HCC-38.Tivantinib.sgKEAP1	226.6	171.2	197	167	198.9	182	16.9	0.645305	0.190235
HCC-38.Tivantinib.sgNFE2L2	192.4	164.7	197	167	178.55	182	-3.45	0.881355	0.0548492
HCC-38.Tivantinib.sgSLC35F2	189.7	170.2	197	167	179.95	182	-2.05	0.919239	0.0365715
HCC-38.Tivantinib.sgXBP1	191.5	173.3	197	167	182.4	182	0.4	0.983881	0.00705758
HCC-38.Tivozanib.sgATF3	276.7	270.1	278	250.9	273.4	264.45	8.95	0.586766	0.231535
HCC-38.Tivozanib.sgATF4	247.3	261.4	278	250.9	254.35	264.45	-10.1	0.576445	0.239242
HCC-38.Tivozanib.sgATF6	313.3	299.4	278	250.9	306.35	264.45	41.9	0.110606	0.956222
HCC-38.Tivozanib.sgATG7	283.6	260.6	278	250.9	272.1	264.45	7.65	0.708817	0.149466
HCC-38.Tivozanib.sgERN1	271	257.9	278	250.9	264.45	264.45	0	1	0
HCC-38.Tivozanib.sgHSF1	311.9	253.8	278	250.9	282.85	264.45	18.4	0.623907	0.20488
HCC-38.Tivozanib.sgHSF2	278.8	270.6	278	250.9	274.7	264.45	10.25	0.544281	0.264177
HCC-38.Tivozanib.sgKEAP1	269.4	281.4	278	250.9	275.4	264.45	10.95	0.536909	0.270099
HCC-38.Tivozanib.sgNFE2L2	273.7	262.4	278	250.9	268.05	264.45	3.6	0.829153	0.0813651
HCC-38.Tivozanib.sgSLC35F2	282.4	260.3	278	250.9	271.35	264.45	6.9	0.731218	0.135953
HCC-38.Tivozanib.sgXBP1	270.1	263.7	278	250.9	266.9	264.45	2.45	0.876522	0.0572373
HCC-38.Topotecan.sgATF3	59.58	67.67	61.26	65.59	63.625	63.425	0.2	0.96919	0.013591
HCC-38.Topotecan.sgATF4	58.67	68.76	61.26	65.59	63.715	63.425	0.29	0.962674	0.0165209
HCC-38.Topotecan.sgATF6	63.65	60.81	61.26	65.59	62.23	63.425	-1.195	0.689744	0.161312
HCC-38.Topotecan.sgATG7	60.24	66.32	61.26	65.59	63.28	63.425	-0.145	0.972538	0.0120934
HCC-38.Topotecan.sgERN1	53.59	70.72	61.26	65.59	62.155	63.425	-1.27	0.89887	0.0463031
HCC-38.Topotecan.sgHSF1	66.51	71.94	61.26	65.59	69.225	63.425	5.8	0.236822	0.625579
HCC-38.Topotecan.sgHSF2	67.52	71.73	61.26	65.59	69.625	63.425	6.2	0.17645	0.753379
HCC-38.Topotecan.sgKEAP1	54.78	69.5	61.26	65.59	62.14	63.425	-1.285	0.882384	0.0543422
HCC-38.Topotecan.sgNFE2L2	62.66	64.88	61.26	65.59	63.77	63.425	0.345	0.900231	0.045646
HCC-38.Topotecan.sgSLC35F2	56.41	71.06	61.26	65.59	63.735	63.425	0.31	0.971314	0.0126405
HCC-38.Topotecan.sgXBP1	60.35	65.86	61.26	65.59	63.105	63.425	-0.32	0.935556	0.0289301
HCC-38.Trametinib.sgATF3	266.1	269	243.9	241.9	267.55	242.9	24.65	0.00506719	2.29523
HCC-38.Trametinib.sgATF4	241.9	239	243.9	241.9	240.45	242.9	-2.45	0.298783	0.524645
HCC-38.Trametinib.sgATF6	274.5	245.4	243.9	241.9	259.95	242.9	17.05	0.362859	0.440262
HCC-38.Trametinib.sgATG7	247.1	237.7	243.9	241.9	242.4	242.9	-0.5	0.926621	0.0330978
HCC-38.Trametinib.sgERN1	256.1	264.3	243.9	241.9	260.2	242.9	17.3	0.054673	1.26223
HCC-38.Trametinib.sgHSF1	238.6	259.4	243.9	241.9	249	242.9	6.1	0.6184	0.208731
HCC-38.Trametinib.sgHSF2	266.6	256	243.9	241.9	261.3	242.9	18.4	0.0762279	1.11789
HCC-38.Trametinib.sgKEAP1	236	230.7	243.9	241.9	233.35	242.9	-9.55	0.0778326	1.10884
HCC-38.Trametinib.sgNFE2L2	242.5	252.2	243.9	241.9	247.35	242.9	4.45	0.46369	0.333772
HCC-38.Trametinib.sgSLC35F2	246.9	236.3	243.9	241.9	241.6	242.9	-1.3	0.831989	0.0798826
HCC-38.Trametinib.sgXBP1	240.3	257	243.9	241.9	248.65	242.9	5.75	0.564728	0.248161
HCC-38.Triptolide.sgATF3	130.6	153.5	136.8	160.5	142.05	148.65	-6.6	0.727498	0.138168
HCC-38.Triptolide.sgATF4	150.2	151.5	136.8	160.5	150.85	148.65	2.2	0.870032	0.060465
HCC-38.Triptolide.sgATF6	121.3	142.6	136.8	160.5	131.95	148.65	-16.7	0.40455	0.393027
HCC-38.Triptolide.sgATG7	138.6	154	136.8	160.5	146.3	148.65	-2.35	0.88322	0.0539311
HCC-38.Triptolide.sgERN1	128.8	151.7	136.8	160.5	140.25	148.65	-8.4	0.660896	0.179867
HCC-38.Triptolide.sgHSF1	125.2	139	136.8	160.5	132.1	148.65	-16.55	0.350839	0.454892
HCC-38.Triptolide.sgHSF2	146.5	149.9	136.8	160.5	148.2	148.65	-0.45	0.973429	0.0116956
HCC-38.Triptolide.sgKEAP1	133.3	133.7	136.8	160.5	133.5	148.65	-15.15	0.329441	0.482223
HCC-38.Triptolide.sgNFE2L2	136.4	149.8	136.8	160.5	143.1	148.65	-5.55	0.722994	0.140865
HCC-38.Triptolide.sgSLC35F2	150.7	152.8	136.8	160.5	151.75	148.65	3.1	0.818791	0.086827
HCC-38.Triptolide.sgXBP1	136.2	161.9	136.8	160.5	149.05	148.65	0.4	0.983821	0.00708389
HCC-38.TubastatinA.sgATF3	272	277.1	293.9	298.7	274.55	296.3	-21.75	0.0249553	1.60284
HCC-38.TubastatinA.sgATF4	296.1	283	293.9	298.7	289.55	296.3	-6.75	0.435314	0.361197
HCC-38.TubastatinA.sgATF6	279.7	300.1	293.9	298.7	289.9	296.3	-6.4	0.603516	0.219311
HCC-38.TubastatinA.sgATG7	269.3	284.2	293.9	298.7	276.75	296.3	-19.55	0.129802	0.88672
HCC-38.TubastatinA.sgERN1	268.7	278.8	293.9	298.7	273.75	296.3	-22.55	0.0563346	1.24922
HCC-38.TubastatinA.sgHSF1	286	256.5	293.9	298.7	271.25	296.3	-25.05	0.235679	0.627679
HCC-38.TubastatinA.sgHSF2	256.1	307.8	293.9	298.7	281.95	296.3	-14.35	0.635966	0.196566
HCC-38.TubastatinA.sgKEAP1	268.7	267.3	293.9	298.7	268	296.3	-28.3	0.00771364	2.11274
HCC-38.TubastatinA.sgNFE2L2	279.5	289.3	293.9	298.7	284.4	296.3	-11.9	0.160952	0.793304
HCC-38.TubastatinA.sgSLC35F2	265.7	283.6	293.9	298.7	274.65	296.3	-21.65	0.144508	0.840109
HCC-38.TubastatinA.sgXBP1	282	275.9	293.9	298.7	278.95	296.3	-17.35	0.0465702	1.33189
HCC-38.WP1130.sgATF3	222.9	227.9	248.7	224.4	225.4	236.55	-11.15	0.463587	0.333868
HCC-38.WP1130.sgATF4	233	233.3	248.7	224.4	233.15	236.55	-3.4	0.805904	0.0937165
HCC-38.WP1130.sgATF6	262.1	243.7	248.7	224.4	252.9	236.55	16.35	0.395624	0.402718
HCC-38.WP1130.sgATG7	248.2	220.8	248.7	224.4	234.5	236.55	-2.05	0.921085	0.0357001
HCC-38.WP1130.sgERN1	232.9	263	248.7	224.4	247.95	236.55	11.4	0.615315	0.210903
HCC-38.WP1130.sgHSF1	256.3	236.2	248.7	224.4	246.25	236.55	9.7	0.60111	0.221046
HCC-38.WP1130.sgHSF2	261.9	245.2	248.7	224.4	253.55	236.55	17	0.368065	0.434076
HCC-38.WP1130.sgKEAP1	224.2	268.1	248.7	224.4	246.15	236.55	9.6	0.738819	0.131462
HCC-38.WP1130.sgNFE2L2	246.8	225.6	248.7	224.4	236.2	236.55	-0.35	0.984653	0.00671689
HCC-38.WP1130.sgSLC35F2	240.3	229.1	248.7	224.4	234.7	236.55	-1.85	0.902684	0.0444644
HCC-38.WP1130.sgXBP1	259.8	232.7	248.7	224.4	246.25	236.55	9.7	0.64734	0.188867
HCC-38.YM155.sgATF3	55.43	64	50.99	57.45	59.715	54.22	5.495	0.413508	0.383516
HCC-38.YM155.sgATF4	54.66	57.65	50.99	57.45	56.155	54.22	1.935	0.641175	0.193024
HCC-38.YM155.sgATF6	54.61	60.52	50.99	57.45	57.565	54.22	3.345	0.524653	0.280128
HCC-38.YM155.sgATG7	52.83	57.24	50.99	57.45	55.035	54.22	0.815	0.854218	0.0684313
HCC-38.YM155.sgERN1	55.82	66.35	50.99	57.45	61.085	54.22	6.865	0.382094	0.41783
HCC-38.YM155.sgHSF1	70.68	75.24	50.99	57.45	72.96	54.22	18.74	0.0417427	1.37942
HCC-38.YM155.sgHSF2	58.88	62.31	50.99	57.45	60.595	54.22	6.375	0.22342	0.650878
HCC-38.YM155.sgKEAP1	74.93	78.34	50.99	57.45	76.635	54.22	22.415	0.025538	1.59281
HCC-38.YM155.sgNFE2L2	48.82	53.25	50.99	57.45	51.035	54.22	-3.185	0.501506	0.299724
HCC-38.YM155.sgSLC35F2	133.8	118.6	50.99	57.45	126.2	54.22	71.98	0.0129075	1.88916
HCC-38.YM155.sgXBP1	52.27	56.58	50.99	57.45	54.425	54.22	0.205	0.962694	0.0165118
HCC-38.ZSTK474.sgATF3	242.5	249	261	241.1	245.75	251.05	-5.3	0.662919	0.178539
HCC-38.ZSTK474.sgATF4	238.1	250.6	261	241.1	244.35	251.05	-6.7	0.626054	0.203388
HCC-38.ZSTK474.sgATF6	249.4	249.4	261	241.1	249.4	251.05	-1.65	0.883539	0.0537743
HCC-38.ZSTK474.sgATG7	259.2	257.7	261	241.1	258.45	251.05	7.4	0.535582	0.271174
HCC-38.ZSTK474.sgERN1	280	237.3	261	241.1	258.65	251.05	7.6	0.777566	0.109263
HCC-38.ZSTK474.sgHSF1	242.6	258.8	261	241.1	250.7	251.05	-0.35	0.980714	0.0084576
HCC-38.ZSTK474.sgHSF2	276.2	245.6	261	241.1	260.9	251.05	9.85	0.643455	0.191482
HCC-38.ZSTK474.sgKEAP1	287	217	261	241.1	252	251.05	0.95	0.981542	0.00809122
HCC-38.ZSTK474.sgNFE2L2	249.6	251.2	261	241.1	250.4	251.05	-0.65	0.954004	0.0204496
HCC-38.ZSTK474.sgSLC35F2	267.7	247.5	261	241.1	257.6	251.05	6.55	0.689475	0.161482
HCC-38.ZSTK474.sgXBP1	263.7	248.4	261	241.1	256.05	251.05	5	0.728857	0.137358
MDA-MB-231.ABT737.sgATF3	230.5	283	269.5	281.5	256.75	275.5	-18.75	0.558265	0.253159
MDA-MB-231.ABT737.sgATF4	233.5	257.1	269.5	281.5	245.3	275.5	-30.2	0.150061	0.823732
MDA-MB-231.ABT737.sgATF6	275	253.3	269.5	281.5	264.15	275.5	-11.35	0.4566	0.340464
MDA-MB-231.ABT737.sgATG7	250.4	241	269.5	281.5	245.7	275.5	-29.8	0.0596234	1.22458
MDA-MB-231.ABT737.sgERN1	265	277.6	269.5	281.5	271.3	275.5	-4.2	0.676942	0.169448
MDA-MB-231.ABT737.sgHSF1	263.9	282.6	269.5	281.5	273.25	275.5	-2.25	0.858237	0.0663926
MDA-MB-231.ABT737.sgHSF2	253.3	262.6	269.5	281.5	257.95	275.5	-17.55	0.146939	0.832862
MDA-MB-231.ABT737.sgKEAP1	270.8	266.9	269.5	281.5	268.85	275.5	-6.65	0.402397	0.395346
MDA-MB-231.ABT737.sgNFE2L2	251.8	240.1	269.5	281.5	245.95	275.5	-29.55	0.0718589	1.14352
MDA-MB-231.ABT737.sgSLC35F2	218	255.8	269.5	281.5	236.9	275.5	-38.6	0.190969	0.719036
MDA-MB-231.ABT737.sgXBP1	266.5	259.7	269.5	281.5	263.1	275.5	-12.4	0.213993	0.669601
MDA-MB-231.Afatinib.sgATF3	235.8	262.8	225.8	282.4	249.3	254.1	-4.8	0.892381	0.0494497
MDA-MB-231.Afatinib.sgATF4	239.2	267.2	225.8	282.4	253.2	254.1	-0.9	0.979848	0.00884124
MDA-MB-231.Afatinib.sgATF6	219.3	214.2	225.8	282.4	216.75	254.1	-37.35	0.319197	0.495941
MDA-MB-231.Afatinib.sgATG7	192.8	212.4	225.8	282.4	202.6	254.1	-51.5	0.227645	0.642742
MDA-MB-231.Afatinib.sgERN1	227.8	200.5	225.8	282.4	214.15	254.1	-39.95	0.331415	0.479628
MDA-MB-231.Afatinib.sgHSF1	191.2	203.3	225.8	282.4	197.25	254.1	-56.85	0.188429	0.724852
MDA-MB-231.Afatinib.sgHSF2	246.1	233.4	225.8	282.4	239.75	254.1	-14.35	0.669774	0.174072
MDA-MB-231.Afatinib.sgKEAP1	170.8	240.6	225.8	282.4	205.7	254.1	-48.4	0.39407	0.404427
MDA-MB-231.Afatinib.sgNFE2L2	181.2	221.4	225.8	282.4	201.3	254.1	-52.8	0.26763	0.572466
MDA-MB-231.Afatinib.sgSLC35F2	177.1	202.5	225.8	282.4	189.8	254.1	-64.3	0.173932	0.759621
MDA-MB-231.Afatinib.sgXBP1	199.7	226.2	225.8	282.4	212.95	254.1	-41.15	0.318528	0.496852
MDA-MB-231.Alisertib.sgATF3	204.5	218.5	175.8	205.4	211.5	190.6	20.9	0.329939	0.481566
MDA-MB-231.Alisertib.sgATF4	229.9	216.3	175.8	205.4	223.1	190.6	32.5	0.18413	0.734875
MDA-MB-231.Alisertib.sgATF6	165	191.1	175.8	205.4	178.05	190.6	-12.55	0.589831	0.229272
MDA-MB-231.Alisertib.sgATG7	172.8	225.1	175.8	205.4	198.95	190.6	8.35	0.807188	0.0930253
MDA-MB-231.Alisertib.sgERN1	196.8	196.7	175.8	205.4	196.75	190.6	6.15	0.718088	0.143822
MDA-MB-231.Alisertib.sgHSF1	221.9	206.9	175.8	205.4	214.4	190.6	23.8	0.287891	0.540772
MDA-MB-231.Alisertib.sgHSF2	207.1	238.3	175.8	205.4	222.7	190.6	32.1	0.274047	0.562174
MDA-MB-231.Alisertib.sgKEAP1	186.5	205.1	175.8	205.4	195.8	190.6	5.2	0.794146	0.1001
MDA-MB-231.Alisertib.sgNFE2L2	203.6	178.1	175.8	205.4	190.85	190.6	0.25	0.990951	0.00394783
MDA-MB-231.Alisertib.sgSLC35F2	193	228.7	175.8	205.4	210.85	190.6	20.25	0.474582	0.323689
MDA-MB-231.Alisertib.sgXBP1	194.3	223.6	175.8	205.4	208.95	190.6	18.35	0.471172	0.32682
MDA-MB-231.APY29.sgATF3	133.2	119.2	127.2	131.9	126.2	129.55	-3.35	0.694529	0.15831
MDA-MB-231.APY29.sgATF4	139	167.6	127.2	131.9	153.3	129.55	23.75	0.242911	0.614552
MDA-MB-231.APY29.sgATF6	117.2	130	127.2	131.9	123.6	129.55	-5.95	0.474843	0.32345
MDA-MB-231.APY29.sgATG7	116.9	120.4	127.2	131.9	118.65	129.55	-10.9	0.065264	1.18533
MDA-MB-231.APY29.sgERN1	120.8	121.3	127.2	131.9	121.05	129.55	-8.5	0.0693555	1.15892
MDA-MB-231.APY29.sgHSF1	101	131.5	127.2	131.9	116.25	129.55	-13.3	0.479555	0.319162
MDA-MB-231.APY29.sgHSF2	111.3	117.6	127.2	131.9	114.45	129.55	-15.1	0.0615505	1.21077
MDA-MB-231.APY29.sgKEAP1	151.1	176.3	127.2	131.9	163.7	129.55	34.15	0.116715	0.932874
MDA-MB-231.APY29.sgNFE2L2	134.3	134.3	127.2	131.9	134.3	129.55	4.75	0.180639	0.743189
MDA-MB-231.APY29.sgSLC35F2	108.6	137.6	127.2	131.9	123.1	129.55	-6.45	0.703475	0.152751
MDA-MB-231.APY29.sgXBP1	125.9	143.6	127.2	131.9	134.75	129.55	5.2	0.627362	0.202482
MDA-MB-231.AT7867.sgATF3	187.2	183.7	145.5	170	185.45	157.75	27.7	0.154584	0.810837
MDA-MB-231.AT7867.sgATF4	293.8	168.3	145.5	170	231.05	157.75	73.3	0.370256	0.431498
MDA-MB-231.AT7867.sgATF6	152.2	159.5	145.5	170	155.85	157.75	-1.9	0.895469	0.0479496
MDA-MB-231.AT7867.sgATG7	196.9	178.3	145.5	170	187.6	157.75	29.85	0.191804	0.717143
MDA-MB-231.AT7867.sgERN1	216.6	179.6	145.5	170	198.1	157.75	40.35	0.210604	0.676533
MDA-MB-231.AT7867.sgHSF1	189.4	203.9	145.5	170	196.65	157.75	38.9	0.111877	0.95126
MDA-MB-231.AT7867.sgHSF2	206.3	173.5	145.5	170	189.9	157.75	32.15	0.256867	0.590292
MDA-MB-231.AT7867.sgKEAP1	196.6	314.4	145.5	170	255.5	157.75	97.75	0.245699	0.609597
MDA-MB-231.AT7867.sgNFE2L2	194.6	175.3	145.5	170	184.95	157.75	27.2	0.223241	0.651227
MDA-MB-231.AT7867.sgSLC35F2	209.9	185.4	145.5	170	197.65	157.75	39.9	0.147829	0.830241
MDA-MB-231.AT7867.sgXBP1	182.5	200.2	145.5	170	191.35	157.75	33.6	0.156229	0.806239
MDA-MB-231.AZD4547.sgATF3	248.1	219.4	255	263.7	233.75	259.35	-25.6	0.229897	0.638467
MDA-MB-231.AZD4547.sgATF4	229.3	190.3	255	263.7	209.8	259.35	-49.55	0.131309	0.881704
MDA-MB-231.AZD4547.sgATF6	217.4	212.8	255	263.7	215.1	259.35	-44.25	0.0121408	1.91575
MDA-MB-231.AZD4547.sgATG7	250.5	236.2	255	263.7	243.35	259.35	-16	0.196061	0.707609
MDA-MB-231.AZD4547.sgERN1	244.4	250.8	255	263.7	247.6	259.35	-11.75	0.161543	0.791713
MDA-MB-231.AZD4547.sgHSF1	258.9	222.3	255	263.7	240.6	259.35	-18.75	0.423877	0.37276
MDA-MB-231.AZD4547.sgHSF2	213.4	231.1	255	263.7	222.25	259.35	-37.1	0.0639487	1.19417
MDA-MB-231.AZD4547.sgKEAP1	277	220.4	255	263.7	248.7	259.35	-10.65	0.745638	0.127472
MDA-MB-231.AZD4547.sgNFE2L2	268	185.8	255	263.7	226.9	259.35	-32.45	0.514604	0.288527
MDA-MB-231.AZD4547.sgSLC35F2	254.3	230.2	255	263.7	242.25	259.35	-17.1	0.313613	0.503606
MDA-MB-231.AZD4547.sgXBP1	248.3	220.3	255	263.7	234.3	259.35	-25.05	0.229631	0.63897
MDA-MB-231.AZD8186.sgATF3	334.5	312.1	298.7	422.6	323.3	360.65	-37.35	0.613146	0.212436
MDA-MB-231.AZD8186.sgATF4	325.7	438.9	298.7	422.6	382.3	360.65	21.65	0.820525	0.0859084
MDA-MB-231.AZD8186.sgATF6	281.9	305.8	298.7	422.6	293.85	360.65	-66.8	0.400685	0.397197
MDA-MB-231.AZD8186.sgATG7	322.9	294.5	298.7	422.6	308.7	360.65	-51.95	0.499594	0.301383
MDA-MB-231.AZD8186.sgERN1	316	284.6	298.7	422.6	300.3	360.65	-60.35	0.444685	0.351947
MDA-MB-231.AZD8186.sgHSF1	260.7	311.7	298.7	422.6	286.2	360.65	-74.45	0.382129	0.41779
MDA-MB-231.AZD8186.sgHSF2	307.3	360.7	298.7	422.6	334	360.65	-26.65	0.730954	0.13611
MDA-MB-231.AZD8186.sgKEAP1	339.6	288.2	298.7	422.6	313.9	360.65	-46.75	0.557902	0.253442
MDA-MB-231.AZD8186.sgNFE2L2	321.9	333.9	298.7	422.6	327.9	360.65	-32.75	0.651283	0.18623
MDA-MB-231.AZD8186.sgSLC35F2	315.2	328.9	298.7	422.6	322.05	360.65	-38.6	0.59886	0.222674
MDA-MB-231.AZD8186.sgXBP1	297.2	330	298.7	422.6	313.6	360.65	-47.05	0.53924	0.268218
MDA-MB-231.BardoxoloneMethyl.sgATF3	191.5	156	150.2	130.1	173.75	140.15	33.6	0.241264	0.617507
MDA-MB-231.BardoxoloneMethyl.sgATF4	146.5	145.6	150.2	130.1	146.05	140.15	5.9	0.616932	0.209763
MDA-MB-231.BardoxoloneMethyl.sgATF6	199.4	136.4	150.2	130.1	167.9	140.15	27.75	0.489649	0.310115
MDA-MB-231.BardoxoloneMethyl.sgATG7	172.5	140.7	150.2	130.1	156.6	140.15	16.45	0.474048	0.324178
MDA-MB-231.BardoxoloneMethyl.sgERN1	145.2	149.4	150.2	130.1	147.3	140.15	7.15	0.558227	0.253189
MDA-MB-231.BardoxoloneMethyl.sgHSF1	157.4	147.6	150.2	130.1	152.5	140.15	12.35	0.384457	0.415152
MDA-MB-231.BardoxoloneMethyl.sgHSF2	174.2	147.7	150.2	130.1	160.95	140.15	20.8	0.337516	0.471706
MDA-MB-231.BardoxoloneMethyl.sgKEAP1	133	180.9	150.2	130.1	156.95	140.15	16.8	0.584068	0.233537
MDA-MB-231.BardoxoloneMethyl.sgNFE2L2	142.5	136.1	150.2	130.1	139.3	140.15	-0.85	0.943106	0.0254394
MDA-MB-231.BardoxoloneMethyl.sgSLC35F2	176.8	183.8	150.2	130.1	180.3	140.15	40.15	0.0636235	1.19638
MDA-MB-231.BardoxoloneMethyl.sgXBP1	149.8	170	150.2	130.1	159.9	140.15	19.75	0.300018	0.522852
MDA-MB-231.Bexarotene.sgATF3	257.4	298.6	286.3	277.2	278	281.75	-3.75	0.87529	0.0578481
MDA-MB-231.Bexarotene.sgATF4	283.3	282.7	286.3	277.2	283	281.75	1.25	0.809703	0.0916743
MDA-MB-231.Bexarotene.sgATF6	302.8	191.4	286.3	277.2	247.1	281.75	-34.65	0.598475	0.222954
MDA-MB-231.Bexarotene.sgATG7	298.7	258.4	286.3	277.2	278.55	281.75	-3.2	0.891114	0.0500666
MDA-MB-231.Bexarotene.sgERN1	264.7	327.7	286.3	277.2	296.2	281.75	14.45	0.694327	0.158436
MDA-MB-231.Bexarotene.sgHSF1	289	296.5	286.3	277.2	292.75	281.75	11	0.203087	0.692318
MDA-MB-231.Bexarotene.sgHSF2	257.9	279.1	286.3	277.2	268.5	281.75	-13.25	0.369539	0.43234
MDA-MB-231.Bexarotene.sgKEAP1	325.5	239	286.3	277.2	282.25	281.75	0.5	0.99187	0.00354503
MDA-MB-231.Bexarotene.sgNFE2L2	281.1	317.7	286.3	277.2	299.4	281.75	17.65	0.448089	0.348636
MDA-MB-231.Bexarotene.sgSLC35F2	281.5	310.9	286.3	277.2	296.2	281.75	14.45	0.446838	0.34985
MDA-MB-231.Bexarotene.sgXBP1	288.5	233.9	286.3	277.2	261.2	281.75	-20.55	0.535145	0.271529
MDA-MB-231.BIX01294.sgATF3	249.9	250.5	239	242.5	250.2	240.75	9.45	0.0335357	1.47449
MDA-MB-231.BIX01294.sgATF4	220.5	284.1	239	242.5	252.3	240.75	11.55	0.751599	0.124014
MDA-MB-231.BIX01294.sgATF6	245.3	236.7	239	242.5	241	240.75	0.25	0.961949	0.0168478
MDA-MB-231.BIX01294.sgATG7	211.4	235.3	239	242.5	223.35	240.75	-17.4	0.286364	0.543082
MDA-MB-231.BIX01294.sgERN1	231.4	271.2	239	242.5	251.3	240.75	10.55	0.650165	0.186977
MDA-MB-231.BIX01294.sgHSF1	226.6	252.4	239	242.5	239.5	240.75	-1.25	0.93226	0.0304631
MDA-MB-231.BIX01294.sgHSF2	211.3	247.8	239	242.5	229.55	240.75	-11.2	0.603447	0.219361
MDA-MB-231.BIX01294.sgKEAP1	221	264.2	239	242.5	242.6	240.75	1.85	0.939745	0.0269899
MDA-MB-231.BIX01294.sgNFE2L2	224.7	231.5	239	242.5	228.1	240.75	-12.65	0.0804984	1.09421
MDA-MB-231.BIX01294.sgSLC35F2	212	251.9	239	242.5	231.95	240.75	-8.8	0.70328	0.152872
MDA-MB-231.BIX01294.sgXBP1	210	221.7	239	242.5	215.85	240.75	-24.9	0.0552036	1.25803
MDA-MB-231.BMS536924.sgATF3	238.4	229.7	176	232.4	234.05	204.2	29.85	0.405297	0.392227
MDA-MB-231.BMS536924.sgATF4	286.8	234	176	232.4	260.4	204.2	56.2	0.282946	0.548296
MDA-MB-231.BMS536924.sgATF6	237.8	204	176	232.4	220.9	204.2	16.7	0.661959	0.179169
MDA-MB-231.BMS536924.sgATG7	231.3	237.2	176	232.4	234.25	204.2	30.05	0.400304	0.39761
MDA-MB-231.BMS536924.sgERN1	239.2	227.5	176	232.4	233.35	204.2	29.15	0.418006	0.378818
MDA-MB-231.BMS536924.sgHSF1	216.6	197.1	176	232.4	206.85	204.2	2.65	0.937323	0.0281107
MDA-MB-231.BMS536924.sgHSF2	208.2	229.3	176	232.4	218.75	204.2	14.55	0.67665	0.169636
MDA-MB-231.BMS536924.sgKEAP1	211.9	248.3	176	232.4	230.1	204.2	25.9	0.521008	0.283156
MDA-MB-231.BMS536924.sgNFE2L2	234.4	219.9	176	232.4	227.15	204.2	22.95	0.513166	0.289742
MDA-MB-231.BMS536924.sgSLC35F2	239.2	256.2	176	232.4	247.7	204.2	43.5	0.277726	0.556383
MDA-MB-231.BMS536924.sgXBP1	190.7	229.8	176	232.4	210.25	204.2	6.05	0.876285	0.0573545
MDA-MB-231.BMS754807.sgATF3	219.9	195.7	269.4	233.2	207.8	251.3	-43.5	0.183779	0.735705
MDA-MB-231.BMS754807.sgATF4	221.2	167.2	269.4	233.2	194.2	251.3	-57.1	0.221063	0.655484
MDA-MB-231.BMS754807.sgATF6	206.4	199	269.4	233.2	202.7	251.3	-48.6	0.119207	0.923699
MDA-MB-231.BMS754807.sgATG7	205.1	177.4	269.4	233.2	191.25	251.3	-60.05	0.118898	0.924827
MDA-MB-231.BMS754807.sgERN1	182.8	194.3	269.4	233.2	188.55	251.3	-62.75	0.0806695	1.09329
MDA-MB-231.BMS754807.sgHSF1	195.4	176.2	269.4	233.2	185.8	251.3	-65.5	0.0854836	1.06812
MDA-MB-231.BMS754807.sgHSF2	194.4	183.2	269.4	233.2	188.8	251.3	-62.5	0.0809012	1.09204
MDA-MB-231.BMS754807.sgKEAP1	223.2	188.2	269.4	233.2	205.7	251.3	-45.6	0.211808	0.674057
MDA-MB-231.BMS754807.sgNFE2L2	206	203.8	269.4	233.2	204.9	251.3	-46.4	0.124778	0.903864
MDA-MB-231.BMS754807.sgSLC35F2	193	193.7	269.4	233.2	193.35	251.3	-57.95	0.0852914	1.06909
MDA-MB-231.BMS754807.sgXBP1	223.7	213.9	269.4	233.2	218.8	251.3	-32.5	0.225199	0.647433
MDA-MB-231.Bortezomib.sgATF3	139.9	124.7	130.5	113.2	132.3	121.85	10.45	0.459909	0.337328
MDA-MB-231.Bortezomib.sgATF4	91.67	97.31	130.5	113.2	94.49	121.85	-27.36	0.0950707	1.02195
MDA-MB-231.Bortezomib.sgATF6	112.2	115.8	130.5	113.2	114	121.85	-7.85	0.468023	0.329733
MDA-MB-231.Bortezomib.sgATG7	104.2	117.9	130.5	113.2	111.05	121.85	-10.8	0.430893	0.365631
MDA-MB-231.Bortezomib.sgERN1	102.3	103.8	130.5	113.2	103.05	121.85	-18.8	0.162756	0.788463
MDA-MB-231.Bortezomib.sgHSF1	83.2	109.8	130.5	113.2	96.5	121.85	-25.35	0.251181	0.600013
MDA-MB-231.Bortezomib.sgHSF2	104.6	114.9	130.5	113.2	109.75	121.85	-12.1	0.352395	0.452971
MDA-MB-231.Bortezomib.sgKEAP1	106.6	104.9	130.5	113.2	105.75	121.85	-16.1	0.205168	0.687889
[truncated: 3,151 more rows]
