# Supplementary material for: Quantitative and multiplexed chemical-genetic phenotyping in mammalian cells with QMAP-Seq
Source: Nat Commun. 2020 Nov 12;11:5722. doi: 10.1038/s41467-020-19553-8 (PMC7661543; doi:10.1038/s41467-020-19553-8)
Supplement: Supplementary file 13 — Supplementary Data 11 [file 41467_2020_19553_MOESM13_ESM.xlsx]

## Sheet: Sheet1
Primer Name	Primer Sequence	Type of Primer
Cas9 EcoRI F	CCCTCGTAAAGAATTCATGGACTATAAGGACCACGACGGAGA	Cloning doxycycline-inducible Cas9
EGFP BamHI R	GAGGTGGTCTGGATCCTTAGAATTCCTTGTACAGCTCGTCCAT	Cloning doxycycline-inducible Cas9
Barcode Frag1 F	AAATGTTTCATCTTCAAATGCATGCTCTT	Introducing EcoRI and BamHI into lentiGuide-Puro
Barcode Frag1 R	GGATCCTCCCACGCGACACGAACCTAGCCTGAATTCAAGCTTAAAAAAGCACCGACTCG	Introducing EcoRI and BamHI into lentiGuide-Puro
Barcode Frag2 F	GAATTCAGGCTAGGTTCGTGTCGCGTGGGAGGATCCTCCACAATTTTAAAAGAAAAGGGGGGATTGGG	Introducing EcoRI and BamHI into lentiGuide-Puro
Barcode Frag2 R	TATCCATCTTTGCACCCGGGCC	Introducing EcoRI and BamHI into lentiGuide-Puro
Barcode B11 F	aattcAGGCTAGGATCACTGGGCGTGGGAg	Inserting cell line barcode
Barcode B11 R	gatccTCCCACGCCCAGTGATCCTAGCCTg	Inserting cell line barcode
Barcode A09 F	aattcAGGCTAGGCGGTGACCGCGTGGGAg	Inserting cell line barcode
Barcode A09 R	gatccTCCCACGCGGTCACCGCCTAGCCTg	Inserting cell line barcode
Barcode A10 F	aattcAGGCTAGGTACAGAGGGCGTGGGAg	Inserting cell line barcode
Barcode A10 R	gatccTCCCACGCCCTCTGTACCTAGCCTg	Inserting cell line barcode
Barcode A04 F	aattcAGGCTAGGTAACAGTTGCGTGGGAg	Inserting cell line barcode
Barcode A04 R	gatccTCCCACGCAACTGTTACCTAGCCTg	Inserting cell line barcode
Barcode A11 F	aattcAGGCTAGGATTGTCAAGCGTGGGAg	Inserting cell line barcode
Barcode A11 R	gatccTCCCACGCTTGACAATCCTAGCCTg	Inserting cell line barcode
Barcode A02 F	aattcAGGCTAGGGCTGGATTGCGTGGGAg	Inserting cell line barcode
Barcode A02 R	gatccTCCCACGCAATCCAGCCCTAGCCTg	Inserting cell line barcode
sgNT_0 F	caccgATCGTTTCCGCTTAACGGCG	Inserting sgRNA
sgNT_0 R	aaacCGCCGTTAAGCGGAAACGATc	Inserting sgRNA
sgNT_1 F	caccgGTTCGACTCGCGTGACCGTA	Inserting sgRNA
sgNT_1 R	aaacTACGGTCACGCGAGTCGAACc	Inserting sgRNA
sgNT_2 F	caccgGTCGTCATACAACGGCAACG	Inserting sgRNA
sgNT_2 R	aaacCGTTGCCGTTGTATGACGACc	Inserting sgRNA
sgNT_3 F	caccgGCCGACCAACGTCAGCGGTA	Inserting sgRNA
sgNT_3 R	aaacTACCGCTGACGTTGGTCGGCc	Inserting sgRNA
sgNT_4 F	caccgGCGTTAGTCACTTAGCTCGA	Inserting sgRNA
sgNT_4 R	aaacTCGAGCTAAGTGACTAACGCc	Inserting sgRNA
sgNT_5 F	caccgGCGCACGTATAATCCTGCGT	Inserting sgRNA
sgNT_5 R	aaacACGCAGGATTATACGTGCGCc	Inserting sgRNA
sgNT_6 F	caccgGAGGTGATCGATTAAGTACA	Inserting sgRNA
sgNT_6 R	aaacTGTACTTAATCGATCACCTCc	Inserting sgRNA
sgNT_7 F	caccgGGTCCTGGCGAGGAGCCTTG	Inserting sgRNA
sgNT_7 R	aaacCAAGGCTCCTCGCCAGGACCc	Inserting sgRNA
sgNT_8 F	caccgGCGGAGAGCATTGACCTCAT	Inserting sgRNA
sgNT_8 R	aaacATGAGGTCAATGCTCTCCGCc	Inserting sgRNA
sgNT_9 F	caccgGAATCGGAATAGTTGATTCG	Inserting sgRNA
sgNT_9 R	aaacCGAATCAACTATTCCGATTCc	Inserting sgRNA
sgHSF1_3 F	caccgAGCTTCCACGTGTTCGACCA	Inserting sgRNA
sgHSF1_3 R	aaacTGGTCGAACACGTGGAAGCTc	Inserting sgRNA
sgHSF2_3 F	caccgACACTAACGAGTTCATCACC	Inserting sgRNA
sgHSF2_3 R	aaacGGTGATGAACTCGTTAGTGTc	Inserting sgRNA
sgERN1_2 F	caccgTCTCCCTCAATGGTACACGA	Inserting sgRNA
sgERN1_2 R	aaacTCGTGTACCATTGAGGGAGAc	Inserting sgRNA
sgXBP1_2 F	caccgCCTCCCAGGGGAATGAAGTG	Inserting sgRNA
sgXBP1_2 R	aaacCACTTCATTCCCCTGGGAGGc	Inserting sgRNA
sgATF3_4 F	caccgCCAGCGCAGAGGACATCCGG	Inserting sgRNA
sgATF3_4 R	aaacCCGGATGTCCTCTGCGCTGGc	Inserting sgRNA
sgATF4_2 F	caccgAGATGACCTTCTGACCACGT	Inserting sgRNA
sgATF4_2 R	aaacACGTGGTCAGAAGGTCATCTc	Inserting sgRNA
sgATF6_4 F	caccgTGAGCCCTGCAAATCAAAGG	Inserting sgRNA
sgATF6_4 R	aaacCCTTTGATTTGCAGGGCTCAc	Inserting sgRNA
sgNFE2L2_2 F	caccgCACATCCAGTCAGAAACCAG	Inserting sgRNA
sgNFE2L2_2 R	aaacCTGGTTTCTGACTGGATGTGc	Inserting sgRNA
sgKEAP1_1 F	caccgCAGCACCGTTCATGACGTGG	Inserting sgRNA
sgKEAP1_1 R	aaacCCACGTCATGAACGGTGCTGc	Inserting sgRNA
sgATG7_3 F	caccgCTTGAAAGACTCGAGTGTGT	Inserting sgRNA
sgATG7_3 R	aaacACACACTCGAGTCTTTCAAGc	Inserting sgRNA
sgSLC35F2_3 F	caccgCATGACAGAGCCATCAACAC	Inserting sgRNA
sgSLC35F2_3 R	aaacGTGTTGATGGCTCTGTCATGc	Inserting sgRNA
P5 5001 0nt stagger	AATGATACGGCGACCACCGAGATCTACACCGCCATACACTCTTTCCCTACACGACGCTCTTCCGATCTTTGTGGAAAGGACGAAACACCG	Sequencing library amplification
P5 5001 1nt stagger	AATGATACGGCGACCACCGAGATCTACACCGCCATACACTCTTTCCCTACACGACGCTCTTCCGATCTCTTGTGGAAAGGACGAAACACCG	Sequencing library amplification
P5 5001 2nt stagger	AATGATACGGCGACCACCGAGATCTACACCGCCATACACTCTTTCCCTACACGACGCTCTTCCGATCTGCTTGTGGAAAGGACGAAACACCG	Sequencing library amplification
P5 5001 3nt stagger	AATGATACGGCGACCACCGAGATCTACACCGCCATACACTCTTTCCCTACACGACGCTCTTCCGATCTAGCTTGTGGAAAGGACGAAACACCG	Sequencing library amplification
P5 5001 4nt stagger	AATGATACGGCGACCACCGAGATCTACACCGCCATACACTCTTTCCCTACACGACGCTCTTCCGATCTCAACTTGTGGAAAGGACGAAACACCG	Sequencing library amplification
P5 5001 6nt stagger	AATGATACGGCGACCACCGAGATCTACACCGCCATACACTCTTTCCCTACACGACGCTCTTCCGATCTTGCACCTTGTGGAAAGGACGAAACACCG	Sequencing library amplification
P5 5001 7nt stagger	AATGATACGGCGACCACCGAGATCTACACCGCCATACACTCTTTCCCTACACGACGCTCTTCCGATCTACGCAACTTGTGGAAAGGACGAAACACCG	Sequencing library amplification
P5 5001 8nt stagger	AATGATACGGCGACCACCGAGATCTACACCGCCATACACTCTTTCCCTACACGACGCTCTTCCGATCTGAAGACCCTTGTGGAAAGGACGAAACACCG	Sequencing library amplification
P5 5002 0nt stagger	AATGATACGGCGACCACCGAGATCTACACATTTTAACACTCTTTCCCTACACGACGCTCTTCCGATCTTTGTGGAAAGGACGAAACACCG	Sequencing library amplification
P5 5002 1nt stagger	AATGATACGGCGACCACCGAGATCTACACATTTTAACACTCTTTCCCTACACGACGCTCTTCCGATCTCTTGTGGAAAGGACGAAACACCG	Sequencing library amplification
P5 5002 2nt stagger	AATGATACGGCGACCACCGAGATCTACACATTTTAACACTCTTTCCCTACACGACGCTCTTCCGATCTGCTTGTGGAAAGGACGAAACACCG	Sequencing library amplification
P5 5002 3nt stagger	AATGATACGGCGACCACCGAGATCTACACATTTTAACACTCTTTCCCTACACGACGCTCTTCCGATCTAGCTTGTGGAAAGGACGAAACACCG	Sequencing library amplification
P5 5002 4nt stagger	AATGATACGGCGACCACCGAGATCTACACATTTTAACACTCTTTCCCTACACGACGCTCTTCCGATCTCAACTTGTGGAAAGGACGAAACACCG	Sequencing library amplification
P5 5002 6nt stagger	AATGATACGGCGACCACCGAGATCTACACATTTTAACACTCTTTCCCTACACGACGCTCTTCCGATCTTGCACCTTGTGGAAAGGACGAAACACCG	Sequencing library amplification
P5 5002 7nt stagger	AATGATACGGCGACCACCGAGATCTACACATTTTAACACTCTTTCCCTACACGACGCTCTTCCGATCTACGCAACTTGTGGAAAGGACGAAACACCG	Sequencing library amplification
P5 5002 8nt stagger	AATGATACGGCGACCACCGAGATCTACACATTTTAACACTCTTTCCCTACACGACGCTCTTCCGATCTGAAGACCCTTGTGGAAAGGACGAAACACCG	Sequencing library amplification
P5 5003 0nt stagger	AATGATACGGCGACCACCGAGATCTACACGCAACGACACTCTTTCCCTACACGACGCTCTTCCGATCTTTGTGGAAAGGACGAAACACCG	Sequencing library amplification
P5 5003 1nt stagger	AATGATACGGCGACCACCGAGATCTACACGCAACGACACTCTTTCCCTACACGACGCTCTTCCGATCTCTTGTGGAAAGGACGAAACACCG	Sequencing library amplification
P5 5003 2nt stagger	AATGATACGGCGACCACCGAGATCTACACGCAACGACACTCTTTCCCTACACGACGCTCTTCCGATCTGCTTGTGGAAAGGACGAAACACCG	Sequencing library amplification
P5 5003 3nt stagger	AATGATACGGCGACCACCGAGATCTACACGCAACGACACTCTTTCCCTACACGACGCTCTTCCGATCTAGCTTGTGGAAAGGACGAAACACCG	Sequencing library amplification
P5 5003 4nt stagger	AATGATACGGCGACCACCGAGATCTACACGCAACGACACTCTTTCCCTACACGACGCTCTTCCGATCTCAACTTGTGGAAAGGACGAAACACCG	Sequencing library amplification
P5 5003 6nt stagger	AATGATACGGCGACCACCGAGATCTACACGCAACGACACTCTTTCCCTACACGACGCTCTTCCGATCTTGCACCTTGTGGAAAGGACGAAACACCG	Sequencing library amplification
P5 5003 7nt stagger	AATGATACGGCGACCACCGAGATCTACACGCAACGACACTCTTTCCCTACACGACGCTCTTCCGATCTACGCAACTTGTGGAAAGGACGAAACACCG	Sequencing library amplification
P5 5003 8nt stagger	AATGATACGGCGACCACCGAGATCTACACGCAACGACACTCTTTCCCTACACGACGCTCTTCCGATCTGAAGACCCTTGTGGAAAGGACGAAACACCG	Sequencing library amplification
P5 5004 0nt stagger	AATGATACGGCGACCACCGAGATCTACACTAGGGCACACTCTTTCCCTACACGACGCTCTTCCGATCTTTGTGGAAAGGACGAAACACCG	Sequencing library amplification
P5 5004 1nt stagger	AATGATACGGCGACCACCGAGATCTACACTAGGGCACACTCTTTCCCTACACGACGCTCTTCCGATCTCTTGTGGAAAGGACGAAACACCG	Sequencing library amplification
P5 5004 2nt stagger	AATGATACGGCGACCACCGAGATCTACACTAGGGCACACTCTTTCCCTACACGACGCTCTTCCGATCTGCTTGTGGAAAGGACGAAACACCG	Sequencing library amplification
P5 5004 3nt stagger	AATGATACGGCGACCACCGAGATCTACACTAGGGCACACTCTTTCCCTACACGACGCTCTTCCGATCTAGCTTGTGGAAAGGACGAAACACCG	Sequencing library amplification
P5 5004 4nt stagger	AATGATACGGCGACCACCGAGATCTACACTAGGGCACACTCTTTCCCTACACGACGCTCTTCCGATCTCAACTTGTGGAAAGGACGAAACACCG	Sequencing library amplification
P5 5004 6nt stagger	AATGATACGGCGACCACCGAGATCTACACTAGGGCACACTCTTTCCCTACACGACGCTCTTCCGATCTTGCACCTTGTGGAAAGGACGAAACACCG	Sequencing library amplification
P5 5004 7nt stagger	AATGATACGGCGACCACCGAGATCTACACTAGGGCACACTCTTTCCCTACACGACGCTCTTCCGATCTACGCAACTTGTGGAAAGGACGAAACACCG	Sequencing library amplification
P5 5004 8nt stagger	AATGATACGGCGACCACCGAGATCTACACTAGGGCACACTCTTTCCCTACACGACGCTCTTCCGATCTGAAGACCCTTGTGGAAAGGACGAAACACCG	Sequencing library amplification
P5 5005 0nt stagger	AATGATACGGCGACCACCGAGATCTACACGCCCTAACACTCTTTCCCTACACGACGCTCTTCCGATCTTTGTGGAAAGGACGAAACACCG	Sequencing library amplification
P5 5005 1nt stagger	AATGATACGGCGACCACCGAGATCTACACGCCCTAACACTCTTTCCCTACACGACGCTCTTCCGATCTCTTGTGGAAAGGACGAAACACCG	Sequencing library amplification
P5 5005 2nt stagger	AATGATACGGCGACCACCGAGATCTACACGCCCTAACACTCTTTCCCTACACGACGCTCTTCCGATCTGCTTGTGGAAAGGACGAAACACCG	Sequencing library amplification
P5 5005 3nt stagger	AATGATACGGCGACCACCGAGATCTACACGCCCTAACACTCTTTCCCTACACGACGCTCTTCCGATCTAGCTTGTGGAAAGGACGAAACACCG	Sequencing library amplification
P5 5005 4nt stagger	AATGATACGGCGACCACCGAGATCTACACGCCCTAACACTCTTTCCCTACACGACGCTCTTCCGATCTCAACTTGTGGAAAGGACGAAACACCG	Sequencing library amplification
P5 5005 6nt stagger	AATGATACGGCGACCACCGAGATCTACACGCCCTAACACTCTTTCCCTACACGACGCTCTTCCGATCTTGCACCTTGTGGAAAGGACGAAACACCG	Sequencing library amplification
P5 5005 7nt stagger	AATGATACGGCGACCACCGAGATCTACACGCCCTAACACTCTTTCCCTACACGACGCTCTTCCGATCTACGCAACTTGTGGAAAGGACGAAACACCG	Sequencing library amplification
P5 5005 8nt stagger	AATGATACGGCGACCACCGAGATCTACACGCCCTAACACTCTTTCCCTACACGACGCTCTTCCGATCTGAAGACCCTTGTGGAAAGGACGAAACACCG	Sequencing library amplification
P5 5006 0nt stagger	AATGATACGGCGACCACCGAGATCTACACCGTTGCACACTCTTTCCCTACACGACGCTCTTCCGATCTTTGTGGAAAGGACGAAACACCG	Sequencing library amplification
P5 5006 1nt stagger	AATGATACGGCGACCACCGAGATCTACACCGTTGCACACTCTTTCCCTACACGACGCTCTTCCGATCTCTTGTGGAAAGGACGAAACACCG	Sequencing library amplification
P5 5006 2nt stagger	AATGATACGGCGACCACCGAGATCTACACCGTTGCACACTCTTTCCCTACACGACGCTCTTCCGATCTGCTTGTGGAAAGGACGAAACACCG	Sequencing library amplification
P5 5006 3nt stagger	AATGATACGGCGACCACCGAGATCTACACCGTTGCACACTCTTTCCCTACACGACGCTCTTCCGATCTAGCTTGTGGAAAGGACGAAACACCG	Sequencing library amplification
P5 5006 4nt stagger	AATGATACGGCGACCACCGAGATCTACACCGTTGCACACTCTTTCCCTACACGACGCTCTTCCGATCTCAACTTGTGGAAAGGACGAAACACCG	Sequencing library amplification
P5 5006 6nt stagger	AATGATACGGCGACCACCGAGATCTACACCGTTGCACACTCTTTCCCTACACGACGCTCTTCCGATCTTGCACCTTGTGGAAAGGACGAAACACCG	Sequencing library amplification
P5 5006 7nt stagger	AATGATACGGCGACCACCGAGATCTACACCGTTGCACACTCTTTCCCTACACGACGCTCTTCCGATCTACGCAACTTGTGGAAAGGACGAAACACCG	Sequencing library amplification
P5 5006 8nt stagger	AATGATACGGCGACCACCGAGATCTACACCGTTGCACACTCTTTCCCTACACGACGCTCTTCCGATCTGAAGACCCTTGTGGAAAGGACGAAACACCG	Sequencing library amplification
P5 5007 0nt stagger	AATGATACGGCGACCACCGAGATCTACACTAAAATACACTCTTTCCCTACACGACGCTCTTCCGATCTTTGTGGAAAGGACGAAACACCG	Sequencing library amplification
P5 5007 1nt stagger	AATGATACGGCGACCACCGAGATCTACACTAAAATACACTCTTTCCCTACACGACGCTCTTCCGATCTCTTGTGGAAAGGACGAAACACCG	Sequencing library amplification
P5 5007 2nt stagger	AATGATACGGCGACCACCGAGATCTACACTAAAATACACTCTTTCCCTACACGACGCTCTTCCGATCTGCTTGTGGAAAGGACGAAACACCG	Sequencing library amplification
P5 5007 3nt stagger	AATGATACGGCGACCACCGAGATCTACACTAAAATACACTCTTTCCCTACACGACGCTCTTCCGATCTAGCTTGTGGAAAGGACGAAACACCG	Sequencing library amplification
P5 5007 4nt stagger	AATGATACGGCGACCACCGAGATCTACACTAAAATACACTCTTTCCCTACACGACGCTCTTCCGATCTCAACTTGTGGAAAGGACGAAACACCG	Sequencing library amplification
P5 5007 6nt stagger	AATGATACGGCGACCACCGAGATCTACACTAAAATACACTCTTTCCCTACACGACGCTCTTCCGATCTTGCACCTTGTGGAAAGGACGAAACACCG	Sequencing library amplification
P5 5007 7nt stagger	AATGATACGGCGACCACCGAGATCTACACTAAAATACACTCTTTCCCTACACGACGCTCTTCCGATCTACGCAACTTGTGGAAAGGACGAAACACCG	Sequencing library amplification
P5 5007 8nt stagger	AATGATACGGCGACCACCGAGATCTACACTAAAATACACTCTTTCCCTACACGACGCTCTTCCGATCTGAAGACCCTTGTGGAAAGGACGAAACACCG	Sequencing library amplification
P5 5008 0nt stagger	AATGATACGGCGACCACCGAGATCTACACATGGCGACACTCTTTCCCTACACGACGCTCTTCCGATCTTTGTGGAAAGGACGAAACACCG	Sequencing library amplification
P5 5008 1nt stagger	AATGATACGGCGACCACCGAGATCTACACATGGCGACACTCTTTCCCTACACGACGCTCTTCCGATCTCTTGTGGAAAGGACGAAACACCG	Sequencing library amplification
P5 5008 2nt stagger	AATGATACGGCGACCACCGAGATCTACACATGGCGACACTCTTTCCCTACACGACGCTCTTCCGATCTGCTTGTGGAAAGGACGAAACACCG	Sequencing library amplification
P5 5008 3nt stagger	AATGATACGGCGACCACCGAGATCTACACATGGCGACACTCTTTCCCTACACGACGCTCTTCCGATCTAGCTTGTGGAAAGGACGAAACACCG	Sequencing library amplification
P5 5008 4nt stagger	AATGATACGGCGACCACCGAGATCTACACATGGCGACACTCTTTCCCTACACGACGCTCTTCCGATCTCAACTTGTGGAAAGGACGAAACACCG	Sequencing library amplification
P5 5008 6nt stagger	AATGATACGGCGACCACCGAGATCTACACATGGCGACACTCTTTCCCTACACGACGCTCTTCCGATCTTGCACCTTGTGGAAAGGACGAAACACCG	Sequencing library amplification
P5 5008 7nt stagger	AATGATACGGCGACCACCGAGATCTACACATGGCGACACTCTTTCCCTACACGACGCTCTTCCGATCTACGCAACTTGTGGAAAGGACGAAACACCG	Sequencing library amplification
P5 5008 8nt stagger	AATGATACGGCGACCACCGAGATCTACACATGGCGACACTCTTTCCCTACACGACGCTCTTCCGATCTGAAGACCCTTGTGGAAAGGACGAAACACCG	Sequencing library amplification
P5 5009 0nt stagger	AATGATACGGCGACCACCGAGATCTACACAGCGCCACACTCTTTCCCTACACGACGCTCTTCCGATCTTTGTGGAAAGGACGAAACACCG	Sequencing library amplification
P5 5009 1nt stagger	AATGATACGGCGACCACCGAGATCTACACAGCGCCACACTCTTTCCCTACACGACGCTCTTCCGATCTCTTGTGGAAAGGACGAAACACCG	Sequencing library amplification
P5 5009 2nt stagger	AATGATACGGCGACCACCGAGATCTACACAGCGCCACACTCTTTCCCTACACGACGCTCTTCCGATCTGCTTGTGGAAAGGACGAAACACCG	Sequencing library amplification
P5 5009 3nt stagger	AATGATACGGCGACCACCGAGATCTACACAGCGCCACACTCTTTCCCTACACGACGCTCTTCCGATCTAGCTTGTGGAAAGGACGAAACACCG	Sequencing library amplification
P5 5009 4nt stagger	AATGATACGGCGACCACCGAGATCTACACAGCGCCACACTCTTTCCCTACACGACGCTCTTCCGATCTCAACTTGTGGAAAGGACGAAACACCG	Sequencing library amplification
P5 5009 6nt stagger	AATGATACGGCGACCACCGAGATCTACACAGCGCCACACTCTTTCCCTACACGACGCTCTTCCGATCTTGCACCTTGTGGAAAGGACGAAACACCG	Sequencing library amplification
P5 5009 7nt stagger	AATGATACGGCGACCACCGAGATCTACACAGCGCCACACTCTTTCCCTACACGACGCTCTTCCGATCTACGCAACTTGTGGAAAGGACGAAACACCG	Sequencing library amplification
P5 5009 8nt stagger	AATGATACGGCGACCACCGAGATCTACACAGCGCCACACTCTTTCCCTACACGACGCTCTTCCGATCTGAAGACCCTTGTGGAAAGGACGAAACACCG	Sequencing library amplification
P5 5010 0nt stagger	AATGATACGGCGACCACCGAGATCTACACGCACATACACTCTTTCCCTACACGACGCTCTTCCGATCTTTGTGGAAAGGACGAAACACCG	Sequencing library amplification
P5 5010 1nt stagger	AATGATACGGCGACCACCGAGATCTACACGCACATACACTCTTTCCCTACACGACGCTCTTCCGATCTCTTGTGGAAAGGACGAAACACCG	Sequencing library amplification
P5 5010 2nt stagger	AATGATACGGCGACCACCGAGATCTACACGCACATACACTCTTTCCCTACACGACGCTCTTCCGATCTGCTTGTGGAAAGGACGAAACACCG	Sequencing library amplification
P5 5010 3nt stagger	AATGATACGGCGACCACCGAGATCTACACGCACATACACTCTTTCCCTACACGACGCTCTTCCGATCTAGCTTGTGGAAAGGACGAAACACCG	Sequencing library amplification
P5 5010 4nt stagger	AATGATACGGCGACCACCGAGATCTACACGCACATACACTCTTTCCCTACACGACGCTCTTCCGATCTCAACTTGTGGAAAGGACGAAACACCG	Sequencing library amplification
P5 5010 6nt stagger	AATGATACGGCGACCACCGAGATCTACACGCACATACACTCTTTCCCTACACGACGCTCTTCCGATCTTGCACCTTGTGGAAAGGACGAAACACCG	Sequencing library amplification
P5 5010 7nt stagger	AATGATACGGCGACCACCGAGATCTACACGCACATACACTCTTTCCCTACACGACGCTCTTCCGATCTACGCAACTTGTGGAAAGGACGAAACACCG	Sequencing library amplification
P5 5010 8nt stagger	AATGATACGGCGACCACCGAGATCTACACGCACATACACTCTTTCCCTACACGACGCTCTTCCGATCTGAAGACCCTTGTGGAAAGGACGAAACACCG	Sequencing library amplification
P5 5011 0nt stagger	AATGATACGGCGACCACCGAGATCTACACCGCGTAACACTCTTTCCCTACACGACGCTCTTCCGATCTTTGTGGAAAGGACGAAACACCG	Sequencing library amplification
P5 5011 1nt stagger	AATGATACGGCGACCACCGAGATCTACACCGCGTAACACTCTTTCCCTACACGACGCTCTTCCGATCTCTTGTGGAAAGGACGAAACACCG	Sequencing library amplification
P5 5011 2nt stagger	AATGATACGGCGACCACCGAGATCTACACCGCGTAACACTCTTTCCCTACACGACGCTCTTCCGATCTGCTTGTGGAAAGGACGAAACACCG	Sequencing library amplification
P5 5011 3nt stagger	AATGATACGGCGACCACCGAGATCTACACCGCGTAACACTCTTTCCCTACACGACGCTCTTCCGATCTAGCTTGTGGAAAGGACGAAACACCG	Sequencing library amplification
P5 5011 4nt stagger	AATGATACGGCGACCACCGAGATCTACACCGCGTAACACTCTTTCCCTACACGACGCTCTTCCGATCTCAACTTGTGGAAAGGACGAAACACCG	Sequencing library amplification
P5 5011 6nt stagger	AATGATACGGCGACCACCGAGATCTACACCGCGTAACACTCTTTCCCTACACGACGCTCTTCCGATCTTGCACCTTGTGGAAAGGACGAAACACCG	Sequencing library amplification
P5 5011 7nt stagger	AATGATACGGCGACCACCGAGATCTACACCGCGTAACACTCTTTCCCTACACGACGCTCTTCCGATCTACGCAACTTGTGGAAAGGACGAAACACCG	Sequencing library amplification
P5 5011 8nt stagger	AATGATACGGCGACCACCGAGATCTACACCGCGTAACACTCTTTCCCTACACGACGCTCTTCCGATCTGAAGACCCTTGTGGAAAGGACGAAACACCG	Sequencing library amplification
P5 5012 0nt stagger	AATGATACGGCGACCACCGAGATCTACACGATTATACACTCTTTCCCTACACGACGCTCTTCCGATCTTTGTGGAAAGGACGAAACACCG	Sequencing library amplification
P5 5012 1nt stagger	AATGATACGGCGACCACCGAGATCTACACGATTATACACTCTTTCCCTACACGACGCTCTTCCGATCTCTTGTGGAAAGGACGAAACACCG	Sequencing library amplification
P5 5012 2nt stagger	AATGATACGGCGACCACCGAGATCTACACGATTATACACTCTTTCCCTACACGACGCTCTTCCGATCTGCTTGTGGAAAGGACGAAACACCG	Sequencing library amplification
P5 5012 3nt stagger	AATGATACGGCGACCACCGAGATCTACACGATTATACACTCTTTCCCTACACGACGCTCTTCCGATCTAGCTTGTGGAAAGGACGAAACACCG	Sequencing library amplification
P5 5012 4nt stagger	AATGATACGGCGACCACCGAGATCTACACGATTATACACTCTTTCCCTACACGACGCTCTTCCGATCTCAACTTGTGGAAAGGACGAAACACCG	Sequencing library amplification
P5 5012 6nt stagger	AATGATACGGCGACCACCGAGATCTACACGATTATACACTCTTTCCCTACACGACGCTCTTCCGATCTTGCACCTTGTGGAAAGGACGAAACACCG	Sequencing library amplification
P5 5012 7nt stagger	AATGATACGGCGACCACCGAGATCTACACGATTATACACTCTTTCCCTACACGACGCTCTTCCGATCTACGCAACTTGTGGAAAGGACGAAACACCG	Sequencing library amplification
P5 5012 8nt stagger	AATGATACGGCGACCACCGAGATCTACACGATTATACACTCTTTCCCTACACGACGCTCTTCCGATCTGAAGACCCTTGTGGAAAGGACGAAACACCG	Sequencing library amplification
P5 5013 0nt stagger	AATGATACGGCGACCACCGAGATCTACACATGACCACACTCTTTCCCTACACGACGCTCTTCCGATCTTTGTGGAAAGGACGAAACACCG	Sequencing library amplification
P5 5013 1nt stagger	AATGATACGGCGACCACCGAGATCTACACATGACCACACTCTTTCCCTACACGACGCTCTTCCGATCTCTTGTGGAAAGGACGAAACACCG	Sequencing library amplification
P5 5013 2nt stagger	AATGATACGGCGACCACCGAGATCTACACATGACCACACTCTTTCCCTACACGACGCTCTTCCGATCTGCTTGTGGAAAGGACGAAACACCG	Sequencing library amplification
P5 5013 3nt stagger	AATGATACGGCGACCACCGAGATCTACACATGACCACACTCTTTCCCTACACGACGCTCTTCCGATCTAGCTTGTGGAAAGGACGAAACACCG	Sequencing library amplification
P5 5013 4nt stagger	AATGATACGGCGACCACCGAGATCTACACATGACCACACTCTTTCCCTACACGACGCTCTTCCGATCTCAACTTGTGGAAAGGACGAAACACCG	Sequencing library amplification
P5 5013 6nt stagger	AATGATACGGCGACCACCGAGATCTACACATGACCACACTCTTTCCCTACACGACGCTCTTCCGATCTTGCACCTTGTGGAAAGGACGAAACACCG	Sequencing library amplification
P5 5013 7nt stagger	AATGATACGGCGACCACCGAGATCTACACATGACCACACTCTTTCCCTACACGACGCTCTTCCGATCTACGCAACTTGTGGAAAGGACGAAACACCG	Sequencing library amplification
P5 5013 8nt stagger	AATGATACGGCGACCACCGAGATCTACACATGACCACACTCTTTCCCTACACGACGCTCTTCCGATCTGAAGACCCTTGTGGAAAGGACGAAACACCG	Sequencing library amplification
P5 5014 0nt stagger	AATGATACGGCGACCACCGAGATCTACACCTGATAACACTCTTTCCCTACACGACGCTCTTCCGATCTTTGTGGAAAGGACGAAACACCG	Sequencing library amplification
P5 5014 1nt stagger	AATGATACGGCGACCACCGAGATCTACACCTGATAACACTCTTTCCCTACACGACGCTCTTCCGATCTCTTGTGGAAAGGACGAAACACCG	Sequencing library amplification
P5 5014 2nt stagger	AATGATACGGCGACCACCGAGATCTACACCTGATAACACTCTTTCCCTACACGACGCTCTTCCGATCTGCTTGTGGAAAGGACGAAACACCG	Sequencing library amplification
P5 5014 3nt stagger	AATGATACGGCGACCACCGAGATCTACACCTGATAACACTCTTTCCCTACACGACGCTCTTCCGATCTAGCTTGTGGAAAGGACGAAACACCG	Sequencing library amplification
P5 5014 4nt stagger	AATGATACGGCGACCACCGAGATCTACACCTGATAACACTCTTTCCCTACACGACGCTCTTCCGATCTCAACTTGTGGAAAGGACGAAACACCG	Sequencing library amplification
P5 5014 6nt stagger	AATGATACGGCGACCACCGAGATCTACACCTGATAACACTCTTTCCCTACACGACGCTCTTCCGATCTTGCACCTTGTGGAAAGGACGAAACACCG	Sequencing library amplification
P5 5014 7nt stagger	AATGATACGGCGACCACCGAGATCTACACCTGATAACACTCTTTCCCTACACGACGCTCTTCCGATCTACGCAACTTGTGGAAAGGACGAAACACCG	Sequencing library amplification
P5 5014 8nt stagger	AATGATACGGCGACCACCGAGATCTACACCTGATAACACTCTTTCCCTACACGACGCTCTTCCGATCTGAAGACCCTTGTGGAAAGGACGAAACACCG	Sequencing library amplification
P5 5015 0nt stagger	AATGATACGGCGACCACCGAGATCTACACTCACGGACACTCTTTCCCTACACGACGCTCTTCCGATCTTTGTGGAAAGGACGAAACACCG	Sequencing library amplification
P5 5015 1nt stagger	AATGATACGGCGACCACCGAGATCTACACTCACGGACACTCTTTCCCTACACGACGCTCTTCCGATCTCTTGTGGAAAGGACGAAACACCG	Sequencing library amplification
P5 5015 2nt stagger	AATGATACGGCGACCACCGAGATCTACACTCACGGACACTCTTTCCCTACACGACGCTCTTCCGATCTGCTTGTGGAAAGGACGAAACACCG	Sequencing library amplification
P5 5015 3nt stagger	AATGATACGGCGACCACCGAGATCTACACTCACGGACACTCTTTCCCTACACGACGCTCTTCCGATCTAGCTTGTGGAAAGGACGAAACACCG	Sequencing library amplification
P5 5015 4nt stagger	AATGATACGGCGACCACCGAGATCTACACTCACGGACACTCTTTCCCTACACGACGCTCTTCCGATCTCAACTTGTGGAAAGGACGAAACACCG	Sequencing library amplification
P5 5015 6nt stagger	AATGATACGGCGACCACCGAGATCTACACTCACGGACACTCTTTCCCTACACGACGCTCTTCCGATCTTGCACCTTGTGGAAAGGACGAAACACCG	Sequencing library amplification
P5 5015 7nt stagger	AATGATACGGCGACCACCGAGATCTACACTCACGGACACTCTTTCCCTACACGACGCTCTTCCGATCTACGCAACTTGTGGAAAGGACGAAACACCG	Sequencing library amplification
P5 5015 8nt stagger	AATGATACGGCGACCACCGAGATCTACACTCACGGACACTCTTTCCCTACACGACGCTCTTCCGATCTGAAGACCCTTGTGGAAAGGACGAAACACCG	Sequencing library amplification
P5 5016 0nt stagger	AATGATACGGCGACCACCGAGATCTACACTATTGGACACTCTTTCCCTACACGACGCTCTTCCGATCTTTGTGGAAAGGACGAAACACCG	Sequencing library amplification
P5 5016 1nt stagger	AATGATACGGCGACCACCGAGATCTACACTATTGGACACTCTTTCCCTACACGACGCTCTTCCGATCTCTTGTGGAAAGGACGAAACACCG	Sequencing library amplification
P5 5016 2nt stagger	AATGATACGGCGACCACCGAGATCTACACTATTGGACACTCTTTCCCTACACGACGCTCTTCCGATCTGCTTGTGGAAAGGACGAAACACCG	Sequencing library amplification
P5 5016 3nt stagger	AATGATACGGCGACCACCGAGATCTACACTATTGGACACTCTTTCCCTACACGACGCTCTTCCGATCTAGCTTGTGGAAAGGACGAAACACCG	Sequencing library amplification
P5 5016 4nt stagger	AATGATACGGCGACCACCGAGATCTACACTATTGGACACTCTTTCCCTACACGACGCTCTTCCGATCTCAACTTGTGGAAAGGACGAAACACCG	Sequencing library amplification
P5 5016 6nt stagger	AATGATACGGCGACCACCGAGATCTACACTATTGGACACTCTTTCCCTACACGACGCTCTTCCGATCTTGCACCTTGTGGAAAGGACGAAACACCG	Sequencing library amplification
P5 5016 7nt stagger	AATGATACGGCGACCACCGAGATCTACACTATTGGACACTCTTTCCCTACACGACGCTCTTCCGATCTACGCAACTTGTGGAAAGGACGAAACACCG	Sequencing library amplification
P5 5016 8nt stagger	AATGATACGGCGACCACCGAGATCTACACTATTGGACACTCTTTCCCTACACGACGCTCTTCCGATCTGAAGACCCTTGTGGAAAGGACGAAACACCG	Sequencing library amplification
P7_A01_7001	CAAGCAGAAGACGGCATACGAGATACGCTGGTGACTGGAGTTCAGACGTGTGCTCTTCCGATCTTCTACTATTCTTTCCCCTGCACTGT	Sequencing library amplification
P7_B01_7002	CAAGCAGAAGACGGCATACGAGATGTGATCGTGACTGGAGTTCAGACGTGTGCTCTTCCGATCTTCTACTATTCTTTCCCCTGCACTGT	Sequencing library amplification
P7_C01_7003	CAAGCAGAAGACGGCATACGAGATACTGGTGTGACTGGAGTTCAGACGTGTGCTCTTCCGATCTTCTACTATTCTTTCCCCTGCACTGT	Sequencing library amplification
P7_D01_7004	CAAGCAGAAGACGGCATACGAGATCGTGCAGTGACTGGAGTTCAGACGTGTGCTCTTCCGATCTTCTACTATTCTTTCCCCTGCACTGT	Sequencing library amplification
P7_E01_7005	CAAGCAGAAGACGGCATACGAGATTAATGTGTGACTGGAGTTCAGACGTGTGCTCTTCCGATCTTCTACTATTCTTTCCCCTGCACTGT	Sequencing library amplification
P7_F01_7006	CAAGCAGAAGACGGCATACGAGATCTACACGTGACTGGAGTTCAGACGTGTGCTCTTCCGATCTTCTACTATTCTTTCCCCTGCACTGT	Sequencing library amplification
P7_G01_7007	CAAGCAGAAGACGGCATACGAGATGACTAGGTGACTGGAGTTCAGACGTGTGCTCTTCCGATCTTCTACTATTCTTTCCCCTGCACTGT	Sequencing library amplification
P7_H01_7008	CAAGCAGAAGACGGCATACGAGATTGCACAGTGACTGGAGTTCAGACGTGTGCTCTTCCGATCTTCTACTATTCTTTCCCCTGCACTGT	Sequencing library amplification
P7_A02_7009	CAAGCAGAAGACGGCATACGAGATTCCTGAGTGACTGGAGTTCAGACGTGTGCTCTTCCGATCTTCTACTATTCTTTCCCCTGCACTGT	Sequencing library amplification
P7_B02_7010	CAAGCAGAAGACGGCATACGAGATTAACCGGTGACTGGAGTTCAGACGTGTGCTCTTCCGATCTTCTACTATTCTTTCCCCTGCACTGT	Sequencing library amplification
P7_C02_7011	CAAGCAGAAGACGGCATACGAGATAGTTAAGTGACTGGAGTTCAGACGTGTGCTCTTCCGATCTTCTACTATTCTTTCCCCTGCACTGT	Sequencing library amplification
P7_D02_7012	CAAGCAGAAGACGGCATACGAGATGTTCATGTGACTGGAGTTCAGACGTGTGCTCTTCCGATCTTCTACTATTCTTTCCCCTGCACTGT	Sequencing library amplification
P7_E02_7013	CAAGCAGAAGACGGCATACGAGATCTTAGGGTGACTGGAGTTCAGACGTGTGCTCTTCCGATCTTCTACTATTCTTTCCCCTGCACTGT	Sequencing library amplification
P7_F02_7014	CAAGCAGAAGACGGCATACGAGATCGGATTGTGACTGGAGTTCAGACGTGTGCTCTTCCGATCTTCTACTATTCTTTCCCCTGCACTGT	Sequencing library amplification
P7_G02_7015	CAAGCAGAAGACGGCATACGAGATGCAGCCGTGACTGGAGTTCAGACGTGTGCTCTTCCGATCTTCTACTATTCTTTCCCCTGCACTGT	Sequencing library amplification
P7_H02_7016	CAAGCAGAAGACGGCATACGAGATAAGGTAGTGACTGGAGTTCAGACGTGTGCTCTTCCGATCTTCTACTATTCTTTCCCCTGCACTGT	Sequencing library amplification
P7_A03_7017	CAAGCAGAAGACGGCATACGAGATTTAAGAGTGACTGGAGTTCAGACGTGTGCTCTTCCGATCTTCTACTATTCTTTCCCCTGCACTGT	Sequencing library amplification
P7_B03_7018	CAAGCAGAAGACGGCATACGAGATCCTGACGTGACTGGAGTTCAGACGTGTGCTCTTCCGATCTTCTACTATTCTTTCCCCTGCACTGT	Sequencing library amplification
P7_C03_7019	CAAGCAGAAGACGGCATACGAGATCAGTATGTGACTGGAGTTCAGACGTGTGCTCTTCCGATCTTCTACTATTCTTTCCCCTGCACTGT	Sequencing library amplification
P7_D03_7020	CAAGCAGAAGACGGCATACGAGATGACATAGTGACTGGAGTTCAGACGTGTGCTCTTCCGATCTTCTACTATTCTTTCCCCTGCACTGT	Sequencing library amplification
P7_E03_7021	CAAGCAGAAGACGGCATACGAGATGGACTCGTGACTGGAGTTCAGACGTGTGCTCTTCCGATCTTCTACTATTCTTTCCCCTGCACTGT	Sequencing library amplification
P7_F03_7022	CAAGCAGAAGACGGCATACGAGATACCTCCGTGACTGGAGTTCAGACGTGTGCTCTTCCGATCTTCTACTATTCTTTCCCCTGCACTGT	Sequencing library amplification
P7_G03_7023	CAAGCAGAAGACGGCATACGAGATAGTGTGGTGACTGGAGTTCAGACGTGTGCTCTTCCGATCTTCTACTATTCTTTCCCCTGCACTGT	Sequencing library amplification
P7_H03_7024	CAAGCAGAAGACGGCATACGAGATTTGCGGGTGACTGGAGTTCAGACGTGTGCTCTTCCGATCTTCTACTATTCTTTCCCCTGCACTGT	Sequencing library amplification
P7_A04_7025	CAAGCAGAAGACGGCATACGAGATCATAAAGTGACTGGAGTTCAGACGTGTGCTCTTCCGATCTTCTACTATTCTTTCCCCTGCACTGT	Sequencing library amplification
P7_B04_7026	CAAGCAGAAGACGGCATACGAGATGGCGTTGTGACTGGAGTTCAGACGTGTGCTCTTCCGATCTTCTACTATTCTTTCCCCTGCACTGT	Sequencing library amplification
P7_C04_7027	CAAGCAGAAGACGGCATACGAGATTGCTTGGTGACTGGAGTTCAGACGTGTGCTCTTCCGATCTTCTACTATTCTTTCCCCTGCACTGT	Sequencing library amplification
P7_D04_7028	CAAGCAGAAGACGGCATACGAGATTCGAGCGTGACTGGAGTTCAGACGTGTGCTCTTCCGATCTTCTACTATTCTTTCCCCTGCACTGT	Sequencing library amplification
P7_E04_7029	CAAGCAGAAGACGGCATACGAGATATTCGCGTGACTGGAGTTCAGACGTGTGCTCTTCCGATCTTCTACTATTCTTTCCCCTGCACTGT	Sequencing library amplification
P7_F04_7030	CAAGCAGAAGACGGCATACGAGATAATCCAGTGACTGGAGTTCAGACGTGTGCTCTTCCGATCTTCTACTATTCTTTCCCCTGCACTGT	Sequencing library amplification
P7_G04_7031	CAAGCAGAAGACGGCATACGAGATGTAGGTGTGACTGGAGTTCAGACGTGTGCTCTTCCGATCTTCTACTATTCTTTCCCCTGCACTGT	Sequencing library amplification
P7_H04_7032	CAAGCAGAAGACGGCATACGAGATCCTTCGGTGACTGGAGTTCAGACGTGTGCTCTTCCGATCTTCTACTATTCTTTCCCCTGCACTGT	Sequencing library amplification
P7_A05_7033	CAAGCAGAAGACGGCATACGAGATCTATCTGTGACTGGAGTTCAGACGTGTGCTCTTCCGATCTTCTACTATTCTTTCCCCTGCACTGT	Sequencing library amplification
P7_B05_7034	CAAGCAGAAGACGGCATACGAGATTACCAAGTGACTGGAGTTCAGACGTGTGCTCTTCCGATCTTCTACTATTCTTTCCCCTGCACTGT	Sequencing library amplification
P7_C05_7035	CAAGCAGAAGACGGCATACGAGATGGTAACGTGACTGGAGTTCAGACGTGTGCTCTTCCGATCTTCTACTATTCTTTCCCCTGCACTGT	Sequencing library amplification
P7_D05_7036	CAAGCAGAAGACGGCATACGAGATGTTGCGGTGACTGGAGTTCAGACGTGTGCTCTTCCGATCTTCTACTATTCTTTCCCCTGCACTGT	Sequencing library amplification
P7_E05_7037	CAAGCAGAAGACGGCATACGAGATTCGCCAGTGACTGGAGTTCAGACGTGTGCTCTTCCGATCTTCTACTATTCTTTCCCCTGCACTGT	Sequencing library amplification
P7_F05_7038	CAAGCAGAAGACGGCATACGAGATCACGGTGTGACTGGAGTTCAGACGTGTGCTCTTCCGATCTTCTACTATTCTTTCCCCTGCACTGT	Sequencing library amplification
P7_G05_7039	CAAGCAGAAGACGGCATACGAGATCTGTTGGTGACTGGAGTTCAGACGTGTGCTCTTCCGATCTTCTACTATTCTTTCCCCTGCACTGT	Sequencing library amplification
P7_H05_7040	CAAGCAGAAGACGGCATACGAGATACAATCGTGACTGGAGTTCAGACGTGTGCTCTTCCGATCTTCTACTATTCTTTCCCCTGCACTGT	Sequencing library amplification
P7_A06_7041	CAAGCAGAAGACGGCATACGAGATCGAGAGGTGACTGGAGTTCAGACGTGTGCTCTTCCGATCTTCTACTATTCTTTCCCCTGCACTGT	Sequencing library amplification
P7_B06_7042	CAAGCAGAAGACGGCATACGAGATGTGTCAGTGACTGGAGTTCAGACGTGTGCTCTTCCGATCTTCTACTATTCTTTCCCCTGCACTGT	Sequencing library amplification
P7_C06_7043	CAAGCAGAAGACGGCATACGAGATTGTCTTGTGACTGGAGTTCAGACGTGTGCTCTTCCGATCTTCTACTATTCTTTCCCCTGCACTGT	Sequencing library amplification
P7_D06_7044	CAAGCAGAAGACGGCATACGAGATATCTGTGTGACTGGAGTTCAGACGTGTGCTCTTCCGATCTTCTACTATTCTTTCCCCTGCACTGT	Sequencing library amplification
P7_E06_7045	CAAGCAGAAGACGGCATACGAGATAGCCTAGTGACTGGAGTTCAGACGTGTGCTCTTCCGATCTTCTACTATTCTTTCCCCTGCACTGT	Sequencing library amplification
P7_F06_7046	CAAGCAGAAGACGGCATACGAGATATGGAGGTGACTGGAGTTCAGACGTGTGCTCTTCCGATCTTCTACTATTCTTTCCCCTGCACTGT	Sequencing library amplification
P7_G06_7047	CAAGCAGAAGACGGCATACGAGATCCATGCGTGACTGGAGTTCAGACGTGTGCTCTTCCGATCTTCTACTATTCTTTCCCCTGCACTGT	Sequencing library amplification
P7_H06_7048	CAAGCAGAAGACGGCATACGAGATGCTATTGTGACTGGAGTTCAGACGTGTGCTCTTCCGATCTTCTACTATTCTTTCCCCTGCACTGT	Sequencing library amplification
P7_A07_7049	CAAGCAGAAGACGGCATACGAGATTGGCACGTGACTGGAGTTCAGACGTGTGCTCTTCCGATCTTCTACTATTCTTTCCCCTGCACTGT	Sequencing library amplification
P7_B07_7050	CAAGCAGAAGACGGCATACGAGATCCTCGAGTGACTGGAGTTCAGACGTGTGCTCTTCCGATCTTCTACTATTCTTTCCCCTGCACTGT	Sequencing library amplification
P7_C07_7051	CAAGCAGAAGACGGCATACGAGATTTAGTGGTGACTGGAGTTCAGACGTGTGCTCTTCCGATCTTCTACTATTCTTTCCCCTGCACTGT	Sequencing library amplification
P7_D07_7052	CAAGCAGAAGACGGCATACGAGATTATACCGTGACTGGAGTTCAGACGTGTGCTCTTCCGATCTTCTACTATTCTTTCCCCTGCACTGT	Sequencing library amplification
P7_E07_7053	CAAGCAGAAGACGGCATACGAGATCAGGCGGTGACTGGAGTTCAGACGTGTGCTCTTCCGATCTTCTACTATTCTTTCCCCTGCACTGT	Sequencing library amplification
P7_F07_7054	CAAGCAGAAGACGGCATACGAGATTTCATTGTGACTGGAGTTCAGACGTGTGCTCTTCCGATCTTCTACTATTCTTTCCCCTGCACTGT	Sequencing library amplification
P7_G07_7055	CAAGCAGAAGACGGCATACGAGATCGTTGTGTGACTGGAGTTCAGACGTGTGCTCTTCCGATCTTCTACTATTCTTTCCCCTGCACTGT	Sequencing library amplification
P7_H07_7056	CAAGCAGAAGACGGCATACGAGATGGATATGTGACTGGAGTTCAGACGTGTGCTCTTCCGATCTTCTACTATTCTTTCCCCTGCACTGT	Sequencing library amplification
P7_A08_7057	CAAGCAGAAGACGGCATACGAGATAGTACTGTGACTGGAGTTCAGACGTGTGCTCTTCCGATCTTCTACTATTCTTTCCCCTGCACTGT	Sequencing library amplification
P7_B08_7058	CAAGCAGAAGACGGCATACGAGATTCTTATGTGACTGGAGTTCAGACGTGTGCTCTTCCGATCTTCTACTATTCTTTCCCCTGCACTGT	Sequencing library amplification
P7_C08_7059	CAAGCAGAAGACGGCATACGAGATCTCACCGTGACTGGAGTTCAGACGTGTGCTCTTCCGATCTTCTACTATTCTTTCCCCTGCACTGT	Sequencing library amplification
P7_D08_7060	CAAGCAGAAGACGGCATACGAGATGCGGAAGTGACTGGAGTTCAGACGTGTGCTCTTCCGATCTTCTACTATTCTTTCCCCTGCACTGT	Sequencing library amplification
P7_E08_7061	CAAGCAGAAGACGGCATACGAGATCACTTCGTGACTGGAGTTCAGACGTGTGCTCTTCCGATCTTCTACTATTCTTTCCCCTGCACTGT	Sequencing library amplification
P7_F08_7062	CAAGCAGAAGACGGCATACGAGATGCATTGGTGACTGGAGTTCAGACGTGTGCTCTTCCGATCTTCTACTATTCTTTCCCCTGCACTGT	Sequencing library amplification
P7_G08_7063	CAAGCAGAAGACGGCATACGAGATAGACGTGTGACTGGAGTTCAGACGTGTGCTCTTCCGATCTTCTACTATTCTTTCCCCTGCACTGT	Sequencing library amplification
P7_H08_7064	CAAGCAGAAGACGGCATACGAGATGTCCTGGTGACTGGAGTTCAGACGTGTGCTCTTCCGATCTTCTACTATTCTTTCCCCTGCACTGT	Sequencing library amplification
P7_A09_7065	CAAGCAGAAGACGGCATACGAGATGAGCTTGTGACTGGAGTTCAGACGTGTGCTCTTCCGATCTTCTACTATTCTTTCCCCTGCACTGT	Sequencing library amplification
P7_B09_7066	CAAGCAGAAGACGGCATACGAGATATCGTCGTGACTGGAGTTCAGACGTGTGCTCTTCCGATCTTCTACTATTCTTTCCCCTGCACTGT	Sequencing library amplification
P7_C09_7067	CAAGCAGAAGACGGCATACGAGATGAACGAGTGACTGGAGTTCAGACGTGTGCTCTTCCGATCTTCTACTATTCTTTCCCCTGCACTGT	Sequencing library amplification
P7_D09_7068	CAAGCAGAAGACGGCATACGAGATAATTGGGTGACTGGAGTTCAGACGTGTGCTCTTCCGATCTTCTACTATTCTTTCCCCTGCACTGT	Sequencing library amplification
P7_E09_7069	CAAGCAGAAGACGGCATACGAGATTCAACTGTGACTGGAGTTCAGACGTGTGCTCTTCCGATCTTCTACTATTCTTTCCCCTGCACTGT	Sequencing library amplification
P7_F09_7070	CAAGCAGAAGACGGCATACGAGATTCGGTTGTGACTGGAGTTCAGACGTGTGCTCTTCCGATCTTCTACTATTCTTTCCCCTGCACTGT	Sequencing library amplification
P7_G09_7071	CAAGCAGAAGACGGCATACGAGATCATCTGGTGACTGGAGTTCAGACGTGTGCTCTTCCGATCTTCTACTATTCTTTCCCCTGCACTGT	Sequencing library amplification
P7_H09_7072	CAAGCAGAAGACGGCATACGAGATTTCTACGTGACTGGAGTTCAGACGTGTGCTCTTCCGATCTTCTACTATTCTTTCCCCTGCACTGT	Sequencing library amplification
P7_A10_7073	CAAGCAGAAGACGGCATACGAGATGATGTCGTGACTGGAGTTCAGACGTGTGCTCTTCCGATCTTCTACTATTCTTTCCCCTGCACTGT	Sequencing library amplification
P7_B10_7074	CAAGCAGAAGACGGCATACGAGATAGATCGGTGACTGGAGTTCAGACGTGTGCTCTTCCGATCTTCTACTATTCTTTCCCCTGCACTGT	Sequencing library amplification
P7_C10_7075	CAAGCAGAAGACGGCATACGAGATGCGACGGTGACTGGAGTTCAGACGTGTGCTCTTCCGATCTTCTACTATTCTTTCCCCTGCACTGT	Sequencing library amplification
P7_D10_7076	CAAGCAGAAGACGGCATACGAGATCGCCATGTGACTGGAGTTCAGACGTGTGCTCTTCCGATCTTCTACTATTCTTTCCCCTGCACTGT	Sequencing library amplification
P7_E10_7077	CAAGCAGAAGACGGCATACGAGATACCAATGTGACTGGAGTTCAGACGTGTGCTCTTCCGATCTTCTACTATTCTTTCCCCTGCACTGT	Sequencing library amplification
P7_F10_7078	CAAGCAGAAGACGGCATACGAGATTGTGGCGTGACTGGAGTTCAGACGTGTGCTCTTCCGATCTTCTACTATTCTTTCCCCTGCACTGT	Sequencing library amplification
P7_G10_7079	CAAGCAGAAGACGGCATACGAGATTAGATGGTGACTGGAGTTCAGACGTGTGCTCTTCCGATCTTCTACTATTCTTTCCCCTGCACTGT	Sequencing library amplification
P7_H10_7080	CAAGCAGAAGACGGCATACGAGATCTTGTTGTGACTGGAGTTCAGACGTGTGCTCTTCCGATCTTCTACTATTCTTTCCCCTGCACTGT	Sequencing library amplification
P7_A11_7081	CAAGCAGAAGACGGCATACGAGATGGCTGCGTGACTGGAGTTCAGACGTGTGCTCTTCCGATCTTCTACTATTCTTTCCCCTGCACTGT	Sequencing library amplification
P7_B11_7082	CAAGCAGAAGACGGCATACGAGATAAGAGTGTGACTGGAGTTCAGACGTGTGCTCTTCCGATCTTCTACTATTCTTTCCCCTGCACTGT	Sequencing library amplification
P7_C11_7083	CAAGCAGAAGACGGCATACGAGATATAGCAGTGACTGGAGTTCAGACGTGTGCTCTTCCGATCTTCTACTATTCTTTCCCCTGCACTGT	Sequencing library amplification
P7_D11_7084	CAAGCAGAAGACGGCATACGAGATCCACTTGTGACTGGAGTTCAGACGTGTGCTCTTCCGATCTTCTACTATTCTTTCCCCTGCACTGT	Sequencing library amplification
P7_E11_7085	CAAGCAGAAGACGGCATACGAGATTATGAGGTGACTGGAGTTCAGACGTGTGCTCTTCCGATCTTCTACTATTCTTTCCCCTGCACTGT	Sequencing library amplification
P7_F11_7086	CAAGCAGAAGACGGCATACGAGATGGTCGGGTGACTGGAGTTCAGACGTGTGCTCTTCCGATCTTCTACTATTCTTTCCCCTGCACTGT	Sequencing library amplification
P7_G11_7087	CAAGCAGAAGACGGCATACGAGATTTGGCCGTGACTGGAGTTCAGACGTGTGCTCTTCCGATCTTCTACTATTCTTTCCCCTGCACTGT	Sequencing library amplification
P7_H11_7088	CAAGCAGAAGACGGCATACGAGATTGGTCTGTGACTGGAGTTCAGACGTGTGCTCTTCCGATCTTCTACTATTCTTTCCCCTGCACTGT	Sequencing library amplification
P7_A12_7089	CAAGCAGAAGACGGCATACGAGATTCCGCGGTGACTGGAGTTCAGACGTGTGCTCTTCCGATCTTCTACTATTCTTTCCCCTGCACTGT	Sequencing library amplification
P7_B12_7090	CAAGCAGAAGACGGCATACGAGATAGCAGGGTGACTGGAGTTCAGACGTGTGCTCTTCCGATCTTCTACTATTCTTTCCCCTGCACTGT	Sequencing library amplification
P7_C12_7091	CAAGCAGAAGACGGCATACGAGATCAGCGCGTGACTGGAGTTCAGACGTGTGCTCTTCCGATCTTCTACTATTCTTTCCCCTGCACTGT	Sequencing library amplification
P7_D12_7092	CAAGCAGAAGACGGCATACGAGATAGGTTCGTGACTGGAGTTCAGACGTGTGCTCTTCCGATCTTCTACTATTCTTTCCCCTGCACTGT	Sequencing library amplification
P7_E12_7093	CAAGCAGAAGACGGCATACGAGATCTCGAAGTGACTGGAGTTCAGACGTGTGCTCTTCCGATCTTCTACTATTCTTTCCCCTGCACTGT	Sequencing library amplification
P7_F12_7094	CAAGCAGAAGACGGCATACGAGATGATTCTGTGACTGGAGTTCAGACGTGTGCTCTTCCGATCTTCTACTATTCTTTCCCCTGCACTGT	Sequencing library amplification
P7_G12_7095	CAAGCAGAAGACGGCATACGAGATATGCCTGTGACTGGAGTTCAGACGTGTGCTCTTCCGATCTTCTACTATTCTTTCCCCTGCACTGT	Sequencing library amplification
P7_H12_7096	CAAGCAGAAGACGGCATACGAGATGCGTGTGTGACTGGAGTTCAGACGTGTGCTCTTCCGATCTTCTACTATTCTTTCCCCTGCACTGT	Sequencing library amplification
