# Supplementary material for: Quantitative and multiplexed chemical-genetic phenotyping in mammalian cells with QMAP-Seq
Source: Nat Commun. 2020 Nov 12;11:5722. doi: 10.1038/s41467-020-19553-8 (PMC7661543; doi:10.1038/s41467-020-19553-8)
Supplement: Supplementary file 16 — Source Data [file 41467_2020_19553_MOESM16_ESM.xlsx]

## Sheet: Fig. 1e
YM155, 10-9 M													YM155, 10-8 M													YM155, 10-7 M													YM155, 10-6 M
Ganetespib, 10-9 M													Ganetespib, 10-8 M													Ganetespib, 10-7 M													Ganetespib, 10-6 M

## Sheet: Fig. 2e
Original Pools						Original Pools						Optimized Pools
ZR-75-1 Pool (6 Days)						ZR-75-1 Pool (13 Days)						ZR-75-1 Pool (7 Days)
SKBR3 Pool (6 Days)						SKBR3 Pool (13 Days)						SKBR3 Pool (7 Days)
HCC-38 Pool (6 Days)						HCC-38 Pool (13 Days)						HCC-38 Pool (7 Days)
MDA-MB-231 Pool (6 Days)						MDA-MB-231 Pool (13 Days)						MDA-MB-231 Pool (7 Days)
BT-20 Pool (6 Days)						BT-20 Pool (13 Days)						BT-20 Pool (7 Days)

## Sheet: Fig. 2e Gating Strategy
Gating strategy to quantify the percentage of GFP+ and RFP+ cells in various cell line pools (refers to Fig. 2e)
Cells were gated using FSC-A vs. SSC-A to eliminate debris and dead cells						Cells were gated using SSC-W vs. FSC-H to eliminate doublets						Cells were gated using FSC-W vs. SSC-H to eliminate doublets						Cells were gated using Alexa Fluor 488 vs. PE-YG to quantify the percentage of GFP+ and RFP+ cells

## Sheet: Supplementary Fig. 1d
HSF1					HSF2					IRE1					XBP1u					ATF3					ATF4					ATF6					ATG7					NRF2					KEAP1
Tubulin					Tubulin					Tubulin					Actin					Tubulin					Tubulin					Tubulin					Tubulin					Tubulin					Tubulin
	Approximate cropping area																																												NRF2
	Image flipped so that sgNT is to the left of sgRNA in final image
	Numbers indicate concentration of Dox (ng/mL)
